# Supplementary material for: Synthesis, characterization and crystal structure of methyl 2-(2-oxo-2H-chromen-4-yl­amino)­benzoate
Source: Acta Crystallogr E Crystallogr Commun. 2023 Aug 29;79(Pt 9):842–6. doi: 10.1107/S2056989023007351 (PMC10483563; doi:10.1107/S2056989023007351)
Supplement: Supplementary file 1 [file e-79-00842-sup1.cif]

##############################################################################
#                                                                            #
# This CIF contains the data in a paper accepted for publication in          #
# Acta Crystallographica Section E. It conforms to the requirements of       #
# Notes for Authors for Acta Crystallographica Section E, and has been       #
# peer reviewed under the auspices of the IUCr Commission on Journals.       #
#                                                                            #
# Full details of the Crystallographic Information File format               #
# are given in the paper "The Crystallographic Information File (CIF):       #
# a New Standard Archive File for Crystallography" by S. R. Hall, F. H.      #
# Allen and I. D. Brown [Acta Cryst. (1991), A47, 655-685].                  #
#                                                                            #
# The current version of the core CIF dictionary is obtainable from          #
# ftp://ftp.iucr.org/pub/cif_core.dic.                                       #
#                                                                            #
# Software is freely available for graphical display of the structure(s)     #
# in this CIF. For information consult the CIF software page                 #
# http://www.iucr.org/resources/cif/software.                                #
#                                                                            #
# This file may be used for bona fide research purposes within the           #
# scientific community so long as proper attribution is given to the journal # 
# article from which it was obtained.                                        #
#                                                                            #
##############################################################################
data_I
_audit_creation_method     'SHELXL-2018/3'
_journal_date_recd_electronic     2023-07-19
_journal_date_accepted     2023-08-21
_journal_name_full     'Acta Crystallographica, Section E'
_journal_year     2023
_journal_volume     79
_journal_issue      9
_journal_page_first     842
_journal_page_last     846
_journal_paper_category     GO
_journal_paper_doi     10.1107/S2056989023007351
_journal_coeditor_code     MW2198
_publ_contact_author_name     'L\'ivia B. L. Escobar'
_publ_contact_author_address
;
Chemistry Department
Pontifical Catholic University of Rio de Janeiro
22451-900 Rio de Janeiro
RJ
Brazil
;
_publ_contact_author_email     liviablescobar@puc-rio.br
_publ_contact_author_fax     ?
_publ_contact_author_phone     ?
_publ_section_title
;
Synthesis, characterization and crystal structure of methyl
2-(2-oxo-2<i>H</i>-chromen-4-ylamino)benzoate
;
loop_
    _publ_author_name
    _publ_author_footnote
    _publ_author_address
    'Hollauer, Henrique V. P.' .
;
Chemistry Department
Pontifical Catholic University of Rio de Janeiro
22451-900 Rio de Janeiro
RJ
Brazil
;
    'Vilas Novas, Rachel C.' .
;
Chemistry Department
Pontifical Catholic University of Rio de Janeiro
22451-900 Rio de Janeiro
RJ
Brazil
;
    'Guedes, Guilherme P.' .
;
Chemistry Institute
Federal Fluminense Universidade
Niteroi
24020-141 Rio de Janeiro
Brazil
;
    'Buarque, Camilla D.' .
;
Chemistry Department
Pontifical Catholic University of Rio de Janeiro
22451-900 Rio de Janeiro
RJ
Brazil
;
    'Escobar, L\'ivia B. L.' .
;
Chemistry Department
Pontifical Catholic University of Rio de Janeiro
22451-900 Rio de Janeiro
RJ
Brazil
;
_publ_section_synopsis
;
A new coumarin derivative, methyl
2-(2-oxo-2<i>H</i>-chromen-4-ylamino)benzoate, has been synthesized and
characterized.
;
_chemical_name_systematic
;
Methyl 2-(2-oxo-2<i>H</i>-chromen-4-yl)benzoate
;
_chemical_name_common     ?
_chemical_formula_moiety     'C17 H13 N O4'
_chemical_formula_sum     'C17 H13 N O4'
_chemical_formula_iupac     'C17 H13 N O4'
_chemical_formula_weight     295.28
_chemical_melting_point     ?
_chemical_absolute_configuration     unk
_space_group_crystal_system     orthorhombic
_space_group_name_H-M_alt     'P c a 21'
_space_group_name_Hall     'P 2c -2ac'
loop_
    _space_group_symop_operation_xyz
    'x, y, z'
    '-x, -y, z+1/2'
    '-x+1/2, y, z+1/2'
    'x+1/2, -y, z'
_cell_length_a     12.7698(16)
_cell_length_b     14.9212(18)
_cell_length_c     7.1087(8)
_cell_angle_alpha     90
_cell_angle_beta     90
_cell_angle_gamma     90
_cell_volume     1354.5(3)
_cell_formula_units_Z     4
_cell_measurement_reflns_used     2328
_cell_measurement_theta_min     2.099
_cell_measurement_theta_max     25.015
_cell_measurement_temperature     298(2)
_exptl_crystal_description     prismatic
_exptl_crystal_colour     yellow
_exptl_crystal_size_max     0.388
_exptl_crystal_size_mid     0.077
_exptl_crystal_size_min     0.055
_exptl_crystal_density_diffrn     1.448
_exptl_crystal_density_meas     ?
_exptl_crystal_density_method     'not measured'
_exptl_crystal_F_000     616
_exptl_absorpt_coefficient_mu     0.104
_exptl_absorpt_correction_type     multi-scan
_exptl_absorpt_process_details
;
(<i>SADABS</i>; Krause <i>et al.</i>, 2015)
;
_exptl_absorpt_correction_T_min     0.666
_exptl_absorpt_correction_T_max     0.745
_diffrn_ambient_temperature     298(2)
_diffrn_source     ?
_diffrn_radiation_type     MoK\a
_diffrn_radiation_wavelength     0.71073
_diffrn_measurement_device_type     'Bruker D8 Venture'
_diffrn_measurement_method     '\f and \w scans'
_diffrn_detector_area_resol_mean     ?
_diffrn_reflns_number     35019
_diffrn_reflns_av_R_equivalents     0.1020
_diffrn_reflns_av_unetI/netI     0.0433
_diffrn_reflns_theta_min     2.099
_diffrn_reflns_theta_max     25.015
_diffrn_reflns_theta_full     25.015
_diffrn_measured_fraction_theta_max     0.993
_diffrn_measured_fraction_theta_full     0.993
_diffrn_reflns_limit_h_min     -15
_diffrn_reflns_limit_h_max     15
_diffrn_reflns_limit_k_min     -17
_diffrn_reflns_limit_k_max     17
_diffrn_reflns_limit_l_min     -7
_diffrn_reflns_limit_l_max     8
_refine_special_details     ?
_reflns_number_total     2328
_reflns_number_gt     2096
_reflns_threshold_expression     'I > 2\s(I)'
_refine_ls_structure_factor_coef     Fsqd
_refine_ls_matrix_type     full
_refine_ls_R_factor_all     0.0741
_refine_ls_R_factor_gt     0.0658
_refine_ls_wR_factor_gt     0.1539
_refine_ls_wR_factor_ref     0.1584
_refine_ls_goodness_of_fit_ref     1.079
_refine_ls_restrained_S_all     1.079
_refine_ls_number_reflns     2328
_refine_ls_number_parameters     204
_refine_ls_number_restraints     1
_refine_ls_hydrogen_treatment     mixed
_refine_ls_weighting_scheme     calc
_refine_ls_weighting_details
              'w=1/[\s^2^(Fo^2^)+(0.0648P)^2^+1.5253P] where P=(Fo^2^+2Fc^2^)/3'
_atom_sites_solution_hydrogens     mixed
_atom_sites_solution_primary     dual
_atom_sites_solution_secondary     difmap
_refine_ls_shift/su_max     0.000
_refine_ls_shift/su_mean     0.000
_refine_diff_density_max     0.252
_refine_diff_density_min     -0.367
_refine_ls_extinction_method     none
_refine_ls_extinction_coef     .
_refine_ls_abs_structure_details
;
Flack <i>x</i> determined using 771 quotients [(I+)-(I-)]/[(I+)+(I-)]
(Parsons <i>et al.</i>,  2013)
;
_refine_ls_abs_structure_Flack     0.2(7)
loop_
    _atom_type_symbol
    _atom_type_description
    _atom_type_scat_dispersion_real
    _atom_type_scat_dispersion_imag
    _atom_type_scat_source
    'C' 'C' 0.0033 0.0016
                         'International Tables Vol C Tables 4.2.6.8 and 6.1.1.4'
    'H' 'H' 0.0000 0.0000
                         'International Tables Vol C Tables 4.2.6.8 and 6.1.1.4'
    'N' 'N' 0.0061 0.0033
                         'International Tables Vol C Tables 4.2.6.8 and 6.1.1.4'
    'O' 'O' 0.0106 0.0060
                         'International Tables Vol C Tables 4.2.6.8 and 6.1.1.4'
_computing_data_collection
;
APEX4 (Bruker, 2021)
;
_computing_cell_refinement
;
SAINT (Bruker, 2021)
;
_computing_data_reduction
;
SAINT (Bruker, 2021)
;
_computing_structure_solution
;
SHELXT2018 (Sheldrick, 2015<i>a</i>)
;
_computing_structure_refinement
;
SHELXL2018 (Sheldrick, 2015<i>b</i>)
;
_computing_molecular_graphics     ?
_computing_publication_material     ?
loop_
    _atom_site_type_symbol
    _atom_site_label
    _atom_site_fract_x
    _atom_site_fract_y
    _atom_site_fract_z
    _atom_site_U_iso_or_equiv
    _atom_site_adp_type
    _atom_site_calc_flag
    _atom_site_occupancy
    _atom_site_disorder_assembly
    _atom_site_disorder_group
    O O1 0.4084(3) 0.8237(3) 0.3512(7) 0.0553(12) Uani d 1 . .
    O O2 0.5181(3) 0.7166(2) 0.4363(8) 0.0536(12) Uani d 1 . .
    O O3 1.0000(3) 0.6344(3) 0.4928(7) 0.0527(12) Uani d 1 . .
    O O4 1.0759(3) 0.7520(3) 0.3698(9) 0.0669(15) Uani d 1 . .
    N N1 0.7132(3) 0.7623(3) 0.5069(7) 0.0364(11) Uani d 1 . .
    H H1 0.664(4) 0.725(4) 0.502(8) 0.032(15) Uiso d 1 . .
    C C1 0.3280(5) 0.7569(5) 0.3295(12) 0.067(2) Uani d 1 . .
    H H1A 0.349617 0.713581 0.237447 0.101 Uiso calc 1 . .
    H H1B 0.264282 0.785039 0.288804 0.101 Uiso calc 1 . .
    H H1C 0.316334 0.727407 0.447724 0.101 Uiso calc 1 . .
    C C2 0.5005(4) 0.7946(4) 0.4076(9) 0.0405(13) Uani d 1 . .
    C C3 0.5768(4) 0.8683(3) 0.4321(8) 0.0367(13) Uani d 1 . .
    C C4 0.6811(4) 0.8507(3) 0.4842(8) 0.0326(11) Uani d 1 . .
    C C5 0.7468(4) 0.9226(3) 0.5221(8) 0.0387(13) Uani d 1 . .
    H H5 0.814613 0.912215 0.564520 0.046 Uiso calc 1 . .
    C C6 0.7126(5) 1.0084(4) 0.4974(10) 0.0477(15) Uani d 1 . .
    H H6 0.758040 1.055801 0.520819 0.057 Uiso calc 1 . .
    C C7 0.6125(5) 1.0258(3) 0.4388(11) 0.0539(17) Uani d 1 . .
    H H7 0.590562 1.084558 0.419550 0.065 Uiso calc 1 . .
    C C8 0.5454(4) 0.9566(4) 0.4089(10) 0.0476(15) Uani d 1 . .
    H H8 0.476977 0.968658 0.372170 0.057 Uiso calc 1 . .
    C C9 0.8095(4) 0.7251(3) 0.5005(8) 0.0325(11) Uani d 1 . .
    C C10 0.8978(4) 0.7656(3) 0.4380(9) 0.0385(13) Uani d 1 . .
    H H10 0.894045 0.825120 0.399951 0.046 Uiso calc 1 . .
    C C11 0.9952(4) 0.7211(4) 0.4284(10) 0.0469(15) Uani d 1 . .
    C C12 0.9119(4) 0.5900(4) 0.5527(9) 0.0401(13) Uani d 1 . .
    C C13 0.8153(4) 0.6322(3) 0.5592(8) 0.0342(12) Uani d 1 . .
    C C14 0.7308(4) 0.5799(3) 0.6151(8) 0.0371(13) Uani d 1 . .
    H H14 0.664447 0.605621 0.619064 0.045 Uiso calc 1 . .
    C C15 0.7421(6) 0.4924(4) 0.6640(9) 0.0467(14) Uani d 1 . .
    H H15 0.684223 0.458872 0.700802 0.056 Uiso calc 1 . .
    C C16 0.8405(5) 0.4536(4) 0.6587(10) 0.0549(17) Uani d 1 . .
    H H16 0.848964 0.394016 0.694065 0.066 Uiso calc 1 . .
    C C17 0.9249(5) 0.5021(4) 0.6022(11) 0.058(2) Uani d 1 . .
    H H17 0.990900 0.475834 0.597178 0.069 Uiso calc 1 . .
loop_
    _atom_site_aniso_label
    _atom_site_aniso_U_11
    _atom_site_aniso_U_22
    _atom_site_aniso_U_33
    _atom_site_aniso_U_12
    _atom_site_aniso_U_13
    _atom_site_aniso_U_23
    O1 0.033(2) 0.047(2) 0.086(3) 0.0037(19) -0.006(2) 0.004(2)
    O2 0.034(2) 0.034(2) 0.093(4) -0.0002(17) 0.001(2) 0.001(2)
    O3 0.034(2) 0.039(2) 0.085(3) 0.0077(16) -0.006(2) -0.011(2)
    O4 0.031(2) 0.053(3) 0.117(4) -0.009(2) 0.014(2) -0.020(3)
    N1 0.028(2) 0.024(2) 0.057(3) 0.0006(18) 0.001(2) 0.004(2)
    C1 0.034(3) 0.073(5) 0.095(6) -0.006(3) -0.002(4) 0.000(4)
    C2 0.028(3) 0.038(3) 0.055(4) 0.008(2) 0.008(3) -0.001(3)
    C3 0.032(3) 0.031(3) 0.046(3) 0.006(2) 0.006(2) -0.002(2)
    C4 0.035(3) 0.032(2) 0.030(3) 0.005(2) 0.003(2) 0.000(2)
    C5 0.035(3) 0.034(3) 0.047(3) 0.000(2) -0.002(3) -0.002(3)
    C6 0.054(4) 0.031(3) 0.058(4) -0.004(2) 0.004(3) -0.004(3)
    C7 0.056(4) 0.025(3) 0.081(5) 0.011(3) 0.005(4) 0.001(3)
    C8 0.038(3) 0.038(3) 0.066(4) 0.014(2) 0.003(3) 0.004(3)
    C9 0.032(3) 0.028(2) 0.037(3) 0.002(2) -0.003(2) -0.003(2)
    C10 0.035(3) 0.029(3) 0.051(3) -0.001(2) -0.002(3) -0.003(2)
    C11 0.031(3) 0.042(3) 0.068(4) -0.001(2) -0.001(3) -0.021(3)
    C12 0.034(3) 0.034(3) 0.052(3) 0.003(2) -0.009(3) -0.007(3)
    C13 0.035(3) 0.028(3) 0.040(3) 0.005(2) -0.006(2) -0.005(2)
    C14 0.037(3) 0.029(3) 0.045(3) 0.006(2) -0.001(2) -0.001(2)
    C15 0.057(4) 0.035(3) 0.048(4) -0.005(3) -0.001(3) 0.002(3)
    C16 0.069(4) 0.032(3) 0.064(4) 0.006(3) -0.018(4) 0.004(3)
    C17 0.046(3) 0.041(4) 0.087(5) 0.021(3) -0.024(4) -0.007(3)
_geom_special_details
;
 All esds (except the esd in the dihedral angle between two l.s. planes)
 are estimated using the full covariance matrix.  The cell esds are taken
 into account individually in the estimation of esds in distances, angles
 and torsion angles; correlations between esds in cell parameters are only
 used when they are defined by crystal symmetry.  An approximate (isotropic)
 treatment of cell esds is used for estimating esds involving l.s. planes.
;
loop_
    _geom_bond_atom_site_label_1
    _geom_bond_atom_site_label_2
    _geom_bond_site_symmetry_2
    _geom_bond_distance
    _geom_bond_publ_flag
    O1 C2 . 1.316(7) ?
    O1 C1 . 1.440(8) ?
    O2 C2 . 1.203(6) ?
    O3 C12 . 1.373(7) ?
    O3 C11 . 1.374(7) ?
    O4 C11 . 1.204(7) ?
    N1 C9 . 1.351(6) ?
    N1 C4 . 1.391(6) ?
    N1 H1 . 0.84(6) ?
    C1 H1A . 0.9600 ?
    C1 H1B . 0.9600 ?
    C1 H1C . 0.9600 ?
    C2 C3 . 1.479(7) ?
    C3 C8 . 1.387(7) ?
    C3 C4 . 1.407(7) ?
    C4 C5 . 1.388(7) ?
    C5 C6 . 1.363(8) ?
    C5 H5 . 0.9300 ?
    C6 C7 . 1.370(9) ?
    C6 H6 . 0.9300 ?
    C7 C8 . 1.358(8) ?
    C7 H7 . 0.9300 ?
    C8 H8 . 0.9300 ?
    C9 C10 . 1.353(7) ?
    C9 C13 . 1.450(7) ?
    C10 C11 . 1.412(7) ?
    C10 H10 . 0.9300 ?
    C12 C17 . 1.367(8) ?
    C12 C13 . 1.385(7) ?
    C13 C14 . 1.390(7) ?
    C14 C15 . 1.359(7) ?
    C14 H14 . 0.9300 ?
    C15 C16 . 1.385(10) ?
    C15 H15 . 0.9300 ?
    C16 C17 . 1.359(10) ?
    C16 H16 . 0.9300 ?
    C17 H17 . 0.9300 ?
loop_
    _geom_angle_atom_site_label_1
    _geom_angle_atom_site_label_2
    _geom_angle_atom_site_label_3
    _geom_angle_site_symmetry_1
    _geom_angle_site_symmetry_3
    _geom_angle
    _geom_angle_publ_flag
    C2 O1 C1 . . 116.2(5) ?
    C12 O3 C11 . . 121.5(4) ?
    C9 N1 C4 . . 130.9(4) ?
    C9 N1 H1 . . 114(4) ?
    C4 N1 H1 . . 114(4) ?
    O1 C1 H1A . . 109.5 ?
    O1 C1 H1B . . 109.5 ?
    H1A C1 H1B . . 109.5 ?
    O1 C1 H1C . . 109.5 ?
    H1A C1 H1C . . 109.5 ?
    H1B C1 H1C . . 109.5 ?
    O2 C2 O1 . . 122.5(5) ?
    O2 C2 C3 . . 125.2(5) ?
    O1 C2 C3 . . 112.3(4) ?
    C8 C3 C4 . . 118.8(5) ?
    C8 C3 C2 . . 120.1(5) ?
    C4 C3 C2 . . 121.1(4) ?
    C5 C4 N1 . . 122.2(5) ?
    C5 C4 C3 . . 118.7(5) ?
    N1 C4 C3 . . 119.0(5) ?
    C6 C5 C4 . . 120.4(5) ?
    C6 C5 H5 . . 119.8 ?
    C4 C5 H5 . . 119.8 ?
    C5 C6 C7 . . 121.1(5) ?
    C5 C6 H6 . . 119.5 ?
    C7 C6 H6 . . 119.5 ?
    C8 C7 C6 . . 119.4(5) ?
    C8 C7 H7 . . 120.3 ?
    C6 C7 H7 . . 120.3 ?
    C7 C8 C3 . . 121.5(5) ?
    C7 C8 H8 . . 119.3 ?
    C3 C8 H8 . . 119.3 ?
    N1 C9 C10 . . 125.8(5) ?
    N1 C9 C13 . . 115.5(4) ?
    C10 C9 C13 . . 118.6(4) ?
    C9 C10 C11 . . 122.7(5) ?
    C9 C10 H10 . . 118.7 ?
    C11 C10 H10 . . 118.7 ?
    O4 C11 O3 . . 116.0(5) ?
    O4 C11 C10 . . 126.3(6) ?
    O3 C11 C10 . . 117.7(5) ?
    C17 C12 O3 . . 116.3(5) ?
    C17 C12 C13 . . 122.4(6) ?
    O3 C12 C13 . . 121.3(5) ?
    C12 C13 C14 . . 116.5(5) ?
    C12 C13 C9 . . 118.1(5) ?
    C14 C13 C9 . . 125.4(5) ?
    C15 C14 C13 . . 121.9(6) ?
    C15 C14 H14 . . 119.0 ?
    C13 C14 H14 . . 119.0 ?
    C14 C15 C16 . . 119.4(6) ?
    C14 C15 H15 . . 120.3 ?
    C16 C15 H15 . . 120.3 ?
    C17 C16 C15 . . 120.3(6) ?
    C17 C16 H16 . . 119.8 ?
    C15 C16 H16 . . 119.8 ?
    C16 C17 C12 . . 119.4(6) ?
    C16 C17 H17 . . 120.3 ?
    C12 C17 H17 . . 120.3 ?
loop_
    _geom_torsion_atom_site_label_1
    _geom_torsion_atom_site_label_2
    _geom_torsion_atom_site_label_3
    _geom_torsion_atom_site_label_4
    _geom_torsion_site_symmetry_1
    _geom_torsion_site_symmetry_2
    _geom_torsion_site_symmetry_3
    _geom_torsion_site_symmetry_4
    _geom_torsion
    _geom_torsion_publ_flag
    C1 O1 C2 O2 . . . . 1.4(10) ?
    C1 O1 C2 C3 . . . . -178.0(6) ?
    O2 C2 C3 C8 . . . . -174.9(7) ?
    O1 C2 C3 C8 . . . . 4.5(8) ?
    O2 C2 C3 C4 . . . . 3.2(9) ?
    O1 C2 C3 C4 . . . . -177.3(5) ?
    C9 N1 C4 C5 . . . . -26.1(9) ?
    C9 N1 C4 C3 . . . . 157.9(6) ?
    C8 C3 C4 C5 . . . . 4.0(8) ?
    C2 C3 C4 C5 . . . . -174.2(6) ?
    C8 C3 C4 N1 . . . . -179.7(6) ?
    C2 C3 C4 N1 . . . . 2.1(8) ?
    N1 C4 C5 C6 . . . . 179.8(6) ?
    C3 C4 C5 C6 . . . . -4.2(9) ?
    C4 C5 C6 C7 . . . . 1.4(10) ?
    C5 C6 C7 C8 . . . . 1.6(11) ?
    C6 C7 C8 C3 . . . . -1.6(11) ?
    C4 C3 C8 C7 . . . . -1.2(10) ?
    C2 C3 C8 C7 . . . . 177.0(7) ?
    C4 N1 C9 C10 . . . . -11.9(10) ?
    C4 N1 C9 C13 . . . . 171.0(6) ?
    N1 C9 C10 C11 . . . . -177.3(6) ?
    C13 C9 C10 C11 . . . . -0.2(9) ?
    C12 O3 C11 O4 . . . . -176.1(6) ?
    C12 O3 C11 C10 . . . . 4.4(9) ?
    C9 C10 C11 O4 . . . . 177.8(7) ?
    C9 C10 C11 O3 . . . . -2.7(9) ?
    C11 O3 C12 C17 . . . . 175.9(6) ?
    C11 O3 C12 C13 . . . . -3.2(8) ?
    C17 C12 C13 C14 . . . . -1.4(9) ?
    O3 C12 C13 C14 . . . . 177.6(6) ?
    C17 C12 C13 C9 . . . . -178.9(6) ?
    O3 C12 C13 C9 . . . . 0.1(8) ?
    N1 C9 C13 C12 . . . . 179.0(5) ?
    C10 C9 C13 C12 . . . . 1.6(8) ?
    N1 C9 C13 C14 . . . . 1.7(8) ?
    C10 C9 C13 C14 . . . . -175.7(5) ?
    C12 C13 C14 C15 . . . . 1.1(8) ?
    C9 C13 C14 C15 . . . . 178.4(6) ?
    C13 C14 C15 C16 . . . . 0.1(9) ?
    C14 C15 C16 C17 . . . . -1.1(10) ?
    C15 C16 C17 C12 . . . . 0.8(10) ?
    O3 C12 C17 C16 . . . . -178.6(6) ?
    C13 C12 C17 C16 . . . . 0.5(10) ?
loop_
    _geom_hbond_atom_site_label_D
    _geom_hbond_atom_site_label_H
    _geom_hbond_atom_site_label_A
    _geom_hbond_site_symmetry_A
    _geom_hbond_distance_DH
    _geom_hbond_distance_HA
    _geom_hbond_distance_DA
    _geom_hbond_angle_DHA
    _geom_hbond_publ_flag
    C1 H1B O4 1_455 0.96 2.52 3.232(8) 130.8 yes
    C7 H7 O4 4_475 0.93 2.47 3.387(6) 167 y
    N1 H1 O2 . 0.84(6) 1.92(6) 2.631(6) 141(5) yes
_shelx_space_group_comment
;
The symmetry employed for this shelxl refinement is uniquely defined
by the following loop, which should always be used as a source of
symmetry information in preference to the above space-group names.
They are only intended as comments.
;
_shelx_estimated_absorpt_T_min     0.961
_shelx_estimated_absorpt_T_max     0.994
_shelx_hkl_file
;
   0   0   1    2.30    4.80
   0   0   1    0.60    5.60
   0   0  -2  331.17  107.19
   0   0   3  -10.40   10.70
   0   0   3   -4.70    9.10
   0   0   4 1469.35   72.69
   0   0   4 1536.05   66.69
   0   0   5   48.90   17.80
   0   0   5   34.80   14.60
   0   0   6  533.35   43.90
   0   0   6  423.56   33.50
   0   0   6  435.36   20.60
   0   0   6  377.56   20.30
   0   0   7  229.68   17.10
   0   0   8   60.79   24.60
   0   0   8  128.79   32.50
  -1   0  -1   -2.20    4.40
   1   0  -1   -0.20    6.40
  -1   0   1   -2.60    6.30
   1   0  -1   -6.30    9.20
   1   0   1   -5.90    4.40
   1   0   1    3.70    4.80
   1   0   1   -1.20    4.10
   1   0   1   11.80    4.50
   1   0  -1   -0.50    8.00
  -1   0   1   -2.90    5.40
  -1   0   1    1.80    5.80
  -1   0   1   -1.30    6.00
   1   0  -1   -1.20    5.40
   1   0  -1    0.70    5.80
  -1   0   1   -2.30    7.90
  -1   0   1   19.80    7.70
  -1   0  -1   -1.90    4.60
   1   0  -2  -10.70    9.60
  -1   0   2   -7.00    6.40
  -1   0   2  -20.40    9.10
   1   0  -2    1.90    6.80
  -1   0  -2   -4.30    3.50
   1   0  -2   -5.60    6.30
  -1   0   2   -1.30    6.90
   1   0  -2   -6.50   11.40
  -1   0  -2    0.30    3.90
  -1   0   2  -10.40    6.10
  -1   0   2  -16.40   10.70
  -1   0   3   -0.80    5.30
  -1   0   3   -0.50    9.40
   1   0  -3   -0.30    5.30
  -1   0   3   -5.20   11.00
  -1   0   3    8.30    6.00
   1   0   3   -2.60    9.50
   1   0  -3   -4.30    5.00
  -1   0   3    0.10    5.60
  -1   0   4   -2.50    6.30
  -1   0   4    1.00   14.80
   1   0   4  -11.70   10.90
  -1   0   4   -0.30    5.40
  -1   0   4   -3.80    4.80
  -1   0   4    0.10    6.70
  -1   0   4  -11.50   10.40
   1   0   5  -17.10   12.00
  -1   0   5   28.20   16.70
  -1   0   5   -2.40    6.60
   1   0   5  -17.50   11.80
  -1   0   5   -2.40   11.20
   1   0   6   -5.20   16.00
  -1   0   6  -10.50   14.60
  -1   0   6    8.80    9.10
  -1   0   6    4.10   18.50
   1   0   6  -18.60   14.70
  -1   0   6   -3.40   10.20
  -1   0   7   10.90   20.60
   1   0   7   -7.60   17.50
   1   0   7   -2.10    5.30
  -1   0   7   -9.00   15.50
   1   0   7    5.70    5.20
  -1   0   7    2.40   10.40
   1   0   7  -17.10   18.40
   1   0   8  -43.30   19.60
  -1   0   8   17.10   23.60
   1   0   8    9.90   21.50
  -1   0   8  -28.60   17.10
  -2   0   0  345.37   19.50
  -2   0   0  341.77   23.60
   2   0   0  348.57   19.80
  -2   0   0  333.77   21.80
  -2   0   0  331.57   21.30
   2   0   0  413.76   20.40
   2   0   0  342.87   23.90
  -2   0   0  363.86   19.70
   2   0   0  325.67   24.20
   2   0   0  353.26   19.90
   2   0  -1  899.31   38.50
   2   0  -1  979.40   44.40
   2   0  -1  940.31   43.70
   2   0  -1  864.91   43.60
  -2   0   1  932.11   43.60
  -2   0   1  913.31   40.90
   2   0   1  841.42   40.80
   2   0   1  862.21   39.40
   2   0   1  874.91   39.40
  -2   0   1  964.80   41.40
  -2   0   1  934.81   44.00
   2   0  -1  904.51   41.00
  -2   0  -1  909.21   41.10
  -2   0  -1  819.02   40.30
   2   0   1  963.80   36.60
  -2   0  -1  907.71   39.30
  -2   0   1  918.21   44.10
  -2   0   1  909.21   38.60
   2   0   1  912.51   41.90
   2   0  -3 4688.53  177.68
   2   0   3 4420.96  174.18
  -2   0   3 4342.57  186.88
  -2   0  -3 5040.70  174.18
  -2   0  -3 4817.12  174.18
   2   0  -3 4844.92  180.08
  -2   0   3 4713.23  178.48
   2   0   3 4894.81  174.38
  -2   0   4 3597.04  138.69
   2   0  -4 3543.15  133.89
  -2   0   4 3487.55  137.99
   2   0   4 3757.82  129.99
  -2   0   4 3481.55  134.59
  -2   0   4 3581.14  135.39
  -2   0   4 3510.05  138.49
   2   0   4 3413.76  129.79
  -2   0   4 3431.66  148.69
   2   0   4 3462.75  128.89
   2   0  -4 3510.55  138.89
   2   0   4 3389.06  140.89
  -2   0   5  463.85   25.30
   2   0   5  457.65   35.90
  -2   0   5  500.25   31.20
  -2   0   5  484.25   32.20
  -2   0   5  525.65   43.70
  -2   0   5  482.65   25.60
   2   0  -5  486.75   22.00
   2   0   5  479.65   21.60
  -2   0   5  481.95   32.30
   2   0   5  519.25   35.70
   2   0  -5  486.65   21.90
   2   0   5  456.95   21.10
  -2   0   6 1370.86   51.19
  -2   0   6 1345.27   63.79
   2   0   6 1520.55   74.99
  -2   0   6 1227.78   50.89
  -2   0   6 1368.86   66.69
  -2   0   6 1413.76   81.69
   2   0   6 1362.26   53.89
   2   0   6 1474.75   71.99
   2   0   6 1220.98   53.79
  -2   0   7   40.60   18.00
   2   0   7   -1.50   18.30
  -2   0   7   28.10   27.60
   2   0   7   15.30    7.30
  -2   0   7   19.70   14.50
  -2   0   7   30.90   15.10
   2   0   7   17.10    7.00
   2   0   7   13.50   18.50
  -2   0   8  133.99   38.60
   2   0   8   83.89   26.10
  -2   0   8   84.19   24.30
   2   0   8  122.09   29.30
  -3   0   0    1.10    9.50
   3   0   0   -8.80   12.50
  -3   0   0   -6.40    9.40
  -3   0   0  -11.20   15.00
   3   0   0  -13.00   14.70
  -3   0   0    4.20    9.20
   3   0   0    4.40    9.50
   3   0   0    6.50   11.10
  -3   0   0  -26.50   14.50
   3   0   1   -8.00   12.90
  -3   0  -1   -5.10   13.30
   3   0  -1    0.70   16.10
   3   0  -1  -20.90   10.90
  -3   0  -1   -3.90    9.60
  -3   0   1  -19.10   13.60
  -3   0   1  -12.60   13.50
   3   0   1    4.40    6.60
  -3   0   1   -2.40   11.50
  -3   0   1   -5.70    8.90
  -3   0  -1   10.00    6.00
   3   0  -1   -5.70   15.30
   3   0   1   -4.60   13.70
   3   0   1  -12.10    8.90
   3   0  -1  -18.50   11.30
   3   0  -1    5.60   10.20
  -3   0   1    0.80   11.50
  -3   0  -1   -0.70   13.80
   3   0   1   -2.50   11.00
   3   0  -1    4.00    9.10
  -3   0  -1   -8.20   10.40
  -3   0   1    3.30   11.80
  -3   0   2   -7.50   12.80
   3   0   2   -8.60   10.10
  -3   0   2   -2.70   11.90
  -3   0   2    9.20   10.50
   3   0  -2   -0.40   14.80
   3   0  -2   -7.10   13.30
   3   0   2    3.30   11.40
  -3   0  -2   -2.70    7.80
   3   0   2   -3.80    8.40
  -3   0  -2    2.30    8.60
  -3   0   2   -5.60   10.10
   3   0  -2   -3.50   12.90
   3   0  -2   -8.50   10.00
   3   0  -2   -5.20    9.20
  -3   0   2  -15.00   13.40
  -3   0  -2    5.90    9.30
   3   0   2    2.30    9.60
  -3   0   2    3.20   12.60
  -3   0  -2   13.50    9.60
   3   0   3  -10.00    7.80
   3   0   3    5.00   10.10
  -3   0   3    5.10   11.10
   3   0  -3    7.90    9.90
   3   0  -3    7.00   11.20
  -3   0  -3    1.90    8.20
  -3   0  -3   -3.70    7.30
   3   0   3   -2.10    9.20
   3   0  -3    1.90   10.00
  -3   0   3  -10.30    9.10
  -3   0   3   -9.30   13.00
  -3   0   3  -17.10   11.90
   3   0   3   -5.40    8.10
   3   0  -3  -12.60   10.70
  -3   0   3   13.50   10.60
  -3   0   3  -10.40   10.30
   3   0  -3   -4.90   14.20
  -3   0  -4   -1.40    5.50
   3   0   4   -1.50    8.40
  -3   0  -4  -10.60    5.80
  -3   0   4  -16.40   11.80
   3   0  -4    1.00   11.70
   3   0   4   -2.70    7.10
   3   0  -4   -3.90    8.90
   3   0   4   -7.80    6.50
   3   0  -4   -2.20   15.50
   3   0  -4   -7.40   10.30
  -3   0   4  -21.20    8.70
   3   0   4   -2.70   10.00
  -3   0   4   -7.80   10.70
  -3   0   4   -4.40   15.40
   3   0   4   -5.50    8.80
   3   0   5   -2.10    3.40
  -3   0   5    2.00    9.60
   3   0  -5    2.70    9.10
   3   0   5   -1.00    3.60
   3   0   5   14.00    9.10
  -3   0   5   22.50   12.80
  -3   0   5   -4.90   16.30
   3   0   5    2.00    8.70
  -3   0   5   -2.00   10.10
   3   0  -5    8.70   12.50
  -3   0   5   -4.30   14.60
  -3   0   5   -3.10   12.90
   3   0   6   12.40   15.20
   3   0   6   15.30    9.90
  -3   0   6   -7.80   16.30
  -3   0   6   -2.00   14.40
   3   0   6    2.70   16.50
  -3   0   6   -0.90    8.60
  -3   0   6    2.60    9.80
  -3   0   6    8.10   14.10
   3   0  -6    3.20    5.50
   3   0  -6   -8.00    5.40
   3   0   6   -2.90    9.60
  -3   0   6    0.90   20.60
  -3   0   7   26.00   16.60
   3   0   7   -1.60    9.40
  -3   0   7   48.80   18.40
  -3   0   7   -4.70   16.30
   3   0   7    8.30    9.60
   3   0   7   -7.10   16.30
  -3   0   7   31.30   25.80
   3   0   7   -1.40   17.70
  -3   0   8   15.80   28.10
   3   0   8   11.10   22.00
   4   0   0 4731.43  989.90
  -4   0   0 4047.09  878.81
  -4   0  -1 2113.79   96.39
  -4   0  -1 2180.18   87.69
  -4   0   1 2169.68   98.59
  -4   0   1 2176.18   94.89
  -4   0   1 2214.08   99.19
  -4   0  -1 2322.57   96.69
   4   0   1 2488.25   94.69
   4   0   1 2172.88   97.49
   4   0  -1 2134.09  124.19
   4   0  -1 2303.57   91.19
   4   0  -1 2153.28   95.49
  -4   0  -1 2297.87   93.29
  -4   0   1 2242.18   94.79
   4   0  -1 2171.18   94.59
   4   0   1 2364.66   93.89
   4   0   1 2343.37   88.89
  -4   0   1 2229.98   94.29
   4   0  -1 2280.87  100.39
  -4   0  -1 2226.38   93.49
   4   0   2 4406.46  178.28
   4   0  -2 4326.77  181.58
  -4   0   2 4629.54  177.68
   4   0   2 4536.65  175.18
   4   0  -2 4648.04  181.28
  -4   0  -2 4429.06  175.18
   4   0  -2 4735.13  177.78
   4   0   3 1784.22   76.29
  -4   0  -3 1784.42   75.59
   4   0   3 1945.51   77.09
   4   0  -3 1743.83   76.19
   4   0  -3 1771.32   86.59
  -4   0   3 1819.92   86.19
  -4   0   3 1862.61   76.89
  -4   0   3 1844.82   79.69
   4   0   3 1886.21   80.99
  -4   0   3 1827.82   85.39
   4   0  -3 1812.62   80.39
   4   0   3 1701.63   79.29
   4   0  -3 1756.12   79.19
   4   0  -3 1819.02   79.79
  -4   0  -3 1771.22   76.29
  -4   0   3 1696.13   83.79
  -4   0   3 1714.43   79.59
  -4   0  -4  705.63   35.30
  -4   0   4  644.84   40.30
  -4   0   4  670.23   46.00
   4   0   4  675.73   40.10
  -4   0   4  767.92   40.20
   4   0  -4  659.63   39.10
   4   0   4  697.13   39.90
   4   0  -4  672.53   48.00
  -4   0   4  665.03   49.60
   4   0  -4  671.23   38.90
   4   0   4  686.63   35.90
   4   0  -4  723.33   40.80
  -4   0   4  658.73   39.50
  -4   0  -4  679.03   34.40
   4   0   5  136.49   15.30
   4   0   5  146.09   16.00
   4   0  -5  143.39   21.40
  -4   0  -5  141.69   12.10
  -4   0   5  178.08   24.20
   4   0  -5  188.68   25.00
   4   0  -5  149.99   19.50
  -4   0   5  119.79   27.30
   4   0   5  171.08   24.00
   4   0   5  139.69   20.90
  -4   0   5  136.19   19.60
  -4   0  -5  123.29   10.90
  -4   0   5  190.18   23.30
  -4   0   5  178.58   27.80
  -4   0   5  171.38   27.20
  -4   0   6   10.20   13.50
   4   0  -6   32.50   10.90
  -4   0   6   75.69   18.40
  -4   0   6   54.09   25.60
  -4   0   6   23.20   13.30
   4   0   6   49.30   15.70
  -4   0   6   46.30   20.20
  -4   0   6   49.40   22.10
   4   0   6   40.90   16.60
   4   0   6   23.40   20.10
   4   0  -6   21.30   11.30
  -4   0   7  206.98   30.90
   4   0   7  135.29   28.60
  -4   0   7  168.68   20.10
   4   0   7  176.28   23.30
   4   0   7  114.59   23.50
  -4   0   7  154.38   29.90
  -4   0   7  128.99   40.40
   4   0   7  127.09   20.70
  -4   0   7  149.19   24.70
   4   0   8   88.29   27.20
  -4   0   8   68.09   31.70
   5   0   0  -20.20   14.10
   5   0   0   -5.50   18.00
   5   0   0  -17.50   14.00
   5   0   0   -4.10   15.00
  -5   0   0  -13.00   16.50
  -5   0   0   -6.80   14.10
  -5   0   0   -2.20    9.10
  -5   0   0    3.40   16.40
   5   0  -1  -14.10   10.90
  -5   0   1    7.30   12.60
  -5   0  -1  -14.80   12.50
  -5   0   1   -5.20   17.00
   5   0   1   -3.80   10.70
   5   0   1  -14.50   12.90
   5   0  -1  -14.70   12.80
  -5   0  -1   -2.10   17.00
  -5   0   1    6.10   17.10
   5   0  -1   -5.40   14.20
  -5   0  -1   -1.80    7.70
   5   0  -1  -10.30   11.00
  -5   0  -1    7.50   16.90
   5   0   1   -0.80    9.40
   5   0   1   -9.40   16.60
   5   0  -1   -2.10   20.40
  -5   0   1   -7.60   13.50
   5   0  -1  -14.50   18.20
  -5   0  -1   13.50   14.30
  -5   0   1   -6.00   17.50
  -5   0   2    2.00   12.00
   5   0  -2    4.90   17.00
   5   0  -2    3.20   15.00
   5   0  -2    0.30   14.70
  -5   0   2    5.90   16.90
  -5   0  -2  -15.00   16.00
   5   0   2  -11.80   12.00
   5   0   2    5.50   12.90
  -5   0   2   -7.10   12.10
  -5   0   2   -9.30   12.80
   5   0  -2   53.29   23.10
  -5   0  -2  -13.20   10.60
  -5   0  -2    3.00    9.10
  -5   0  -2    9.40   15.80
  -5   0   2  -21.20   16.10
   5   0  -2  -11.70   10.50
   5   0   2   -6.80   16.10
   5   0  -2    4.20   11.50
   5   0   2   10.50    7.60
  -5   0   2    8.90   14.60
   5   0   2    6.30   20.60
   5   0  -3   12.50   13.60
   5   0   3  -16.40   14.30
  -5   0  -3   -6.80   10.10
   5   0  -3   -1.70   15.80
   5   0  -3    4.70   12.00
   5   0   3   -4.10   14.60
  -5   0  -3    6.20   12.90
   5   0  -3    2.00   20.80
  -5   0   3   -0.50   17.10
  -5   0  -3    0.40   11.80
   5   0   3  -12.60   10.40
  -5   0   3   15.90   18.30
  -5   0   3    7.10   16.40
   5   0  -3  -18.30   15.80
   5   0   3    8.80   12.00
   5   0   3    4.90    7.20
  -5   0   3    4.80   13.30
   5   0  -3   -2.30    3.90
  -5   0   3    0.00   12.90
  -5   0   3   14.30   12.00
  -5   0  -3    0.70   11.00
   5   0  -4  -15.20   11.50
   5   0  -4   -0.40   17.60
   5   0   4   10.30   14.30
   5   0   4   -3.20   11.10
  -5   0   4  -13.50   14.30
   5   0   4   14.90   16.80
  -5   0   4    0.80   16.30
   5   0  -4   -6.90   12.50
  -5   0   4   -4.20   11.10
  -5   0   4   -7.30   15.20
  -5   0   4   10.20   13.10
   5   0  -4   10.80   15.70
   5   0  -4  -10.30   15.80
  -5   0  -4    3.60    9.80
  -5   0  -4    6.50   11.50
  -5   0   4    3.40   14.50
   5   0  -4   -1.60   14.20
  -5   0   5   17.80   14.00
   5   0   5   31.30   25.50
   5   0  -5   41.10   22.20
   5   0  -5    9.90   14.20
  -5   0   5    6.10   14.00
  -5   0  -5    6.40    9.70
  -5   0   5   14.20   20.20
  -5   0   5   12.40   19.10
   5   0   5   12.20   11.30
  -5   0   5   13.20   19.90
   5   0   5   10.40   11.70
   5   0   5    7.40   14.70
  -5   0  -5    6.70    8.60
  -5   0   5   17.60   16.20
   5   0  -5   19.10   16.00
   5   0  -5   10.60   12.80
   5   0  -6  -21.10   12.80
  -5   0   6   16.50   21.70
  -5   0   6   39.40   21.40
  -5   0   6   17.80   23.40
   5   0   6   -0.60    7.60
  -5   0   6  -23.40   13.80
   5   0   6   -6.80    8.20
  -5   0   6   36.90   16.00
  -5   0   6    2.10   15.30
   5   0   6    3.70   15.40
   5   0  -6    0.20   11.60
   5   0  -7   -2.90    7.00
  -5   0   7    2.10   21.80
  -5   0   7   15.00   26.20
  -5   0   7   -4.30   12.80
   5   0   7   -3.20   14.70
  -5   0   7    4.50   15.00
   5   0   7   34.30   17.10
   5   0   7   -1.50   14.60
  -5   0   7   28.00   21.00
  -5   0   7    6.50   12.80
  -6   0   0  168.38   30.00
   6   0   0  138.79   30.00
  -6   0   0  158.68   25.20
   6   0   0  123.99   26.30
   6   0   0  176.88   23.20
   6   0   0  160.68   26.70
  -6   0   0  144.09   24.30
   6   0   0  172.48   25.10
  -6   0   0  168.08   28.20
  -6   0   1 3400.56  137.49
   6   0  -1 3391.06  137.89
  -6   0  -1 3264.87  128.99
  -6   0  -1 3289.07  136.39
   6   0   1 3348.66  136.59
   6   0   1 3292.77  136.39
  -6   0   1 3506.85  145.89
  -6   0  -1 3159.98  141.49
  -6   0  -1 3362.96  141.99
   6   0  -1 3160.88  131.79
  -6   0   1 3086.99  142.89
  -6   0   1 3226.68  137.39
   6   0   1 3161.48  142.99
   6   0   1 3030.60  142.59
   6   0  -1 3411.16  145.99
   6   0  -1 3215.08  137.89
   6   0  -1 3409.86  147.39
  -6   0  -1 3145.19  136.79
  -6   0   1 3202.98  137.19
   6   0  -1 3342.07  138.89
  -6   0   2  266.87   35.70
   6   0   2  331.07   36.20
  -6   0   2  338.17   31.70
   6   0  -2  396.76   44.50
  -6   0   2  371.66   35.70
  -6   0  -2  313.47   31.20
   6   0   2  368.46   24.30
   6   0  -2  333.97   27.10
   6   0  -2  369.36   32.80
  -6   0   2  351.26   34.40
  -6   0  -2  347.27   29.90
   6   0   2  351.86   31.80
   6   0  -2  338.97   38.90
   6   0   2  375.06   32.30
   6   0   2  309.27   36.30
   6   0  -2  327.77   31.90
   6   0  -2  350.66   35.80
  -6   0  -2  360.06   37.80
  -6   0  -2  293.67   34.50
  -6   0   2  317.87   36.70
  -6   0   3  496.85   38.20
   6   0   3  521.55   37.00
   6   0  -3  452.95   32.40
   6   0  -3  456.35   42.50
   6   0  -3  465.45   48.40
   6   0   3  499.45   36.30
  -6   0   3  479.25   38.70
  -6   0  -3  465.85   34.10
   6   0   3  530.65   42.40
  -6   0   3  528.55   35.30
   6   0  -3  485.25   37.30
  -6   0   3  490.05   43.30
   6   0  -3  515.35   39.90
  -6   0   3  481.25   39.70
   6   0  -3  472.75   43.50
  -6   0  -3  453.35   36.80
  -6   0  -3  524.05   41.80
   6   0   3  521.45   27.70
  -6   0   3  464.05   42.60
  -6   0  -3  505.75   36.00
   6   0   3  439.66   39.80
  -6   0  -4  979.40   52.59
   6   0  -4  916.81   64.99
   6   0   4  940.91   58.59
  -6   0   4  959.10   64.99
  -6   0   4  934.91   55.59
   6   0   4 1093.19   45.60
   6   0   4  937.51   59.39
  -6   0   4  980.40   64.79
  -6   0  -4 1008.40   51.19
   6   0  -4  904.11   51.99
   6   0  -4 1080.99   58.69
  -6   0   4 1028.80   57.69
   6   0   4  988.00   52.99
   6   0   4  945.31   52.39
   6   0  -4  936.91   54.99
  -6   0   4  920.11   62.69
  -6   0   4  979.00   52.09
  -6   0  -5  101.49   18.30
  -6   0   5  145.39   31.20
   6   0  -5  105.79   27.90
   6   0   5   88.69   14.20
   6   0  -5   97.89   20.30
  -6   0   5  161.38   34.60
   6   0   5  109.49   25.70
   6   0   5  115.69   25.60
   6   0   5  112.99   19.60
  -6   0  -5  105.69   16.30
   6   0  -5  121.89   25.40
   6   0  -5  112.69   22.00
  -6   0   5  103.49   21.30
  -6   0   5  124.99   25.20
  -6   0   5  116.19   22.70
  -6   0   5  112.39   29.80
   6   0   6   73.69   14.80
  -6   0   6  131.89   33.20
   6   0   6   65.39   15.60
  -6   0   6  104.79   27.10
  -6   0   6  105.19   24.00
  -6   0  -6  131.59   14.70
  -6   0   6  100.39   21.70
   6   0  -6   76.79   21.10
   6   0   6  100.89   25.10
  -6   0  -6  109.39   12.70
  -6   0   6  116.59   22.90
   6   0  -6   66.49   19.60
   6   0   6   83.09   23.30
   6   0  -7   19.80   12.10
  -6   0   7   82.39   32.30
   6   0   7   36.20   20.60
  -6   0   7   23.80   17.20
  -6   0   7   77.79   23.90
  -6   0   7   17.70   15.90
   6   0   7   53.99   20.80
  -6   0   7   17.20   27.80
   6   0  -7   26.80   13.90
  -6   0   7   35.90   20.30
  -7   0   0   16.80   11.50
   7   0   0    0.90   13.40
   7   0   0  -38.40   20.30
   7   0   0    0.30   11.60
   7   0   0   -4.10   13.00
   7   0   0    3.20   17.40
  -7   0   0    6.80   12.60
  -7   0   0  -10.20   19.80
   7   0   0   -0.20   22.10
  -7   0   0  -16.60   19.40
   7   0   1  -27.70   21.20
  -7   0   1   20.80   18.40
  -7   0  -1   19.10   16.50
   7   0  -1   -3.50   13.20
  -7   0  -1   -3.20   19.00
  -7   0   1  -12.60   12.70
  -7   0  -1    2.00   16.90
  -7   0   1   -3.10   20.10
   7   0  -1  -18.30   12.30
  -7   0   1  -14.20   17.40
   7   0  -1  -13.90   17.30
   7   0   1    1.80   16.40
   7   0   1   -1.60   10.10
  -7   0   1  -10.00   17.40
  -7   0  -1  -25.40   17.10
   7   0  -1  -21.20   23.30
   7   0  -1    5.40   17.90
   7   0  -1    6.40   14.90
   7   0   1    7.20   16.70
   7   0   1    7.00   21.10
   7   0   2    4.60   16.60
  -7   0  -2  -16.00   18.10
  -7   0   2  -10.00   19.00
  -7   0   2  -18.90   17.80
   7   0  -2   -8.20   24.30
  -7   0  -2  -13.80   13.00
   7   0  -2  -12.70   20.50
   7   0   2   -5.00   17.70
   7   0   2   -6.90   20.20
   7   0  -2    0.20   15.90
  -7   0  -2  -12.70   14.40
  -7   0   2   -8.10   14.40
   7   0  -2  -22.00   16.10
   7   0   2   14.70   16.00
  -7   0   2   15.90   14.70
   7   0  -2    6.80   13.90
   7   0  -2    3.20   12.70
  -7   0   2   -0.20   11.50
  -7   0  -2    4.10   16.90
   7   0  -3   -6.40   26.20
  -7   0   3   12.40   16.50
   7   0   3   -7.80   14.30
   7   0   3    2.60    8.10
  -7   0   3   19.10   18.50
  -7   0   3    0.10   13.30
  -7   0   3   -5.20   20.50
   7   0  -3  -12.00   15.90
  -7   0   3  -13.80   17.40
   7   0  -3    1.10   18.50
   7   0  -3    9.00   15.60
  -7   0  -3    3.60   22.30
   7   0  -3  -13.60   21.70
  -7   0   3   -8.70   14.40
   7   0   3    9.50   14.80
  -7   0  -3    3.60   11.90
   7   0   3  -22.20   17.60
  -7   0  -3  -11.10   14.80
   7   0  -3  -13.30   12.60
   7   0   3   -3.70   18.10
  -7   0   4   -1.20   14.90
   7   0  -4   21.30   22.80
  -7   0  -4   17.00   11.40
   7   0  -4    3.90   16.30
  -7   0   4    8.60   17.50
  -7   0  -4   22.70   15.60
   7   0  -4  -12.20   11.20
  -7   0   4   12.00   20.40
  -7   0  -4   -3.60   11.80
  -7   0  -4    4.90    8.40
  -7   0   4    2.80   21.30
   7   0   4   -1.30   21.00
   7   0   4    0.70   19.70
  -7   0   4    1.60   14.30
   7   0   4   25.20   17.20
   7   0   4    5.60   14.40
  -7   0   4   10.80   15.10
   7   0   4    5.20    8.10
   7   0  -4    9.80   18.30
   7   0  -4    4.60   15.00
  -7   0   5  -17.70   17.00
   7   0   5   -8.40    7.80
   7   0  -5    0.00   15.60
   7   0   5   51.09   25.30
  -7   0   5   31.20   24.10
  -7   0   5    2.90   16.00
   7   0  -5   11.80   23.10
  -7   0   5    3.90   16.50
   7   0  -5    1.40   21.10
  -7   0   5   -1.30   14.50
   7   0  -5   -3.40   15.30
   7   0  -5    9.20   22.40
   7   0   5    8.60   19.60
   7   0   5    5.70   15.60
  -7   0   5   16.80   26.20
   7   0  -5   -1.30   16.80
   7   0   6   -2.70   11.30
  -7   0   6   13.60   17.70
   7   0  -6    7.50   14.20
   7   0   6   -5.30    9.00
   7   0   6   21.30   20.70
  -7   0   6  -21.10   19.40
  -7   0   6   12.20   24.50
   7   0  -6  -28.90   12.40
  -7   0   6   19.50   20.10
   7   0   6   -5.30   15.20
  -7   0   6    5.60   16.50
  -7   0   6    9.90   26.40
   7   0   6  -11.90   12.70
  -7   0  -6   11.20    9.70
  -7   0  -6   -0.50    9.10
   7   0   6   30.00   22.80
  -7   0   7  101.39   27.90
  -7   0   7   53.39   31.60
   7   0  -7   23.70   14.70
  -7   0   7   57.59   22.20
   7   0   7  140.19   36.00
  -7   0   7   48.50   31.00
   7   0   7   31.80   11.10
  -7   0   7   33.00   21.30
   7   0   7   36.70   12.30
   8   0   0   12.60   15.20
   8   0   0   17.40   21.70
  -8   0   0   16.20   14.30
  -8   0   0   59.79   25.80
   8   0   0  -10.40   24.80
   8   0   0   26.60   17.40
  -8   0   0   15.80   12.80
   8   0   0   28.40   20.30
  -8   0   0    4.00   22.50
  -8   0   0   25.60   17.20
   8   0   0    3.80   11.70
   8   0  -1  208.58   39.00
  -8   0  -1  238.28   36.80
  -8   0  -1  210.58   29.80
   8   0   1  225.38   38.50
   8   0  -1  196.38   30.70
  -8   0  -1  246.88   33.90
  -8   0   1  213.58   25.80
  -8   0   1  242.28   34.80
   8   0  -1  179.28   25.60
   8   0   1  187.98   23.70
  -8   0  -1  192.88   22.80
   8   0  -1  218.78   34.00
  -8   0   1  212.18   31.20
   8   0   1  207.98   32.40
   8   0  -1  224.18   40.20
  -8   0   1  244.08   39.10
  -8   0   1  201.18   35.40
   8   0  -1  194.48   28.70
   8   0   1  189.18   34.30
  -8   0  -1  223.28   38.50
   8   0   1  186.78   30.10
   8   0  -2   33.00   23.40
  -8   0  -2   57.79   26.60
  -8   0   2   36.40   22.20
  -8   0  -2   25.90   19.00
   8   0  -2   44.80   21.80
   8   0   2   49.80   13.50
   8   0   2   25.90   17.20
   8   0   2   40.50   25.30
   8   0  -2   40.10   17.40
   8   0  -2   60.99   27.50
   8   0  -2   24.70   18.90
   8   0   2   24.60   19.60
   8   0   2   44.60   25.10
  -8   0  -2   48.00   24.50
  -8   0   2   42.20   20.20
  -8   0   2   17.90   23.00
  -8   0   2   50.69   19.60
  -8   0   2    4.30   22.60
  -8   0  -2   52.89   19.30
   8   0  -2   19.50   28.60
   8   0   3   60.69   28.30
  -8   0   3   68.09   20.60
   8   0  -3   70.39   22.50
   8   0  -3   72.39   18.90
   8   0  -3   64.79   39.20
  -8   0   3   75.49   26.50
   8   0   3   49.30   27.10
   8   0   3   61.39   20.80
  -8   0   3   50.39   24.00
  -8   0  -3   98.49   32.00
  -8   0  -3   57.19   21.40
   8   0  -3   76.79   29.20
   8   0  -3   84.29   25.40
  -8   0  -3   82.19   24.10
  -8   0   3   76.39   23.30
   8   0  -3   37.00   23.80
  -8   0   3  114.09   32.70
  -8   0  -3   64.59   17.70
   8   0   3   40.30   20.50
   8   0  -4  638.64   60.59
   8   0   4  685.73   54.49
   8   0  -4  604.04   43.90
  -8   0   4  609.94   55.99
   8   0   4  573.94   44.50
  -8   0  -4  582.54   40.90
   8   0  -4  503.75   49.90
  -8   0  -4  535.75   45.60
   8   0  -4  621.54   55.79
  -8   0   4  659.13   60.49
   8   0   4  621.24   33.30
  -8   0   4  649.64   55.99
   8   0   4  571.24   58.59
  -8   0   4  523.65   45.40
   8   0   4  553.44   45.20
   8   0  -4  645.64   53.69
  -8   0  -4  564.44   44.70
   8   0  -4  596.34   47.50
  -8   0  -4  612.04   42.30
  -8   0   4  625.14   52.19
  -8   0   5  123.99   37.40
   8   0  -5  122.19   28.10
  -8   0   5  117.79   26.50
   8   0  -5  188.28   41.80
  -8   0   5   77.39   27.90
   8   0   5  148.89   37.30
  -8   0  -5  112.59   21.10
  -8   0   5   94.69   30.30
   8   0   5  123.89   31.80
   8   0   5  118.99   16.00
  -8   0  -5  113.49   23.50
  -8   0   5  135.39   33.60
  -8   0   5  104.39   26.20
   8   0  -5   99.59   24.60
   8   0   6   37.60   18.20
   8   0   6   71.49   29.20
  -8   0  -6   50.49   17.00
   8   0  -6   92.99   16.60
   8   0  -6   66.49   22.60
  -8   0   6   69.59   23.60
   8   0  -6   65.69   19.00
  -8   0   6   43.10   28.50
   8   0   6  106.89   33.20
   8   0   6   52.19   10.20
  -8   0   6   68.39   31.10
   8   0   6   52.29   10.30
  -8   0   6   95.49   39.40
   8   0   6   34.00   20.30
   8   0   7   41.80   17.00
  -8   0   7   57.79   23.20
  -8   0   7   55.29   34.00
  -8   0   7   76.99   26.00
  -8   0   7   48.40   35.80
  -8   0   7    2.00   23.70
   9   0   0   -9.30   15.60
   9   0   0   14.90   19.40
   9   0   0  -17.10   20.00
  -9   0   0   -9.30   17.70
  -9   0   0   22.50   26.90
   9   0   0   12.50   16.20
  -9   0   0   -8.60   19.90
  -9   0   0   15.90   14.00
   9   0   0  -10.60   25.70
  -9   0   0   -9.50   18.60
   9   0   0   21.60   19.40
  -9   0  -1   -3.20   20.90
   9   0  -1   -3.30   19.50
  -9   0   1   14.50   19.10
  -9   0   1   -4.30   19.80
   9   0  -1   28.50   17.20
  -9   0   1   -9.90   15.10
   9   0  -1  -19.60   20.20
  -9   0   1    3.00   22.20
   9   0   1   -8.00   18.00
   9   0  -1   -8.40   15.80
   9   0   1   22.60   26.50
   9   0  -1   -3.50   27.70
  -9   0  -1    8.60   17.30
   9   0   1  -10.30   24.70
  -9   0   1    7.40   21.30
   9   0   1   11.90   22.40
  -9   0  -1    8.20   12.90
  -9   0  -1   42.30   26.90
   9   0   1   -3.20   13.80
   9   0  -1   -0.50   23.10
   9   0   2   -9.00   26.30
   9   0   2    1.30   24.40
   9   0  -2  -21.70   31.10
   9   0   2   10.80   16.40
  -9   0   2   -5.10   20.10
   9   0  -2  -12.40   16.70
   9   0  -2   11.10   15.90
  -9   0  -2   -4.50   28.40
   9   0   2    5.30   12.50
  -9   0   2   14.10   20.50
  -9   0  -2   20.10   18.20
  -9   0  -2    9.30   22.70
  -9   0   2   11.00   24.10
  -9   0   2   -7.20   17.00
   9   0  -2    2.70   19.20
   9   0   2   -7.60   18.30
  -9   0  -2    4.60   19.60
   9   0  -2   10.60   23.50
   9   0  -2   34.40   24.70
  -9   0   2    1.90   22.80
   9   0   3   11.70   27.80
  -9   0  -3    3.50   22.20
   9   0  -3   31.80   40.30
  -9   0  -3    8.70   20.40
   9   0   3   56.49   27.70
   9   0  -3    4.90   16.50
   9   0  -3    1.50   18.20
  -9   0   3    1.40   21.00
  -9   0   3   35.50   24.70
  -9   0  -3   12.70   17.70
  -9   0   3   -0.70   27.60
   9   0  -3   14.30   23.60
   9   0   3   15.50   21.20
   9   0  -3   15.20   25.80
   9   0   3   -4.90   18.20
  -9   0  -3   13.40   31.30
  -9   0   3    5.20   24.20
   9   0   3    1.00   11.80
   9   0  -3   -4.20   20.40
  -9   0   4    7.80   23.80
   9   0  -4   -6.00   39.10
  -9   0   4   22.70   23.70
   9   0  -4  -14.90   18.10
   9   0   4   15.80   18.10
   9   0   4   20.50   24.50
   9   0  -4   -0.60   21.20
  -9   0   4    5.00   25.00
   9   0   4   -7.30   20.70
   9   0   4   13.20   29.90
  -9   0  -4   19.40   27.50
   9   0  -4    2.70   20.10
  -9   0   4  -12.40   18.70
  -9   0   4    1.00   29.70
   9   0  -4   34.40   31.90
  -9   0  -4   -0.40   16.40
   9   0  -5   18.70   40.30
   9   0   5   43.60   32.80
   9   0  -5    6.20   16.60
   9   0   5  -10.20   18.10
   9   0  -5    2.70   19.30
  -9   0   5   17.00   32.70
   9   0   5    6.60    8.30
  -9   0   5  -13.90   24.50
  -9   0   5    3.30   25.00
   9   0  -5   -8.90   12.00
  -9   0   5   32.00   28.30
   9   0   5   16.80   27.10
  -9   0  -5    7.80   18.00
  -9   0   5  -12.10   18.00
   9   0  -6    2.00   19.80
  -9   0   6   -7.80   27.50
   9   0   6  -31.60   19.30
   9   0   6   74.59   31.70
   9   0   6    2.20   24.00
   9   0  -6  -20.10    9.80
  -9   0   6   21.30   36.60
  -9   0  -6   -2.70   13.20
  -9   0   6   44.20   24.40
  10   0   0 3193.18  155.98
 -10   0   0 2905.81  143.89
  10   0   0 3054.29  150.48
 -10   0   0 2987.10  131.69
 -10   0   0 3107.49  151.48
  10   0   0 3023.10  132.09
 -10   0   0 2917.81  141.69
  10   0   0 2869.01  138.59
  10   0   0 3026.70  142.59
  10   0   0 2612.94  131.39
 -10   0   0 2754.62  136.29
 -10   0   1 1212.88   72.99
  10   0   1 1127.49   70.19
 -10   0   1 1122.79   74.19
  10   0  -1 1210.58   89.29
  10   0  -1 1180.98   72.89
  10   0  -1 1211.08   80.39
  10   0  -1 1166.88   74.29
 -10   0  -1 1240.28   78.99
 -10   0   1 1070.39   71.19
  10   0   1 1275.67   79.39
 -10   0  -1 1232.88   72.89
 -10   0  -1 1237.58   87.49
  10   0  -1 1122.29   65.09
 -10   0  -1 1133.79   63.09
  10   0   1 1099.79   67.29
  10   0   1 1134.09   65.29
  10   0   1 1066.19   84.59
  10   0   1 1202.28   85.69
 -10   0   1 1167.78   81.49
 -10   0  -1 1194.58   76.99
 -10   0   1 1116.09   78.59
  10   0  -1 1105.49   82.59
 -10   0   2 2413.46  129.79
  10   0   2 2519.05  122.69
  10   0   2 2247.28  107.59
 -10   0  -2 2374.06  117.39
  10   0  -2 2202.98  119.39
 -10   0  -2 2593.54  123.89
 -10   0  -2 2481.15  106.69
  10   0  -2 2659.43  141.39
 -10   0  -2 2384.36  122.29
  10   0   2 2295.47  129.99
 -10   0   2 2518.15  122.49
  10   0  -2 2487.65  130.89
  10   0  -2 2386.86  120.99
  10   0   2 2222.58  117.49
  10   0  -2 2637.84  113.79
 -10   0   2 2315.17  119.29
  10   0   2 2369.56  132.19
  10   0  -2 2486.75  126.29
 -10   0  -2 2507.65  128.29
 -10   0   2 2559.04  125.89
 -10   0   2 2446.76  131.59
  10   0  -3  339.17   55.59
  10   0  -3  289.27   34.00
 -10   0   3  348.97   50.19
 -10   0   3  312.57   59.89
  10   0   3  393.36   58.49
 -10   0  -3  306.37   40.50
  10   0   3  293.77   51.19
  10   0  -3  311.27   51.09
 -10   0  -3  382.26   47.20
 -10   0   3  313.07   56.89
  10   0  -3  273.87   41.80
 -10   0   3  300.97   40.50
  10   0   3  272.77   41.40
  10   0   3  300.97   30.60
  10   0   3  343.37   43.10
 -10   0  -3  278.17   36.70
 -10   0   3  301.07   45.30
  10   0  -3  439.06   73.79
 -10   0  -3  332.27   54.59
  10   0  -4  156.38   35.90
  10   0  -4  132.39   32.00
  10   0   4  272.67   53.99
  10   0  -4  162.08   41.10
 -10   0   4  188.58   40.30
 -10   0   4  168.88   32.00
 -10   0   4  223.78   44.20
 -10   0  -4  213.28   33.00
 -10   0  -4  271.07   46.10
  10   0   4  157.38   32.40
 -10   0   4  252.27   54.29
  10   0  -4  304.97   68.39
  10   0  -4  216.18   31.60
  10   0   4  165.08   41.70
 -10   0   4  175.98   41.50
  10   0   4  181.28   34.60
  10   0   4  188.18   25.10
 -10   0   5   44.60   27.70
  10   0  -5   20.70   15.60
 -10   0  -5   43.30   19.90
  10   0  -5   10.60   17.20
  10   0  -5   22.90   23.20
 -10   0  -5   46.60   15.90
  10   0   5   32.20   25.00
 -10   0   5  -10.70   31.60
 -10   0   5   39.10   24.40
 -10   0   5   78.49   47.40
  10   0   5   67.49   37.50
 -10   0   5   34.70   30.70
  10   0   5   33.20   10.80
  10   0   5   68.79   55.59
  10   0   6   36.60   27.70
  10   0   6  187.48   40.90
 -10   0   6   73.99   30.20
  10   0  -6    0.60   20.40
 -10   0   6   17.00   33.10
 -10   0  -6   21.20   14.20
 -10   0   6   79.69   46.10
 -11   0   0   -2.20   35.30
  11   0   0   23.60   25.10
  11   0   0   36.10   38.70
  11   0   0    5.90   29.60
 -11   0   0    7.80   24.20
  11   0   0   -6.30   18.60
 -11   0   0   10.30   30.10
 -11   0   0    6.90   19.40
  11   0   0   21.70   37.30
 -11   0   0   14.40   24.50
 -11   0  -1    7.00   37.50
  11   0  -1   18.60   24.90
 -11   0   1   22.00   26.80
  11   0   1   21.20   30.10
 -11   0  -1    4.00   22.70
  11   0  -1  -12.80   19.10
 -11   0  -1   -1.90   16.20
 -11   0   1   16.80   30.20
 -11   0  -1   33.10   27.60
 -11   0   1    8.90   18.60
  11   0   1  -20.50   31.60
  11   0   1    4.80   18.30
  11   0   1   11.90   24.20
 -11   0   1   23.30   25.70
  11   0  -1   -9.30   22.00
  11   0  -1  -21.70   15.70
  11   0  -1  -10.50   39.10
  11   0   1    7.50   32.30
  11   0   1   45.10   26.70
 -11   0  -1  -46.10   26.40
 -11   0   1    5.70   21.20
  11   0   2   16.10   29.00
  11   0  -2   -1.30   18.80
 -11   0   2    7.00   21.70
 -11   0   2  -33.70   28.40
  11   0   2   19.90   35.80
  11   0  -2   22.00   25.90
 -11   0   2   18.20   26.60
 -11   0  -2    3.70   21.40
 -11   0  -2   -1.50   13.70
 -11   0  -2    3.90   23.90
  11   0   2   24.80   22.90
  11   0  -2   10.90   30.10
 -11   0  -2   52.09   43.10
 -11   0   2   63.19   35.80
  11   0   2   19.20   16.80
  11   0   2   11.00   31.40
  11   0  -2   20.00   48.70
 -11   0   2   -6.80   22.80
 -11   0  -3  -35.80   45.60
 -11   0  -3   -2.80   22.30
 -11   0   3   48.30   49.00
  11   0   3    4.70   30.10
  11   0  -3  -16.00   28.00
  11   0   3   55.49   40.10
  11   0   3  -10.70   20.80
 -11   0  -3    9.50   26.50
  11   0  -3  -15.80   22.80
 -11   0   3   19.90   23.90
 -11   0   3    7.70   31.80
 -11   0  -3   15.10   20.50
  11   0   3   -5.60   25.30
 -11   0   3   -3.10   19.10
  11   0  -3  -43.50   54.19
  11   0   3   -5.00   13.50
  11   0  -3    5.40   27.30
 -11   0   3   24.00   26.00
  11   0  -3   -6.60   23.80
  11   0  -4   35.60   28.40
  11   0  -4    2.30   20.90
  11   0   4    3.90   23.20
 -11   0   4  -16.60   33.10
  11   0   4   39.30   36.50
  11   0  -4   12.90   26.70
  11   0   4   38.20   28.20
 -11   0   4   41.20   42.70
 -11   0  -4  -19.10   31.40
 -11   0   4    4.30   28.10
  11   0   4   12.80   12.40
 -11   0   4   14.30   25.90
  11   0   4   36.20   32.40
 -11   0  -4   57.09   17.00
 -11   0   4   -1.50   22.00
  11   0  -4  -15.90   53.39
  11   0  -4  -20.00   20.60
  11   0  -4  -27.70   15.40
 -11   0   5   50.49   27.50
 -11   0   5   73.09   47.80
  11   0  -5   10.50   16.90
  11   0   5   -8.30   26.80
  11   0  -5   50.49   25.40
 -11   0  -5    7.10   17.00
  11   0  -5   11.40   26.30
  11   0   5  -35.40   24.20
 -11   0   5  -16.20   31.60
 -12   0   0 2200.68  125.09
  12   0   0 2155.28  118.29
  12   0   0 2195.18  113.09
 -12   0   0 2305.57  111.89
  12   0   0 2093.39  135.89
 -12   0   0 1790.42  171.18
  12   0   0 2435.26  128.09
 -12   0   0 2225.68  125.89
  12   0   0 2148.39  116.39
 -12   0   0 2228.78  117.29
 -12   0  -1  372.56   54.69
 -12   0  -1  441.96   70.59
 -12   0  -1  365.76   45.70
 -12   0   1  417.36   52.19
 -12   0   1  362.76   62.79
 -12   0  -1  344.07   44.90
  12   0  -1  288.27   43.60
  12   0  -1  265.27   47.70
 -12   0  -1  378.76   53.59
 -12   0   1  429.76   48.70
 -12   0   1  430.36   63.59
  12   0  -1  375.46   42.00
  12   0   1  421.56   59.49
  12   0  -1  553.34   68.59
  12   0   1  328.67   42.00
  12   0   1  342.57   71.79
  12   0   1  409.36   67.29
  12   0   1  364.26   49.90
  12   0  -1  432.96   75.99
  12   0   2  288.67   59.19
 -12   0  -2  131.29   33.20
  12   0  -2  132.39   35.80
 -12   0   2  204.38   51.09
  12   0   2  188.58   48.00
  12   0  -2  193.18   46.70
 -12   0  -2  233.58   44.70
 -12   0   2  198.68   36.10
 -12   0  -2  210.78   67.59
  12   0   2  147.89   26.80
  12   0  -2  153.48   42.80
  12   0   2  230.68   41.00
 -12   0  -2  297.17   50.89
  12   0  -2  310.97   80.59
 -12   0   2  238.78   59.29
  12   0  -2  179.98   30.40
  12   0  -2  158.98   38.60
  12   0   2  249.88   55.49
 -12   0  -3   46.40   23.60
  12   0  -3   46.90   29.30
  12   0   3    9.40   32.70
 -12   0   3   64.09   48.80
 -12   0  -3   59.39   23.30
  12   0   3   52.89   27.30
 -12   0   3   18.50   26.10
  12   0  -3   54.49   33.30
 -12   0   3   15.90   30.80
  12   0   3   37.90   33.10
 -12   0  -3   65.79   27.00
 -12   0   3   34.20   30.00
  12   0   3   72.09   41.50
  12   0  -3    2.20   18.80
  12   0   3   18.60   16.10
 -12   0   3   10.20   43.40
  12   0  -3   54.09   23.80
  12   0  -3   69.69   35.00
  12   0  -4  277.57   76.19
  12   0  -4  139.39   39.10
  12   0   4  152.48   48.00
  12   0  -4  100.39   33.50
 -12   0  -4   79.89   26.60
 -12   0   4   88.19   42.90
  12   0   4   49.99   33.20
  12   0  -4   79.29   35.20
 -12   0   4  124.99   50.79
 -12   0   4  130.49   39.30
  12   0   4   88.49   41.50
 -12   0   4  196.58   64.09
  12   0  -5   78.39   31.20
  12   0   5   -7.70   36.80
 -12   0   5   33.60   32.70
 -12   0  -5   47.40   23.40
 -12   0   5   91.19   59.39
  12   0   5  100.99   37.80
  12   0  -5   54.69   36.90
 -12   0   5 -100.69   57.89
 -12   0   5   96.79   34.30
 -13   0   0   29.80   24.90
 -13   0   0   18.10   50.49
 -13   0   0   70.79   35.00
  13   0   0   26.40   23.50
  13   0   0   -6.80   23.60
 -13   0   0  -18.50   32.80
  13   0   0   -8.20   42.90
  13   0   0   16.60   36.50
 -13   0   0   44.00   26.00
  13   0   0    0.30   20.40
  13   0   1   36.50   31.00
  13   0   1    6.80   17.90
  13   0   1  -23.10   52.59
  13   0  -1   10.10   29.10
 -13   0   1  -30.50   46.60
  13   0  -1  -20.30   13.50
 -13   0  -1    8.30   23.40
  13   0  -1   80.49   39.60
 -13   0   1  -23.30   41.00
 -13   0   1  -17.30   21.60
 -13   0   1   31.00   26.80
  13   0   1   59.19   45.60
 -13   0   1   11.80   37.20
  13   0  -1   27.10   24.10
  13   0   1   -6.40   18.00
  13   0   1   25.90   28.40
 -13   0  -1  -27.40   17.70
 -13   0  -1   23.90   59.69
 -13   0  -1  -16.60   28.90
  13   0  -2   14.50   21.40
  13   0   2   17.50   27.60
  13   0  -2 -112.09   58.79
  13   0   2    6.70   18.60
  13   0  -2   -0.10   21.70
  13   0   2   90.39   46.70
  13   0   2   -6.90   30.00
 -13   0   2   57.89   32.70
 -13   0  -2 -114.59   61.09
 -13   0   2   31.40   25.10
  13   0   2   18.40   37.10
  13   0  -2   10.90   28.00
 -13   0   2   -1.30   34.10
  13   0  -2   34.60   32.30
  13   0   2   -3.30   17.90
 -13   0  -2   63.49   26.90
 -13   0   2   25.00   19.30
 -13   0   2  -10.30   44.40
 -13   0  -2    6.40   23.60
  13   0  -2   24.50   30.70
 -13   0  -2   16.60   24.20
 -13   0   3   59.09   53.09
 -13   0  -3  -10.40   20.30
  13   0  -3   37.50   22.50
 -13   0   3  -42.70   43.10
  13   0  -3    7.50   20.80
  13   0   3   -6.60   37.40
 -13   0   3   31.30   30.00
 -13   0   3   14.60   39.50
  13   0  -3   72.69   37.50
  13   0  -3   18.10   28.20
 -13   0  -3  -66.69   45.30
  13   0   3   44.30   41.40
 -13   0   3  -20.00   23.70
  13   0   3   13.40   34.90
  13   0   3   23.70   26.00
  13   0   3  -16.80   14.80
 -13   0   4  102.49   48.30
  13   0   4   45.30   35.90
 -13   0   4   47.10   59.29
  13   0  -4  170.68   66.89
  13   0   4  -23.90   37.40
  13   0  -4   -1.80   17.70
 -13   0   4  -99.49   59.09
 -13   0   4   34.80   26.60
  13   0   4   66.29   41.30
  13   0  -4  -25.50   26.70
  13   0  -4   14.80   27.20
 -13   0  -4    2.00   19.50
 -14   0   0   37.10   24.20
 -14   0   0   49.50   28.00
  14   0   0   32.90   30.00
  14   0   0   45.90   24.90
  14   0   0  134.49   72.19
 -14   0   0   85.89   35.30
  14   0   0   26.10   20.00
  14   0   0   -7.90   53.19
  14   0   0   45.10   34.30
 -14   0   0   79.79   34.90
 -14   0   0   16.80   63.59
 -14   0  -1   39.30   22.70
 -14   0   1  104.89   45.20
  14   0   1   30.50   24.00
  14   0  -1   26.80   30.20
 -14   0   1   31.70   56.19
  14   0   1   91.99   41.40
 -14   0  -1  135.69   39.60
  14   0  -1   39.00   26.10
  14   0   1   51.29   49.30
  14   0   1   11.40   39.00
  14   0  -1  130.99   45.90
  14   0  -1   57.99   32.70
 -14   0   1   93.69   34.50
  14   0  -1   83.59   27.10
  14   0   1   74.29   33.50
 -14   0  -1  -19.40   63.89
 -14   0   1   14.00   34.70
  14   0  -1 -137.49   62.59
 -14   0   1   86.69   33.40
 -14   0  -1  -11.70   20.50
  14   0   1   15.10   24.30
  14   0   2  103.79   54.29
 -14   0   2   64.29   30.30
  14   0   2  106.19   50.79
  14   0   2   18.60   19.80
  14   0   2   22.50   25.00
 -14   0   2   58.49   41.30
  14   0  -2   46.70   24.50
 -14   0  -2   35.10   60.49
 -14   0   2   73.19   46.10
 -14   0   2   62.99   63.69
 -14   0  -2   50.49   27.10
  14   0  -2    0.40   20.90
  14   0   2   91.09   40.00
 -14   0   2   16.50   27.10
  14   0  -2   36.60   28.60
  14   0  -2   63.29   37.60
 -14   0   3  -41.80   49.90
  14   0  -3   64.19   34.10
  14   0   3  117.29   50.39
  14   0   3   18.90   32.40
  14   0   3   43.20   49.50
 -14   0   3  151.48   44.00
  14   0  -3   42.60   30.80
 -14   0   3   -2.30   44.00
 -14   0  -3   26.80   25.00
 -14   0   3  139.69   66.79
  14   0   3   76.29   39.80
  14   0  -3   32.50   21.90
 -15   0   0   27.40   28.80
  15   0   0    1.40   20.60
 -15   0   0  -72.79   65.49
  15   0   0   35.50   37.20
  15   0   0 -126.89   61.39
  15   0   0   23.50   24.70
 -15   0   0  -31.70   25.20
  15   0   0   50.19   32.50
  15   0  -1  -26.20   28.40
 -15   0   1    5.20   36.20
  15   0  -1  132.09   38.20
  15   0  -1   31.60   27.80
 -15   0   1   39.30   31.30
 -15   0  -1   13.40   27.70
  15   0   1   -3.40   21.40
  15   0  -1   22.90   23.80
  15   0   1   37.30   59.29
 -15   0  -1  -51.99   65.59
  15   0   1   29.40   41.60
 -15   0   1   23.40   63.09
 -15   0   1  153.58   45.60
 -15   0   1  -43.70   29.00
  15   0  -1   37.60   32.70
 -15   0  -1   23.70   13.80
   0  -1   1   -0.50    5.30
   0  -1  -1    1.70    4.20
   0  -1   1   -0.30    5.40
   0  -1  -1   -0.60    3.80
   0  -1  -1    2.60    7.50
   0   1  -1   -6.20    4.30
   0  -1   1    7.20    5.60
   0   1  -1   -2.90    4.90
   0   1  -1    0.70    5.40
   0   1  -1    0.60    5.50
   0   1   1   -3.50    3.30
   0  -1   1    1.00    5.10
   0  -1   1    5.10    6.20
   0   1  -1    3.30    4.80
   0   1   1   -3.70    4.00
   0   1   1    0.80    4.20
   0   1   1    2.50    7.10
   0  -1   3    9.50    5.50
   0  -1   3    1.80    3.40
   0   1   3   -4.60   11.30
   0  -1   3    3.50    9.00
   0  -1   3    8.70    8.20
   0   1  -3    0.60    4.30
   0   1  -3   -5.20    4.60
   0  -1   3    1.50    3.80
   0   1   3  -17.40    9.20
   0  -1   3    8.40    5.00
   0   1   4 1071.49   58.19
   0  -1   4 1052.39   42.10
   0   1   4 1098.29   52.79
   0  -1   4 1127.69   56.99
   0  -1   4 1138.49   49.80
   0  -1   4  951.20   41.90
   0  -1   4 1020.70   41.30
   0  -1   4 1062.49   41.50
   0  -1   5    8.70   14.70
   0  -1   5   -1.80    6.00
   0   1   5    1.90   14.60
   0   1   5  -11.00   13.20
   0  -1   5   -4.30   11.90
   0  -1   5    2.70    6.50
   0  -1   6   -3.60   13.50
   0  -1   6   18.90    9.60
   0  -1   6   17.50    9.60
   0   1   6    6.70    4.00
   0   1   6   10.80   17.20
   0  -1   6    6.90   17.70
   0   1   6   11.40   18.40
   0  -1   7    0.70   15.50
   0  -1   7    8.90   11.00
   0   1   7  -16.20   17.20
   0   1   7   -2.40   21.10
   0   1   7    5.20    6.10
   0  -1   7   24.40   20.30
   0  -1   7    1.20   10.10
   0   1   7    4.80    7.30
   0   1   8  -22.40   19.30
   0  -1   8    7.20   26.40
   0  -1   8   55.19   25.10
   0   1   8   25.30   23.90
   1  -1   0 5001.70  845.22
   1   1   0 4492.05  555.94
   1   1  -1  837.92   38.90
   1  -1   1  912.51   32.60
   1  -1   1  902.11   36.10
   1   1  -1  893.91   38.10
   1   1  -1  881.61   36.90
  -1  -1  -1  832.22   33.80
   1  -1   1  927.91   37.50
   1  -1   1  861.61   36.40
   1  -1   1  801.12   35.40
   1   1  -1  779.92   38.30
  -1  -1  -1  917.81   35.30
   1   1  -1  855.31   33.20
  -1  -1  -1  848.52   35.40
  -1   1   1  816.12   40.00
  -1   1   1  869.21   37.20
  -1   1   1  849.81   37.80
  -1   1   1  884.21   36.20
  -1   1   1  844.22   36.20
  -1   1   1  824.02   37.10
  -1  -1  -1  833.12   34.10
  -1   1  -1  900.51   35.90
  -1  -1   1  844.72   38.20
   1   1   1  910.11   35.40
  -1  -1   1  875.11   39.40
  -1   1  -1  893.11   35.90
   1  -1  -1  861.31   37.60
   1   1   1  850.11   35.30
   1   1   1  911.51   36.10
  -1   1  -1  895.01   36.30
  -1   1  -1  729.93   33.10
  -1  -1   1  790.52   36.60
   1   1   1  890.01   35.40
   1  -1  -1  861.41   37.20
   1  -1  -1  855.01   36.90
  -1  -1   1  839.62   38.50
  -1  -1   1  876.01   36.70
  -1  -1   1  886.31   33.30
   1   1  -2 3155.18  986.70
   1   1  -3 1181.28   48.70
  -1   1   3 1166.58   53.49
   1  -1   3 1183.48   45.20
   1  -1   3 1092.99   45.10
   1   1  -3 1188.08   58.29
   1  -1   3 1162.58   46.80
  -1   1   3 1110.49   47.20
   1   1  -3 1218.98   48.80
  -1   1   3 1169.58   47.30
   1  -1   3 1194.88   53.19
   1  -1   3 1081.09   47.80
  -1   1   3 1163.98   47.40
   1  -1  -3 1148.29   46.80
   1   1   3 1209.98   55.09
  -1  -1   3 1190.78   49.10
  -1   1  -3 1237.88   46.10
  -1  -1   3 1190.08   49.40
  -1  -1   3 1180.58   49.70
  -1   1  -3 1249.47   45.90
  -1  -1   3 1205.28   57.99
  -1  -1   3 1190.48   49.90
  -1  -1   3 1255.17   50.89
   1  -1  -3 1227.08   47.10
  -1   1   4 1767.92   71.89
   1  -1   4 1955.80   79.19
   1  -1   4 1722.23   69.59
   1   1  -4 1926.31   71.39
  -1   1   4 1876.31   72.29
   1   1  -4 1847.42   72.49
   1  -1   4 1811.42   81.29
  -1   1   4 1865.41   70.79
   1  -1   4 1716.73   68.99
   1  -1   4 1870.91   69.69
  -1   1   4 1797.72   87.79
  -1   1   4 1839.82   70.89
  -1   1   4 1852.11   80.39
  -1  -1   4 1849.71   73.19
  -1  -1   4 2000.00   77.39
  -1  -1   4 1936.81   86.59
   1   1   4 1814.42   84.39
   1   1   4 1915.81   82.29
  -1  -1   4 1881.21   72.89
  -1  -1   4 1828.72   75.69
  -1  -1   4 1845.02   74.89
  -1   1   5   75.09   18.60
   1  -1   5  104.99   17.50
  -1   1   5   77.79   11.50
   1  -1   5   70.29   17.70
   1  -1   5   69.19    9.00
  -1   1   5   83.29   22.60
  -1   1   5   76.39   10.90
   1  -1   5   84.59    9.50
  -1  -1   5   79.29   21.20
  -1  -1   5   72.99   17.30
  -1  -1   5   84.09    9.30
   1   1   5   74.09   21.00
   1   1   5   79.39   19.10
  -1  -1   5   95.69   14.70
  -1  -1   5   89.69   14.30
  -1  -1   5   81.29    9.00
  -1   1   6   -4.10   18.90
  -1   1   6   14.70    9.10
   1  -1   6    8.60   15.30
   1  -1   6   11.60   17.30
  -1   1   6    0.60   14.90
   1  -1   6    5.50    7.60
   1  -1   6   13.10    8.00
  -1  -1   6   19.10   11.60
   1   1   6    2.40   18.00
   1   1   6    7.00   18.00
  -1  -1   6   10.50   17.50
  -1  -1   6   -8.40   13.50
  -1   1   7   10.40   10.00
  -1   1   7    0.30   21.70
   1  -1   7    9.40   16.90
   1  -1   7    6.90    9.20
  -1   1   7   18.30   10.50
  -1   1   7   -4.40   18.30
   1  -1   7   -0.80    8.00
   1  -1   7  -14.50   17.80
   1   1   7    6.20   20.50
  -1  -1   7  -24.20   11.70
   1   1   7  -19.50   18.60
  -1  -1   7   17.60   23.00
  -1  -1   7  -24.80   13.50
   1  -1   8   33.20   23.20
   1  -1   8   29.10   22.60
  -1   1   8   39.30   22.30
   1   1   8   14.50   24.90
  -1  -1   8   50.49   28.10
   1   1   8    9.50   22.40
  -2   1   0   24.50    7.70
   2  -1   0   16.10   10.50
   2   1   0   32.00   12.50
   2  -1   0   11.10   10.10
  -2   1   0   14.40    8.80
  -2   1   0    2.80   11.80
   2   1   0   15.30    7.80
   2  -1   0   12.60   13.00
   2   1   0   15.70   12.50
  -2  -1   0    4.60   10.00
  -2   1   0   27.10    9.50
   2  -1   0   20.70   10.90
   2   1   0   18.50   11.30
  -2  -1   0   19.30    6.30
  -2   1   0   10.40   11.80
  -2   1   0   10.50    9.80
   2  -1   0   25.40    8.40
   2  -1   0   15.10    6.70
  -2  -1   0   10.10   14.20
  -2  -1   0   27.50    9.10
   2   1   0   20.90    9.10
  -2  -1   0   26.90   12.20
  -2  -1  -1 7425.26  895.01
   2   1  -1 8503.25 1024.60
   2  -1   1 9999.00 1087.39
  -2   1   1 9710.63 1101.39
  -2  -1   1 9241.48 1065.09
   2  -1  -1 9196.18 1041.90
   2   1   1 8466.05  986.20
   2  -1   2 4190.78  668.53
  -2  -1  -2 3302.07  544.25
   2  -1   2 3219.18  559.74
  -2   1   2 4551.24  773.72
   2   1  -2 3845.62  734.43
   2  -1  -2 4013.20  759.32
  -2  -1   2 4248.88  761.92
   2   1   2 3254.47  545.65
   2   1  -3  700.73   35.50
   2  -1   3  693.03   32.70
  -2   1   3  720.13   45.60
   2   1  -3  717.73   35.60
   2   1  -3  655.53   41.40
   2  -1   3  672.13   33.40
  -2  -1  -3  720.23   30.40
  -2   1   3  751.82   34.80
  -2  -1  -3  721.23   30.10
   2   1  -3  730.33   34.80
  -2   1   3  724.43   37.50
   2  -1   3  708.03   32.60
  -2   1   3  747.53   35.10
   2  -1   3  666.73   32.60
  -2   1   3  746.93   37.70
  -2   1   3  734.73   37.60
   2  -1   3  707.33   34.60
  -2  -1   3  718.83   35.40
  -2  -1   3  674.93   43.10
   2   1   3  689.03   30.90
  -2  -1   3  709.83   33.50
   2  -1  -3  723.63   38.20
  -2  -1   3  765.12   36.60
  -2   1  -3  757.22   32.30
  -2   1  -3  703.33   32.20
   2   1   3  763.22   31.50
   2  -1  -3  726.83   34.90
   2   1   3  711.13   30.60
   2   1   3  780.42   30.70
  -2  -1   3  707.73   37.70
   2  -1   4 3016.90  115.99
  -2   1   4 3138.49  122.89
   2   1  -4 3028.10  119.39
   2  -1   4 3277.27  118.59
  -2   1   4 3213.78  125.19
   2   1  -4 3142.99  119.49
  -2   1   4 3048.09  122.59
  -2   1   4 3028.70  134.29
   2  -1   4 3203.48  123.79
   2  -1   4 3287.17  116.19
   2   1  -4 2911.51  132.29
   2  -1   4 2932.71  117.19
  -2   1   4 3118.69  119.49
  -2   1   4 3116.09  119.09
  -2  -1   4 3068.49  123.69
   2   1   4 2988.70  113.29
   2   1   4 3078.49  112.49
  -2  -1   4 2970.70  131.89
  -2  -1   4 3380.86  121.69
   2   1   4 2753.92  113.19
  -2   1  -4 3098.69  113.49
  -2  -1   4 3012.20  119.99
  -2  -1   4 3040.00  120.49
   2  -1  -4 2948.91  117.69
   2   1   4 3422.56  113.29
   2  -1  -4 3063.19  124.89
  -2   1  -4 2975.90  113.49
   2  -1  -4 2972.10  118.09
  -2   1   5   66.79   21.50
  -2   1   5   78.99   11.00
   2   1  -5   73.59   10.10
  -2   1   5   75.09   10.60
  -2   1   5   90.49   18.00
   2  -1   5   76.49   12.00
   2  -1   5   85.79   11.40
  -2   1   5   93.09   15.70
  -2   1   5   90.99   15.80
   2   1   5   94.49   20.60
   2   1   5   79.19   19.10
  -2  -1   5   81.89   17.10
  -2  -1   5   89.89   16.50
  -2  -1   5   68.19   22.00
  -2  -1   5   96.69   18.10
   2  -1  -5   74.99    7.50
   2  -1  -5   67.09    7.50
  -2  -1   5   78.79   12.20
   2  -1   6  106.19   21.40
  -2   1   6  111.99   21.40
  -2   1   6  155.78   24.70
   2  -1   6  126.19   14.30
  -2   1   6  122.39   19.40
   2  -1   6  105.09   14.70
   2  -1   6  125.19   23.30
  -2   1   6  140.29   29.40
  -2  -1   6  111.89   12.60
   2   1   6  145.09   26.60
   2   1   6  108.09    8.70
  -2  -1   6  121.09   20.40
   2   1   6   99.59   23.30
  -2  -1   6  125.99   23.00
   2   1   6   99.79    8.80
  -2  -1   6  118.89   12.60
  -2  -1   6  126.49   20.00
  -2  -1   6  125.39   29.70
  -2   1   7    7.20   24.50
  -2   1   7   43.40   14.10
   2  -1   7   20.10   10.30
  -2   1   7   29.70   15.00
   2  -1   7   12.50   18.30
   2  -1   7   13.80   10.40
  -2   1   7   62.19   21.90
   2  -1   7   56.39   19.70
   2   1   7   28.80    5.90
   2   1   7    7.90   19.40
  -2  -1   7  -14.20   18.70
   2   1   7   38.10   21.30
  -2  -1   7    7.20   14.70
  -2  -1   7   -5.30   15.10
  -2  -1   7   33.20   23.50
   2   1   7   24.60    6.30
  -2   1   8   85.39   25.00
   2  -1   8  -12.50   19.30
  -2   1   8   12.90   27.10
   2  -1   8    4.70   20.30
   2   1   8   -2.40   22.80
   2   1   8   40.50   24.70
  -2  -1   8   57.89   49.50
   3  -1   0 3032.10  119.29
  -3   1   1  156.78   17.80
   3   1  -1  191.78   27.10
  -3   1   1  145.89   23.10
   3   1  -1  146.39   20.60
  -3   1   1  150.48   21.30
   3  -1   1  169.58   23.30
   3  -1   1  145.19   18.60
  -3  -1  -1  178.28   19.70
   3   1  -1  140.49   14.70
   3  -1   1  156.88   21.70
   3  -1   1  149.79   18.40
  -3  -1  -1  126.39   20.20
   3   1  -1  172.48   21.10
  -3  -1  -1  157.08   18.10
  -3   1   1  163.68   19.60
   3  -1   1  149.79   11.90
  -3  -1  -1  190.48   22.40
   3   1  -1  162.38   22.00
  -3   1   1  140.39   23.20
   3   1  -1  136.69   18.30
  -3   1   1  123.69   17.10
   3   1   1  157.78   19.20
  -3  -1   1  143.89   18.40
  -3   1  -1  150.88   18.00
   3  -1  -1  154.78   20.40
   3  -1  -1  156.18   25.20
   3   1   1  141.19   17.40
  -3   1  -1  171.18   11.10
   3   1   1  148.59   22.40
   3  -1  -1  143.49   19.30
   3   1   1  190.98   15.10
   3  -1  -1  169.38   23.80
  -3   1  -1  186.68   22.10
  -3  -1   1  167.18   22.90
  -3   1  -1  134.89   17.40
   3   1   1  138.79   21.10
  -3   1  -1  178.08   23.20
   3  -1  -1  142.99   18.90
  -3  -1   1  156.18   25.10
   3  -1  -1  153.18   17.60
  -3  -1   1  174.28   18.20
  -3  -1   1  161.78   17.90
  -3   1   2   33.60   15.40
   3   1  -2   32.30   12.70
  -3  -1  -2   18.80    9.20
   3  -1   2   53.39   14.10
  -3   1   2   32.90   14.50
  -3  -1  -2   41.50   11.00
   3  -1   2   39.70   14.10
   3  -1   2   22.50    4.30
  -3   1   2   33.20   12.10
  -3   1   2   22.20   10.90
   3   1  -2   34.50   10.30
   3   1  -2   49.40   16.30
   3   1  -2   25.40   11.70
  -3  -1  -2   32.00    9.50
   3  -1   2   27.90   13.40
  -3  -1  -2   37.80   11.90
  -3  -1   2   46.00   16.20
  -3   1  -2   31.20   11.00
   3   1   2   30.80   12.80
  -3  -1   2   44.50   15.10
  -3  -1   2   45.20    9.90
   3  -1  -2   52.09   16.20
  -3   1  -2   18.00   10.00
  -3   1  -2   25.70   10.70
   3   1   2   26.00   12.50
  -3  -1   2   36.40   11.80
   3   1   2   28.80   12.90
  -3   1  -2   37.60   12.00
   3  -1  -2   36.50   12.90
   3  -1  -2   24.90   11.80
   3  -1  -2   33.50   15.70
   3   1   2   28.10   10.00
  -3  -1   2   15.20   15.00
   3  -1  -2   22.30   15.30
   3   1  -3  182.58   20.70
  -3   1   3  243.88   30.10
  -3   1   3  186.98   19.60
  -3   1   3  204.98   20.60
   3   1  -3  207.98   21.90
   3   1  -3  207.88   21.00
   3  -1   3  208.68   15.90
   3   1  -3  217.68   28.60
  -3   1   3  202.88   24.30
   3  -1   3  224.08   20.60
  -3  -1  -3  227.88   16.90
  -3  -1  -3  224.58   17.90
   3  -1   3  211.88   21.70
   3  -1   3  194.98   18.40
  -3   1   3  208.48   24.70
  -3   1   3  246.68   21.60
   3   1  -3  232.78   19.20
   3   1  -3  223.48   22.40
   3  -1   3  251.47   19.30
   3  -1  -3  218.98   20.20
   3   1   3  230.68   20.00
   3   1   3  221.08   17.70
   3  -1  -3  199.58   20.90
   3  -1  -3  218.28   18.20
  -3   1  -3  212.98   18.70
  -3  -1   3  212.98   22.20
  -3   1  -3  210.28   17.90
  -3  -1   3  219.98   27.90
   3  -1  -3  214.78   21.40
  -3  -1   3  241.88   25.20
   3  -1  -3  187.18   24.80
   3   1   3  245.18   18.80
  -3  -1   3  217.38   30.30
  -3  -1   3  239.48   18.70
   3   1   3  199.48   19.50
  -3  -1   3  202.18   20.50
  -3  -1  -4  882.51   36.80
   3  -1   4  838.02   39.80
  -3  -1  -4  818.62   36.20
  -3   1   4  875.81   43.30
   3   1  -4  904.01   44.20
   3   1  -4  816.52   54.49
  -3   1   4  858.51   43.60
  -3   1   4  909.41   45.90
   3  -1   4  821.92   42.40
   3   1  -4  929.01   43.90
  -3   1   4  912.61   56.89
   3  -1   4  850.51   39.70
   3  -1   4  851.51   42.40
   3  -1   4  955.00   44.40
  -3   1   4  866.61   48.10
   3  -1  -4  893.41   43.70
   3  -1  -4  890.91   46.50
  -3  -1   4  937.71   49.60
   3   1   4  883.71   38.60
   3   1   4  826.62   40.70
  -3  -1   4  920.11   42.60
  -3  -1   4  875.41   44.00
  -3  -1   4  888.01   54.99
  -3  -1   4  812.22   49.10
   3   1   4  804.92   40.80
  -3  -1   4  829.92   44.80
  -3   1  -4  879.71   38.70
   3  -1   5  392.16   27.00
   3  -1   5  411.76   20.80
  -3   1   5  396.96   27.40
  -3   1   5  419.66   32.60
  -3   1   5  389.66   26.20
   3   1  -5  389.96   26.00
   3   1  -5  374.56   25.20
   3   1  -5  392.86   40.30
  -3   1   5  395.86   42.00
   3  -1   5  392.76   26.30
   3  -1   5  401.56   29.70
   3  -1   5  412.86   20.60
  -3   1   5  470.05   33.30
  -3   1   5  387.56   31.70
   3   1   5  387.46   24.20
   3  -1  -5  345.57   31.40
  -3  -1   5  405.66   33.10
   3  -1  -5  408.36   25.40
   3   1   5  364.86   23.60
   3   1   5  432.96   35.10
  -3  -1   5  404.96   27.80
   3  -1  -5  374.76   24.20
  -3  -1   5  336.37   34.10
  -3  -1   5  413.56   40.50
  -3  -1   5  373.66   27.70
  -3   1   6  444.66   50.09
   3   1  -6  419.86   23.40
  -3   1   6  423.76   26.70
  -3   1   6  423.46   35.60
   3  -1   6  448.56   29.30
   3  -1   6  409.46   35.60
  -3   1   6  431.76   36.20
   3  -1   6  395.46   28.70
  -3   1   6  408.76   26.20
   3  -1   6  496.05   40.00
  -3   1   6  433.56   35.30
  -3  -1   6  476.35   32.80
  -3  -1   6  419.36   27.50
  -3  -1   6  464.45   48.90
   3   1   6  434.96   40.00
   3   1   6  443.86   41.60
  -3  -1   6  440.36   28.60
   3  -1  -6  405.56   19.30
  -3  -1   6  362.96   38.80
   3   1   6  405.66   25.80
   3   1   6  458.05   26.10
   3  -1  -6  397.46   19.00
  -3   1   7  166.88   28.00
   3  -1   7  141.39   27.90
  -3   1   7  269.17   33.00
   3  -1   7  151.18   25.00
   3  -1   7  126.59   20.00
  -3   1   7  195.88   26.70
  -3   1   7  190.58   38.10
   3  -1   7  138.09   20.60
   3   1   7  123.09   29.00
  -3  -1   7  146.39   35.10
   3   1   7  162.68   17.00
  -3  -1   7  152.28   13.50
  -3  -1   7  164.68   13.60
  -3  -1   7  154.18   27.20
  -3  -1   7  144.19   22.40
   3   1   7  171.18   17.30
  -3  -1   7  164.78   28.60
   3   1   7  126.99   27.00
   3  -1   8  115.79   27.20
  -3   1   8   97.89   25.20
  -3   1   8  167.38   41.10
  -3  -1   8  151.58   37.00
   3   1   8   89.39   28.30
   3   1   8   50.49   25.50
  -4   1   0  517.25   35.40
  -4  -1   0  530.65   39.40
  -4   1   0  527.95   31.00
  -4   1   0  580.94   39.80
   4  -1   0  555.04   40.40
   4  -1   0  616.34   36.10
  -4  -1   0  493.85   44.70
   4   1   0  515.45   41.30
  -4  -1   0  564.04   31.80
  -4  -1   0  581.04   35.00
   4  -1   0  465.15   34.70
   4   1   0  602.64   41.50
   4  -1   0  548.65   32.30
   4   1   0  572.94   34.10
  -4   1   0  549.15   40.50
  -4   1   0  591.34   35.10
   4  -1   0  602.34   32.50
  -4  -1   0  586.14   34.40
   4   1   0  543.45   32.50
   4   1   0  550.34   35.80
   4  -1   0  591.54   39.20
   4  -1   1  133.49   27.80
  -4  -1  -1  101.79   17.80
   4  -1   1  132.69   18.50
  -4   1   1  110.89   17.80
  -4  -1  -1  138.99   22.10
   4  -1   1  149.99   22.90
  -4  -1  -1  138.59   16.00
  -4   1   1  157.98   20.30
   4   1  -1  134.89   16.30
   4   1  -1  120.09   18.40
   4  -1   1  112.09   13.90
   4   1  -1  141.39   21.10
  -4  -1  -1  181.68   24.00
  -4   1   1  138.99   17.90
  -4   1   1  127.39   23.60
   4   1  -1  149.49   23.40
  -4   1   1  121.59   14.90
   4  -1   1  104.69   17.00
  -4   1   1  128.59   22.40
   4   1  -1  153.08   25.70
   4   1  -1  132.29   24.70
  -4  -1  -1  109.49   18.50
  -4  -1   1  132.99   20.30
   4   1   1  101.89   17.90
  -4  -1   1  126.19   17.90
  -4   1  -1  135.09   12.80
   4  -1  -1  104.79   16.60
  -4   1  -1  134.49   23.10
   4  -1  -1  134.59   28.60
   4  -1  -1  126.39   23.60
  -4   1  -1  121.99   18.10
  -4  -1   1  163.38   26.00
   4   1   1  129.89   16.40
   4   1   1   99.69   18.20
   4  -1  -1  143.29   20.20
  -4   1  -1  158.48   23.60
  -4   1  -1  148.99   19.50
   4  -1  -1  124.59   19.90
   4   1   1  121.09   24.00
   4  -1  -1  149.79   18.10
  -4  -1   1  148.89   18.40
  -4  -1   1  122.69   23.70
  -4  -1  -2  225.58   21.80
   4   1  -2  214.78   26.20
  -4   1   2  220.98   28.10
   4  -1   2  251.97   13.60
  -4   1   2  213.48   23.50
   4   1  -2  228.28   19.70
   4  -1   2  228.08   23.20
  -4  -1  -2  204.58   22.70
  -4   1   2  230.78   27.30
  -4   1   2  237.28   29.10
   4  -1   2  217.48   25.80
   4   1  -2  229.98   31.00
  -4  -1  -2  226.38   24.90
   4   1  -2  378.46   56.29
   4  -1   2  193.48   21.30
  -4   1   2  205.98   22.00
  -4   1   2  208.18   21.40
   4   1  -2  209.38   23.90
   4   1  -2  207.78   27.60
  -4  -1   2  213.08   27.00
  -4   1  -2  214.68   22.00
  -4   1  -2  224.38   25.90
  -4  -1   2  222.68   27.40
   4  -1  -2  225.88   23.40
  -4  -1   2  224.28   28.70
   4  -1  -2  201.98   24.10
   4  -1  -2  270.47   31.50
  -4  -1   2  257.27   25.60
  -4   1  -2  236.78   25.10
   4   1   2  241.88   18.50
   4   1   2  208.28   22.20
  -4  -1   2  230.58   20.20
   4  -1  -2  240.48   23.80
  -4  -1   2  237.38   23.60
   4   1   2  203.78   25.50
   4   1   2  206.18   26.10
   4  -1  -2  237.98   28.20
   4   1   2  209.88   21.60
   4  -1  -2  221.48   21.20
   4   1  -3  133.89   19.50
  -4   1   3  144.69   19.30
   4  -1   3  167.58   22.40
   4   1  -3  167.18   23.70
   4   1  -3  143.99   24.80
  -4  -1  -3  145.09   17.30
  -4  -1  -3  162.38   20.50
  -4   1   3  158.18   20.50
  -4   1   3  169.08   26.10
  -4   1   3  151.78   23.90
   4  -1   3  141.89   19.10
  -4   1   3  212.48   21.00
  -4   1   3  120.39   24.00
   4  -1  -3  164.98   21.40
   4  -1  -3  162.98   20.60
  -4   1  -3  149.09   19.20
   4  -1  -3  176.18   24.80
   4   1   3  167.18   19.50
   4   1   3  145.19   18.70
  -4   1  -3  161.38   12.20
   4   1   3  132.49   20.60
  -4  -1   3  195.38   35.70
  -4  -1   3  186.98   18.40
  -4  -1   3  132.39   18.90
   4  -1  -3  166.18   26.40
  -4  -1   3  117.49   23.30
   4   1   3  158.18   23.00
  -4  -1   3  144.59   20.30
   4  -1  -3  183.08   26.50
   4  -1  -3  178.28   22.40
  -4   1  -3  153.38   18.10
  -4  -1   3  170.68   26.80
   4  -1   4  507.05   30.20
   4   1  -4  461.05   34.00
  -4   1   4  534.25   38.70
  -4  -1  -4  492.95   27.10
  -4   1   4  453.85   32.20
   4   1  -4  495.65   33.10
   4  -1   4  456.45   33.30
   4  -1   4  520.75   30.10
   4   1  -4  464.35   29.90
   4   1  -4  455.55   42.30
   4  -1   4  523.65   27.40
  -4   1   4  544.35   34.30
  -4  -1  -4  498.45   30.10
  -4   1   4  449.86   39.40
  -4   1   4  526.25   33.40
  -4  -1   4  501.35   33.60
  -4  -1   4  439.56   39.20
   4   1   4  464.65   29.00
   4   1   4  490.45   33.00
  -4   1  -4  509.95   28.70
   4  -1  -4  492.15   32.40
  -4  -1   4  499.85   30.10
   4   1   4  449.16   32.30
   4   1   4  486.65   28.50
   4  -1  -4  441.56   32.80
  -4  -1   4  500.55   38.60
  -4  -1   4  523.75   35.50
   4  -1  -4  474.55   32.80
  -4   1  -4  485.55   28.80
  -4  -1   4  491.65   42.10
   4  -1   5  539.95   29.80
  -4  -1  -5  536.65   23.40
   4  -1   5  508.65   35.50
   4   1  -5  511.55   47.00
   4   1  -5  538.95   34.90
  -4   1   5  524.55   40.30
   4   1  -5  559.64   34.70
  -4   1   5  510.15   35.60
   4  -1   5  540.05   29.90
  -4   1   5  532.85   41.80
  -4   1   5  542.15   49.30
   4   1  -5  511.45   33.60
  -4   1   5  526.65   36.40
  -4   1   5  536.85   34.60
  -4  -1  -5  493.05   23.50
   4  -1   5  583.24   32.80
   4  -1   5  514.85   35.90
  -4  -1   5  495.55   43.40
  -4  -1   5  572.74   43.60
   4   1   5  563.74   27.90
  -4  -1   5  506.75   34.70
   4   1   5  533.75   34.70
  -4  -1   5  537.05   36.40
   4   1   5  511.45   27.80
   4  -1  -5  511.75   38.40
   4   1   5  527.45   37.90
  -4   1  -5  516.75   27.20
  -4   1  -5  523.55   26.50
  -4  -1   5  558.14   34.50
  -4  -1   5  642.94   49.80
   4  -1   6  145.89   22.70
   4  -1   6  171.78   24.80
   4  -1   6  145.29   22.00
  -4   1   6  183.48   26.80
  -4   1   6  104.59   30.10
  -4   1   6  147.69   19.80
   4   1  -6  126.49   17.00
  -4   1   6  131.89   25.70
   4  -1   6  140.19   10.00
  -4   1   6  111.09   18.80
   4  -1   6  130.29   10.50
  -4   1   6  141.99   27.70
   4   1   6  139.59   21.80
  -4  -1   6  153.98   21.80
  -4  -1   6  175.08   22.30
   4  -1  -6  157.98   24.80
   4  -1  -6  112.09   15.60
  -4  -1   6  135.49   29.10
  -4  -1   6  112.29   29.00
   4  -1  -6  150.58   17.10
  -4  -1   6  132.49   19.80
   4   1   6  124.39   22.60
  -4  -1   6  159.48   29.30
  -4   1   7   74.09   13.60
  -4   1   7   33.00   28.00
   4  -1   7   66.09   18.20
  -4   1   7   79.79   24.00
  -4   1   7   84.29   20.00
   4  -1   7   56.09   24.90
   4  -1   7   64.39   17.80
   4  -1   7   77.89   18.80
  -4   1   7   79.79   22.70
   4   1  -7   84.49    9.30
  -4   1   7   92.59   22.40
  -4  -1   7   98.29   15.70
   4   1   7   78.99   27.80
  -4  -1   7   90.89   20.00
  -4  -1   7   66.69   24.30
  -4  -1   7   69.39   25.50
   4   1   7   73.89   17.00
   4   1   7   91.99   17.70
  -4  -1   7   54.69   16.50
   4   1   7   82.99   22.80
   4  -1   8    7.80   21.90
  -4   1   8   19.30   29.80
   4   1   8    0.90   25.90
  -4  -1   8    9.10   30.40
  -5   1   0  721.23   47.40
  -5   1   0  720.93   38.20
   5   1   0  690.83   43.60
  -5   1   0  714.63   43.40
  -5  -1   0  750.62   47.80
   5   1   0  663.93   48.90
   5   1   0  691.23   39.60
   5  -1   0  705.23   43.20
  -5   1   0  690.43   48.00
   5  -1   0  662.13   49.00
   5  -1   0  721.63   40.70
   5  -1   0  682.13   38.90
  -5  -1   0  690.33   47.70
  -5  -1   0  727.03   39.00
   5   1   0  647.04   47.40
  -5  -1   0  573.64   44.40
   5  -1   0  687.43   48.40
  -5  -1   0  729.03   44.60
   5  -1   0  729.73   43.20
   5   1   0  713.63   43.60
  -5   1   1 1494.75   78.49
   5   1  -1 1477.55   73.29
  -5  -1  -1 1661.13   67.19
   5   1  -1 1690.03   75.59
   5  -1   1 1566.84   78.49
   5  -1   1 1707.73   77.59
  -5  -1  -1 1393.26   74.69
   5   1  -1 1486.95   72.39
  -5   1   1 1544.35   78.09
  -5  -1  -1 1526.95   82.29
   5  -1   1 1690.73   73.59
   5  -1   1 1546.35   72.49
   5   1  -1 1573.84   67.39
  -5   1   1 1449.85   72.19
   5   1  -1 1638.54   81.19
   5  -1   1 1528.15   65.89
  -5  -1  -1 1581.24   72.29
  -5   1   1 1609.14   69.19
  -5   1   1 1581.44   73.79
  -5  -1  -1 1543.35   71.89
   5   1  -1 1556.64   79.69
   5   1   1 1385.76   82.99
  -5  -1   1 1501.75   71.69
  -5  -1   1 1640.74   73.69
  -5   1  -1 1541.85   64.49
   5   1   1 1540.35   72.79
   5   1   1 1666.53   68.79
   5  -1  -1 1544.05   79.69
   5   1   1 1584.14   78.19
  -5  -1   1 1579.24   79.29
  -5   1  -1 1475.35   71.39
  -5  -1   1 1565.94   80.99
   5  -1  -1 1460.55   73.29
  -5   1  -1 1658.33   73.69
   5  -1  -1 1472.55   72.59
  -5  -1   1 1653.13   80.39
   5  -1  -1 1522.55   73.89
  -5   1  -1 1526.75   75.99
   5   1   1 1719.33   74.09
   5  -1  -1 1502.95   68.89
   5  -1  -1 1630.94   79.79
  -5   1   2  114.79   21.10
   5  -1   2  138.39   20.60
   5   1  -2  137.29   22.40
  -5   1   2  165.78   20.50
   5   1  -2  136.29   27.30
   5  -1   2  147.79   29.90
  -5   1   2   97.99   25.10
   5   1  -2  143.69   17.50
  -5  -1  -2  181.78   27.20
   5   1  -2  127.19   23.60
  -5  -1  -2  152.78   27.60
   5  -1   2  132.59   20.10
  -5   1   2  149.88   27.30
   5  -1   2  182.28   27.10
   5   1  -2  198.38   32.70
  -5   1   2  117.29   22.60
   5   1  -2  120.49   22.20
  -5   1   2  100.99   19.60
   5  -1   2  131.59   13.10
  -5  -1  -2  108.89   18.60
   5  -1  -2   84.99   18.50
  -5   1  -2  136.79   19.90
  -5   1  -2  166.28   24.90
   5  -1  -2  128.79   26.80
  -5  -1   2  126.09   20.90
   5  -1  -2  111.89   26.50
   5  -1  -2  132.19   21.90
   5   1   2  116.49   18.90
  -5  -1   2  136.89   22.40
  -5  -1   2  124.89   25.60
   5   1   2  134.09   24.00
  -5  -1   2  123.59   22.00
   5   1   2  155.28   17.90
   5  -1  -2  157.68   20.80
   5   1   2  121.39   20.30
  -5  -1   2  130.99   27.60
   5  -1  -2  140.29   21.90
  -5   1  -2  149.09   19.90
   5  -1   3  387.86   30.70
   5   1  -3  370.66   28.10
  -5  -1  -3  389.46   26.70
  -5   1   3  430.06   32.70
  -5  -1  -3  401.56   26.70
  -5   1   3  422.46   37.60
  -5   1   3  433.46   37.80
   5   1  -3  388.46   32.20
   5   1  -3  384.26   35.70
   5   1  -3  398.76   39.00
  -5   1   3  490.35   31.80
   5  -1   3  431.56   30.40
  -5  -1  -3  416.96   31.30
  -5  -1  -3  392.26   28.70
  -5   1   3  373.56   32.00
   5  -1   3  422.46   36.10
  -5   1   3  396.66   39.30
   5  -1   3  430.96   20.40
   5   1   3  453.35   27.20
   5  -1  -3  410.86   32.90
  -5   1  -3  437.56   30.10
  -5  -1   3  377.46   39.90
   5   1   3  398.96   30.40
   5   1   3  445.26   31.70
   5  -1  -3  466.75   41.10
   5   1   3  417.36   36.20
  -5   1  -3  419.76   28.70
  -5  -1   3  439.06   38.90
  -5   1  -3  426.66   30.50
  -5   1  -3  447.56   30.80
  -5  -1   3  429.56   35.90
   5  -1  -3  393.36   39.50
   5   1   3  389.76   34.60
  -5  -1   3  410.06   33.30
   5  -1  -3  443.66   38.60
  -5  -1   3  445.36   38.30
   5  -1  -3  383.96   29.80
   5   1  -4   79.59   19.40
   5  -1   4   94.49   10.90
  -5   1   4   98.39   20.20
   5  -1   4  113.79   22.70
   5   1  -4   92.99   16.90
   5   1  -4  111.69   21.00
  -5   1   4  100.09   25.30
  -5   1   4   96.59   24.40
   5   1  -4  139.49   26.50
   5   1  -4   89.29   18.70
  -5  -1  -4  105.99   17.20
  -5   1   4  108.69   25.10
   5  -1   4  104.19   17.30
   5  -1   4   76.49   10.00
  -5  -1  -4   84.79   14.40
   5  -1   4   94.69   16.90
   5   1  -4   73.99   22.80
  -5   1   4  114.49   20.10
  -5   1   4  114.49   20.00
  -5  -1   4   89.99   18.90
   5  -1  -4  108.09   20.20
  -5  -1   4  109.29   21.80
   5  -1  -4   80.09   17.40
   5  -1  -4  138.89   23.20
  -5  -1   4   91.09   21.20
  -5  -1   4  115.09   26.70
   5  -1  -4  144.79   25.20
  -5  -1   4  139.09   18.40
   5   1   4   78.89   19.70
   5  -1  -4  106.09   25.70
  -5   1  -4   92.29   16.40
   5   1   4  104.79   21.50
   5   1   4   96.99   16.70
   5  -1  -4  114.69   20.60
  -5  -1   4  101.79   25.00
  -5   1  -4   96.99   16.40
   5   1   4   88.09   16.00
   5   1  -5  122.09   27.10
   5   1  -5  116.29   19.70
  -5   1   5  148.39   22.30
   5  -1   5  139.39   16.70
   5   1  -5  103.39   18.60
  -5   1   5  101.19   20.80
  -5  -1  -5  120.29   16.50
   5  -1   5   93.99   16.30
   5   1  -5   94.69   20.70
  -5   1   5  139.39   29.20
   5  -1   5  121.89   23.80
  -5   1   5  128.19   29.60
  -5  -1  -5  118.29   15.00
   5  -1   5  113.49   17.00
  -5   1   5  135.49   27.50
   5  -1   5  149.59   29.70
  -5   1   5  114.59   21.10
   5  -1  -5  112.79   21.10
   5   1   5  116.19   16.90
   5  -1  -5  126.59   23.20
  -5  -1   5   95.09   26.90
  -5  -1   5  114.59   21.40
  -5   1  -5  123.49   16.30
   5   1   5  104.69   23.60
  -5  -1   5   97.29   25.70
  -5   1  -5  123.69   16.40
   5   1   5  132.79   23.10
  -5  -1   5  114.89   28.40
  -5  -1   5  148.69   20.30
  -5  -1   5  120.49   22.70
  -5   1   6   26.60   17.60
  -5   1   6   23.20   22.00
   5  -1   6   39.40   18.70
   5  -1   6   54.89   19.80
  -5   1   6   38.40   23.80
  -5   1   6   24.60   24.20
   5  -1   6   26.10    9.70
   5   1  -6   21.90   12.80
   5  -1   6   18.50   11.20
   5  -1   6   19.70   11.10
   5   1  -6   32.50   13.50
  -5   1   6   39.10   20.40
   5   1  -6   14.40   15.40
  -5   1   6   44.60   19.90
   5   1   6   17.90   15.10
  -5  -1   6   16.10   22.50
   5   1   6   23.50    8.20
   5  -1  -6   46.70   19.60
  -5  -1   6   54.19   25.50
   5   1   6   31.10   16.70
   5  -1  -6   43.80   13.30
  -5   1  -6   18.70    2.90
  -5  -1   6   53.39   17.60
  -5  -1   6   19.40   15.50
  -5   1  -6   23.70    4.20
  -5  -1   6   33.50   15.80
   5  -1  -6   16.40   12.70
  -5  -1   6   44.60   23.70
   5   1   6   34.90    9.30
  -5   1   7    7.30   17.90
  -5   1   7   36.00   28.90
   5  -1   7   13.60   21.30
  -5   1   7   12.00   21.20
   5  -1   7   -3.40   15.60
  -5   1   7    6.00   14.00
  -5   1   7   25.70   20.70
   5   1  -7    8.80    8.10
  -5   1   7    2.80   13.50
   5  -1   7   17.40   17.90
  -5  -1   7   -1.90   13.10
   5   1   7    7.00   14.40
   5   1   7    9.30   16.60
  -5  -1   7   23.20   16.40
  -5  -1   7   53.69   21.90
   5   1   7  -39.00   20.80
   5  -1  -7   11.40    7.70
  -5  -1   7   15.30   24.40
  -5  -1   7   17.20   25.90
  -5  -1   7   24.40   14.70
  -6  -1   0 1340.77   74.59
  -6   1   0 1330.97   67.99
  -6   1   0 1333.17   69.99
   6  -1   0 1346.27   64.59
   6  -1   0 1371.26   65.89
   6  -1   0 1391.56   69.39
   6  -1   0 1342.17   76.39
  -6  -1   0 1399.66   75.69
  -6  -1   0 1413.86   70.99
  -6   1   0 1365.56   74.39
   6  -1   0 1300.27   73.09
   6   1   0 1369.06   65.99
  -6  -1   0 1315.87   67.89
  -6  -1   0 1389.86   64.59
   6   1   0 1301.47   74.29
   6   1   0 1425.06   76.19
  -6   1   0 1317.87   63.99
   6   1   0 1356.36   73.79
  -6   1   0 1346.27   74.89
   6  -1   1  631.74   42.20
  -6   1   1  518.65   39.50
   6   1  -1  547.05   40.80
   6  -1   1  600.34   48.50
   6   1  -1  636.14   36.30
   6  -1   1  607.94   34.40
   6  -1   1  534.25   39.80
  -6   1   1  556.24   39.20
   6   1  -1  609.64   51.89
  -6  -1  -1  569.54   39.40
  -6  -1  -1  543.55   39.30
  -6   1   1  604.14   47.70
  -6   1   1  498.45   45.10
  -6  -1  -1  590.24   46.00
   6   1  -1  539.55   41.20
  -6  -1  -1  642.74   34.50
   6  -1   1  503.95   45.80
   6   1  -1  567.64   44.60
   6   1  -1  598.64   49.10
  -6  -1  -1  569.14   46.10
  -6   1   1  599.14   40.90
  -6   1  -1  560.64   37.20
  -6  -1   1  626.94   41.30
  -6   1  -1  590.84   32.50
   6   1   1  551.24   48.40
  -6   1  -1  564.74   46.30
  -6   1  -1  617.14   46.30
  -6  -1   1  564.24   39.80
  -6   1  -1  509.75   41.40
   6   1   1  570.94   38.10
   6  -1  -1  617.84   44.00
  -6  -1   1  577.34   44.10
   6   1   1  648.74   47.40
  -6  -1   1  546.55   40.30
   6  -1  -1  565.94   41.20
   6  -1  -1  592.44   37.00
   6  -1  -1  565.04   41.10
  -6  -1   1  615.54   48.50
   6   1   1  515.65   40.80
   6   1   1  641.04   35.90
   6  -1  -1  579.24   48.60
   6  -1  -1  544.15   49.40
  -6   1   2 1616.24   87.49
  -6  -1  -2 1767.32   83.49
  -6  -1  -2 1796.02   79.79
   6   1  -2 1802.32   88.99
  -6   1   2 1696.53   87.39
  -6   1   2 1647.24   84.09
   6   1  -2 1646.74   81.49
   6   1  -2 1578.54   83.99
   6   1  -2 1562.44   73.99
   6  -1   2 1538.85   78.69
   6   1  -2 1755.92   90.99
  -6  -1  -2 1619.24   81.39
   6  -1   2 1747.93   88.09
  -6   1   2 1748.13   82.39
   6  -1   2 1626.14   85.19
  -6  -1  -2 1813.22   81.19
   6   1  -2 1826.72   84.69
   6  -1   2 1679.63   79.59
  -6   1   2 1713.83   77.39
  -6   1   2 1719.73   80.99
   6  -1   2 1811.72   70.49
   6   1   2 1684.43   79.79
  -6  -1   2 1657.53   80.59
  -6   1  -2 1694.93   78.99
  -6   1  -2 1723.63   82.89
   6   1   2 1642.34   79.19
   6  -1  -2 1614.34   84.59
   6  -1  -2 1643.14   76.19
  -6   1  -2 1695.43   83.49
   6  -1  -2 1780.72   91.29
   6  -1  -2 1762.32   82.89
   6   1   2 1636.54   84.99
   6  -1  -2 1672.13   87.29
  -6  -1   2 1676.83   88.19
  -6  -1   2 1561.94   87.39
  -6  -1   2 1749.72   84.29
   6  -1  -2 1640.04   80.69
  -6  -1   2 1692.23   82.89
  -6   1  -2 1696.33   80.39
   6   1   2 1815.02   87.99
  -6  -1  -3  342.07   29.00
  -6  -1  -3  359.76   29.90
   6   1  -3  360.26   40.30
   6  -1   3  339.17   30.00
  -6   1   3  313.07   30.40
  -6   1   3  319.07   37.20
   6  -1   3  345.57   31.40
  -6  -1  -3  335.57   30.80
  -6   1   3  289.07   32.70
  -6   1   3  312.27   36.20
   6   1  -3  363.76   34.90
   6  -1   3  329.97   35.10
  -6   1   3  315.67   37.50
   6   1  -3  345.57   38.30
  -6   1   3  367.06   30.00
  -6  -1  -3  371.66   32.30
   6   1  -3  313.17   25.80
   6   1  -3  335.27   32.40
   6  -1   3  329.17   19.20
   6   1  -3  347.17   34.40
   6  -1   3  359.86   35.90
   6  -1  -3  356.76   39.80
  -6  -1   3  355.86   34.10
  -6  -1   3  328.17   34.10
  -6   1  -3  336.67   28.10
   6   1   3  398.76   36.90
   6   1   3  334.77   38.10
   6  -1  -3  322.37   37.60
   6   1   3  346.27   30.20
  -6   1  -3  332.87   34.60
   6  -1  -3  317.27   30.90
   6  -1  -3  307.97   31.00
   6  -1  -3  407.96   35.10
  -6  -1   3  340.07   31.80
  -6  -1   3  329.67   39.70
   6  -1  -3  409.06   44.90
   6   1   3  363.86   29.70
  -6  -1   3  346.67   38.60
   6  -1   4  317.47   17.00
   6   1  -4  311.37   30.70
   6  -1   4  292.07   29.00
  -6   1   4  358.36   31.90
  -6   1   4  333.17   40.60
   6   1  -4  275.27   37.80
  -6   1   4  348.47   34.40
   6  -1   4  360.46   36.90
  -6   1   4  289.27   29.60
  -6   1   4  309.17   35.90
  -6  -1  -4  294.87   25.90
  -6  -1  -4  270.37   29.80
   6   1  -4  330.27   36.10
  -6   1   4  344.47   40.70
   6   1  -4  314.67   27.60
   6  -1   4  300.97   34.70
  -6   1  -4  331.57   29.40
   6   1   4  299.07   33.60
   6  -1  -4  288.07   36.30
  -6  -1   4  304.47   32.20
  -6  -1   4  325.77   35.60
  -6  -1   4  299.87   39.10
   6  -1  -4  283.27   29.70
   6   1   4  288.67   28.00
  -6  -1   4  291.87   27.40
  -6  -1   4  281.17   39.50
  -6   1  -4  272.17   26.50
   6   1   4  327.67   36.60
   6   1   4  338.97   25.20
   6   1   4  308.17   29.80
  -6  -1   4  259.67   35.70
   6  -1  -4  273.67   34.30
   6  -1  -4  275.87   28.50
   6   1  -5   62.59   21.00
   6  -1   5   84.69   18.50
  -6  -1  -5   88.09   15.30
   6  -1   5   99.39   26.00
   6  -1   5   83.89   11.70
  -6   1   5   86.39   20.50
  -6   1   5   97.49   22.60
  -6   1   5   47.30   25.30
   6  -1   5   78.49   17.80
  -6  -1  -5   72.49   15.70
   6  -1   5   78.59   10.70
  -6   1   5   81.89   27.30
  -6   1   5   69.09   24.20
   6  -1   5   92.89   25.50
  -6   1   5   85.39   22.90
   6   1  -5   47.70   22.90
   6   1  -5   92.69   18.80
   6   1  -5   59.49   17.50
  -6   1  -5   84.89   17.80
  -6  -1   5  104.39   24.00
  -6  -1   5   89.99   27.60
   6   1   5  109.79   19.50
   6   1   5   81.99   22.50
  -6  -1   5   90.19   19.70
   6   1   5   74.69   24.40
  -6  -1   5   93.09   21.20
  -6  -1   5   86.89   27.20
  -6  -1   5   97.89   30.00
   6  -1  -5   51.49   20.10
   6  -1  -5   84.39   22.00
  -6   1  -5   81.09   15.40
  -6   1   6   36.60   26.10
   6  -1   6   22.30   14.10
   6  -1   6   26.90   12.70
   6  -1   6   13.20    7.60
   6  -1   6   26.20   20.10
  -6   1   6   19.30   17.50
  -6   1   6   10.10   18.80
   6   1  -6   13.40   14.80
   6  -1   6   10.70    7.80
  -6   1   6   40.50   18.00
  -6  -1  -6   19.00    7.20
   6   1  -6   21.70   22.60
  -6   1   6   40.90   21.90
  -6   1   6   64.19   29.00
   6  -1   6   42.70   22.90
  -6  -1  -6   15.20    8.20
   6  -1  -6   23.40   15.90
  -6  -1   6   59.79   24.80
   6  -1  -6    1.80   15.50
   6   1   6   30.60   12.50
   6   1   6   31.20   15.70
  -6   1  -6   18.60   10.20
  -6  -1   6   26.30   17.50
  -6  -1   6   22.50   19.10
   6   1   6   56.59   22.40
   6  -1  -6   15.20   16.30
  -6  -1   6   -7.10   23.70
  -6  -1   6   40.60   17.30
   6   1   6   39.20   12.30
   6   1   6   48.20   20.00
  -6   1   7   38.70   27.70
   6  -1   7   16.60    6.90
  -6   1   7   30.00   20.10
  -6   1   7    9.90   17.50
  -6   1   7   11.60   27.20
   6  -1   7   24.00   21.20
   6  -1   7   33.60   21.10
  -6   1   7   40.80   20.80
  -6   1   7   23.60   16.00
  -6  -1   7   11.70   26.10
  -6  -1   7   58.79   23.90
   6  -1  -7  -16.10   10.40
   6   1   7    5.00   22.50
   6  -1  -7   30.90   12.50
  -6  -1   7  -19.20   23.80
  -6  -1   7   37.10   18.20
  -6  -1   7    4.80   16.20
  -6  -1   7    9.50   16.10
   6   1   7   71.29   23.10
   6   1   7   17.80   18.50
  -7   1   0  753.52   56.59
   7   1   0  796.62   47.50
  -7  -1   0  795.42   58.29
  -7  -1   0  791.32   53.79
  -7   1   0  764.82   49.50
  -7   1   0  740.73   56.49
   7  -1   0  864.91   47.40
   7   1   0  755.02   60.69
  -7  -1   0  780.12   45.90
   7  -1   0  799.22   59.69
   7  -1   0  770.62   58.59
   7  -1   0  825.22   51.79
   7   1   0  746.63   51.09
   7  -1   0  782.82   46.70
   7   1   0  704.93   51.89
   7   1   0  833.22   59.89
   7  -1   0  814.02   52.89
  -7  -1   0  722.13   49.40
  -7   1   0  785.12   45.30
  -7  -1   0  886.41   62.69
  -7  -1  -1  104.69   16.10
   7   1  -1   86.69   18.80
  -7   1   1  118.29   21.30
   7   1  -1   83.79   23.90
   7  -1   1  101.09   29.60
  -7  -1  -1  128.99   29.00
   7  -1   1   87.29   22.20
  -7   1   1   88.69   26.90
  -7   1   1   96.09   20.50
  -7   1   1   86.69   23.10
  -7   1   1   87.99   28.00
   7  -1   1   99.39   24.20
   7   1  -1   98.19   28.10
   7  -1   1   91.89   25.60
   7   1  -1   96.59   29.90
   7   1  -1   77.69   20.70
  -7  -1  -1  104.69   28.30
   7  -1   1   87.59   16.20
   7   1  -1   90.89   25.60
  -7  -1  -1  109.09   21.90
  -7  -1  -1  120.49   24.80
   7  -1  -1   91.69   31.00
  -7   1  -1  126.39   30.40
  -7   1  -1  129.79   28.50
  -7   1  -1  105.19   19.80
  -7  -1   1  102.89   20.40
  -7  -1   1  109.79   25.70
   7  -1  -1   77.39   19.60
   7   1   1   77.59   22.00
   7  -1  -1   95.89   29.80
   7  -1  -1  106.29   24.90
  -7  -1   1   73.19   21.40
   7   1   1   95.19   17.80
  -7  -1   1  123.39   31.60
   7   1   1  101.59   23.90
   7   1   1   86.89   30.40
   7   1   1  130.39   30.20
  -7   1  -1  109.09   23.40
  -7   1  -1   97.89   14.90
   7  -1  -1   86.19   22.80
  -7  -1   1   96.09   27.70
   7  -1  -1   92.89   19.60
   7   1  -2  756.82   49.99
  -7   1   2  701.43   44.50
  -7   1   2  724.43   54.99
   7   1  -2  732.83   42.50
  -7  -1  -2  752.22   51.99
   7  -1   2  718.63   46.80
  -7  -1  -2  716.13   46.80
  -7  -1  -2  767.52   52.49
  -7   1   2  684.03   50.09
   7   1  -2  782.62   53.49
   7  -1   2  629.64   52.29
  -7   1   2  739.53   48.50
   7   1  -2  717.33   57.99
   7  -1   2  719.63   54.69
  -7   1   2  755.62   54.79
   7  -1   2  679.03   37.50
  -7  -1  -2  741.83   49.20
  -7   1   2  830.92   51.49
   7   1  -2  704.13   61.09
   7  -1   2  749.53   48.50
   7   1  -2  637.54   48.10
   7  -1  -2  696.03   46.20
   7   1   2  739.53   47.80
  -7   1  -2  758.72   49.00
   7   1   2  718.73   57.09
  -7   1  -2  722.23   51.29
   7  -1  -2  658.13   50.39
   7  -1  -2  784.52   61.99
   7   1   2  749.82   48.20
  -7  -1   2  726.03   50.39
  -7  -1   2  768.62   56.69
   7   1   2  738.23   41.00
   7  -1  -2  758.12   58.29
  -7  -1   2  746.53   51.49
   7  -1  -2  715.63   43.80
  -7  -1   2  732.83   48.70
  -7  -1   2  768.12   56.69
   7  -1  -2  745.43   49.80
  -7   1  -2  747.03   46.80
  -7   1  -2  674.73   53.49
   7   1   2  713.13   53.39
  -7   1   3  303.27   34.60
  -7   1   3  338.07   35.80
   7  -1   3  346.77   34.30
  -7  -1  -3  354.96   39.70
  -7   1   3  336.67   33.10
  -7   1   3  311.87   39.90
   7   1  -3  346.67   49.30
   7   1  -3  321.77   28.00
   7   1  -3  393.36   39.80
   7  -1   3  370.66   40.10
   7   1  -3  329.97   39.50
   7   1  -3  323.87   34.60
   7   1  -3  325.17   34.50
  -7   1   3  338.07   30.90
   7  -1   3  375.86   40.30
  -7  -1  -3  362.06   31.10
  -7  -1  -3  336.87   33.00
  -7   1   3  340.17   39.70
   7  -1   3  363.16   21.50
   7  -1   3  312.87   31.90
  -7   1  -3  364.16   38.10
  -7  -1   3  339.47   40.30
   7  -1  -3  378.56   39.90
   7   1   3  322.47   38.80
  -7  -1   3  342.67   41.80
  -7  -1   3  343.17   38.80
   7   1   3  268.77   30.10
  -7   1  -3  355.06   30.30
  -7  -1   3  321.47   33.70
   7   1   3  328.97   25.80
   7   1   3  305.57   39.40
   7  -1  -3  323.97   40.10
  -7   1  -3  327.77   34.80
  -7  -1   3  308.67   36.30
   7  -1  -3  270.37   32.30
   7  -1  -3  385.56   47.50
   7   1   3  338.07   32.80
   7  -1  -3  340.97   30.50
   7  -1  -3  310.07   39.20
   7  -1   4   50.29    7.50
   7  -1   4   97.19   21.70
  -7   1   4   88.39   22.20
   7   1  -4   70.49   38.80
   7   1  -4   50.59   19.50
  -7  -1  -4   82.19   12.50
  -7   1   4   59.09   23.70
   7  -1   4   28.50   23.60
  -7  -1  -4   61.19   11.90
   7   1  -4   60.99   19.70
  -7   1   4   43.60   20.40
   7   1  -4   43.90   25.30
  -7   1   4   52.19   27.80
  -7   1   4   43.90   19.10
  -7   1   4   51.99   25.10
   7  -1   4   38.10   23.60
  -7  -1  -4   35.50   14.80
  -7  -1  -4   65.69   19.30
   7   1  -4   72.49   22.90
   7   1  -4   35.90   17.20
  -7   1  -4   59.09   15.50
   7   1   4   86.19   21.60
   7   1   4   47.40   18.10
  -7   1  -4   30.80   15.20
   7  -1  -4   57.69   18.80
   7  -1  -4   72.29   20.40
  -7  -1   4   49.50   22.30
  -7  -1   4   62.29   21.30
  -7   1  -4   47.90   13.50
   7  -1  -4   65.09   26.70
   7  -1  -4   13.40   10.80
  -7  -1   4   47.80   26.70
   7  -1  -4   52.19   23.90
  -7  -1   4   71.89   26.90
   7   1   4   46.00   12.80
   7   1   4   57.49   23.00
  -7   1  -4   45.60   17.90
   7  -1  -4  112.79   32.30
  -7  -1   4   40.10   21.50
   7   1   4   76.99   27.90
   7   1  -5  107.79   30.60
   7   1  -5  135.09   28.70
   7   1  -5  107.69   21.50
   7   1  -5  105.59   32.80
   7  -1   5  140.99   31.90
  -7   1   5  108.59   30.20
   7  -1   5  120.59   29.10
   7  -1   5  115.19   21.80
   7  -1   5  124.59   22.70
   7   1  -5   81.19   21.10
  -7   1   5   85.79   25.70
  -7   1   5  122.39   24.80
   7   1  -5  114.79   37.70
  -7   1   5  102.79   24.90
  -7   1   5  112.19   25.40
  -7   1   5  146.59   36.50
   7   1   5  135.59   31.60
  -7  -1   5  114.99   23.70
   7  -1  -5  104.39   22.10
   7   1   5   76.39   20.40
   7   1   5   91.49   20.40
  -7  -1   5  123.69   23.50
  -7  -1   5  111.59   26.80
  -7  -1   5   84.09   27.70
  -7  -1   5  130.19   35.10
   7  -1  -5  113.09   22.10
   7  -1  -5  108.49   23.20
  -7   1  -5   99.19   21.10
   7   1   5   79.79   15.20
  -7  -1   5  128.59   32.80
  -7   1  -5  104.59   22.50
   7   1   5  124.29   28.80
   7  -1  -5  136.69   29.30
   7  -1  -5  151.38   28.90
   7   1  -6   24.10   15.30
   7  -1   6   32.50   23.00
  -7   1   6   25.70   18.60
  -7   1   6   28.50   22.80
  -7   1   6   31.00   27.70
  -7   1   6    3.60   20.70
   7  -1   6   13.40   15.70
   7  -1   6   32.90   24.80
   7   1  -6   15.90   13.60
  -7   1   6   40.80   19.80
   7  -1   6   41.40   16.20
   7   1  -6   28.00   17.80
  -7  -1  -6   26.10   10.60
  -7   1   6   82.09   32.60
  -7  -1  -6   37.60   11.40
   7   1   6    5.70   12.10
   7   1   6    3.00   14.50
  -7  -1   6   47.60   19.40
  -7  -1   6   29.50   19.60
  -7  -1   6   66.79   25.90
   7   1   6   32.00   22.30
  -7   1  -6   10.30   11.70
   7   1   6   48.00   25.90
  -7   1  -6   19.90   10.90
   7  -1  -6   -3.70   16.50
  -7  -1   6   34.30   31.50
  -7  -1   6   25.40   26.00
   7  -1  -6   20.10   16.40
  -7  -1   6   16.50   21.30
   7   1   6   37.00   15.30
  -7   1   7   79.29   27.70
  -7   1   7   -7.40   27.50
   7  -1   7    2.80   12.80
  -7   1   7   16.00   22.10
   7  -1   7   40.90   31.10
   7  -1   7   13.30   10.80
  -7   1   7   45.40   30.00
  -7   1   7   41.10   22.10
  -7  -1   7   83.19   28.60
  -7  -1   7   62.29   34.70
   7  -1  -7   17.00   14.50
  -7  -1   7   39.60   21.60
  -7  -1   7  -27.10   23.10
   7   1   7   24.30   10.80
  -7  -1   7   49.50   19.50
   7   1   7   37.40   10.40
  -8  -1   0  128.49   21.00
   8   1   0  114.09   21.60
  -8   1   0  129.29   25.40
  -8  -1   0  153.08   30.60
   8  -1   0  116.49   22.30
   8  -1   0  119.49   22.70
   8   1   0  102.89   34.30
   8   1   0  110.39   25.90
   8  -1   0  102.89   23.30
   8  -1   0  159.18   33.50
  -8  -1   0  121.49   27.80
  -8   1   0  144.49   22.00
  -8  -1   0   91.29   23.30
   8   1   0  133.59   26.10
  -8  -1   0  119.09   29.80
  -8   1   0  123.49   31.80
  -8   1   0  133.99   31.30
   8   1   0  127.09   28.50
   8  -1   0  140.19   24.90
  -8   1   0  112.39   22.60
   8  -1   0   99.99   32.30
   8  -1   1   94.09   25.30
  -8   1   1  107.99   28.50
  -8  -1  -1  149.88   30.10
   8   1  -1   68.49   21.10
   8   1  -1  102.59   29.50
  -8  -1  -1  103.89   21.70
  -8  -1  -1  122.49   18.70
  -8   1   1   88.39   23.60
  -8   1   1   95.09   29.00
   8  -1   1  100.39   30.80
  -8   1   1   85.19   24.50
   8  -1   1   96.49   27.20
   8  -1   1   70.09   16.90
   8   1  -1   68.99   22.00
  -8   1   1  108.59   22.30
  -8  -1  -1   90.89   28.80
   8   1  -1   82.39   30.00
   8  -1   1   71.29   22.40
   8   1  -1  118.49   26.80
   8  -1   1   88.69   21.70
   8   1  -1   96.59   20.50
  -8  -1  -1   92.79   27.80
  -8  -1   1   85.99   20.40
   8  -1  -1   87.89   20.50
  -8   1  -1   85.79   15.60
   8  -1  -1   84.19   24.00
   8  -1  -1   78.49   31.00
  -8  -1   1  105.69   28.10
   8   1   1   84.29   17.10
  -8  -1   1   99.49   26.50
  -8   1  -1   90.79   24.40
   8  -1  -1  104.89   21.80
  -8   1  -1  137.39   33.40
   8   1   1   80.39   24.20
   8   1   1  117.89   31.60
   8   1   1  135.79   33.70
   8  -1  -1  118.29   32.40
  -8  -1   1   60.49   22.70
  -8   1  -1   79.89   21.90
   8   1   1  122.79   24.50
  -8   1  -1  115.79   28.70
  -8  -1   1   87.69   28.10
   8  -1  -1   86.79   22.80
   8  -1   2   57.59   17.90
  -8   1   2   68.79   24.90
   8  -1   2   73.89   27.20
   8   1  -2  107.09   36.10
  -8  -1  -2   67.69   19.90
   8   1  -2   54.49   22.80
  -8   1   2  104.89   29.50
  -8   1   2   77.39   21.90
   8   1  -2   65.09   22.30
   8   1  -2   92.49   26.80
   8   1  -2   73.29   28.70
   8   1  -2   74.69   19.00
  -8  -1  -2   82.99   23.80
   8  -1   2   81.79   21.80
  -8   1   2   61.09   27.70
   8  -1   2  100.99   30.20
  -8  -1  -2  102.09   33.50
   8  -1   2   70.09   14.00
  -8  -1  -2   90.49   28.20
  -8   1   2   87.69   23.40
   8   1   2   78.69   22.30
   8  -1  -2   63.69   25.70
  -8  -1   2   62.69   28.50
   8   1   2  104.49   31.60
   8  -1  -2   60.99   19.50
   8   1   2   69.09   26.60
  -8   1  -2   67.49   25.90
  -8  -1   2   94.39   26.70
   8   1   2   72.19   16.50
   8  -1  -2   99.79   31.10
   8   1   2   76.09   23.30
  -8  -1   2   71.29   22.70
  -8  -1   2   75.99   28.70
  -8   1  -2   50.49   19.30
  -8   1  -2   89.19   13.60
  -8  -1   2   81.29   20.20
  -8   1  -2   68.99   21.40
   8  -1  -2  101.89   35.80
  -8   1  -2   90.29   30.00
   8  -1  -2   68.19   23.40
   8  -1  -2   97.59   21.20
   8  -1   3  509.65   43.60
  -8   1   3  498.95   51.79
   8  -1   3  526.65   51.39
  -8   1   3  499.85   39.80
   8   1  -3  506.25   48.20
   8   1  -3  529.05   57.99
  -8  -1  -3  491.85   42.30
   8   1  -3  506.55   49.80
  -8   1   3  443.66   46.90
  -8  -1  -3  500.05   43.40
   8   1  -3  520.25   37.10
  -8   1   3  500.05   42.90
  -8   1   3  502.55   49.10
   8   1  -3  560.74   49.50
  -8   1   3  487.85   46.20
   8   1  -3  512.55   44.30
   8  -1   3  489.45   29.10
  -8  -1  -3  508.55   46.70
   8  -1   3  454.55   48.20
   8  -1   3  494.55   41.70
  -8  -1  -3  493.35   38.20
   8   1   3  518.25   48.70
  -8   1  -3  522.85   48.50
  -8   1  -3  438.26   42.20
   8  -1  -3  552.54   48.90
   8  -1  -3  547.45   44.60
   8   1   3  527.25   43.10
   8   1   3  540.05   55.09
  -8  -1   3  470.95   43.00
  -8  -1   3  526.15   48.30
  -8  -1   3  486.35   49.80
   8  -1  -3  492.95   38.20
   8   1   3  496.15   33.80
   8  -1  -3  519.35   51.19
   8  -1  -3  575.44   63.99
  -8  -1   3  535.35   47.90
   8   1   3  470.85   41.60
  -8   1  -3  487.05   39.60
  -8   1  -3  441.46   40.50
  -8  -1   3  512.15   53.29
   8  -1  -3  463.25   44.20
   8   1  -4  153.18   29.40
  -8   1   4  224.18   39.80
  -8  -1  -4  266.47   34.70
   8   1  -4  247.68   41.10
  -8   1   4  208.28   36.90
   8   1  -4  278.47   38.90
  -8   1   4  218.68   32.70
   8  -1   4  238.48   16.20
  -8   1   4  237.68   32.10
  -8  -1  -4  259.87   34.80
  -8   1   4  216.48   42.60
  -8  -1  -4  220.68   28.10
  -8  -1  -4  194.08   27.90
   8  -1   4  256.57   34.70
  -8   1   4  230.38   35.20
   8   1  -4  312.77   34.80
   8   1  -4  250.57   42.30
   8  -1   4  255.57   42.80
   8  -1   4  282.77   44.70
  -8  -1   4  234.48   37.70
   8   1   4  252.37   40.30
   8  -1  -4  240.68   31.10
  -8  -1   4  252.97   39.30
   8  -1  -4  183.78   40.20
  -8  -1   4  285.97   47.50
  -8  -1   4  256.97   40.70
  -8   1  -4  253.67   37.70
  -8  -1   4  252.27   35.50
   8  -1  -4  326.17   40.20
   8   1   4  220.48   32.40
  -8   1  -4  197.18   30.70
   8   1   4  253.07   24.10
   8   1   4  280.17   45.90
   8  -1  -4  360.66   59.39
  -8   1  -4  282.47   35.20
   8   1   4  236.48   32.50
   8  -1  -4  224.78   37.00
   8  -1  -4  300.67   44.30
   8  -1   5   24.60   23.20
   8   1  -5   35.70   16.80
  -8  -1  -5   13.60   14.20
   8  -1   5   43.20   19.30
  -8  -1  -5   17.90   17.30
  -8   1   5   43.00   21.00
   8   1  -5   36.10   22.10
   8  -1   5   36.50   25.70
  -8   1   5   46.40   20.30
  -8   1   5   15.40   28.00
   8  -1   5   28.80   27.30
   8   1  -5   16.70   35.00
  -8   1   5   -9.00   20.80
  -8   1   5   19.50   21.80
  -8   1   5   32.00   26.60
   8   1   5   26.00   23.30
  -8  -1   5   29.10   20.60
  -8   1  -5   22.10   15.40
   8   1   5   29.90   27.40
  -8  -1   5   24.10   31.90
   8  -1  -5   39.10   21.20
  -8  -1   5   12.10   21.80
  -8   1  -5   12.00   16.50
  -8  -1   5   23.10   26.60
   8   1   5   -1.40   17.30
   8  -1  -5   14.10   35.40
   8  -1  -5   26.90   22.50
  -8  -1   5   28.00   24.60
   8   1   5   36.80   12.50
  -8  -1  -6   79.19   18.60
   8   1  -6  118.29   32.80
   8  -1   6  103.79   26.20
  -8   1   6   95.99   39.40
  -8   1   6   72.09   30.30
  -8   1   6  109.19   47.40
   8   1  -6   89.09   23.20
  -8   1   6   99.39   25.40
  -8   1   6  100.59   32.70
   8  -1   6   93.09   22.30
  -8   1   6  134.89   28.60
   8  -1   6  121.09   34.80
   8  -1   6   79.19   29.90
   8   1  -6   65.99   18.40
  -8  -1   6  111.99   34.10
  -8  -1   6   72.09   25.90
   8  -1  -6  103.19   22.20
  -8  -1   6  126.29   41.30
   8   1   6  195.08   38.80
   8   1   6   56.09   13.50
   8  -1  -6  114.39   20.70
   8   1   6  128.49   32.30
  -8  -1   6   30.90   27.10
   8   1   6   56.99   21.20
  -8   1  -6   56.79   15.90
   8  -1   7  -26.00   16.00
  -8   1   7   21.80   32.40
  -8   1   7   25.30   20.20
  -8   1   7   63.79   25.50
  -8   1   7  -18.30   23.90
  -8   1   7  -13.30   29.60
  -8  -1   7    9.70   32.50
  -8  -1   7   77.59   29.00
   8   1   7  -14.40   12.90
  -8  -1   7   60.39   26.70
   8  -1  -7    0.60   15.20
  -8  -1   7   18.30   29.40
   9  -1   0    8.80   20.50
   9   1   0   31.80   24.30
  -9   1   0   25.10   25.30
  -9   1   0   37.70   26.60
   9  -1   0   21.30   15.80
   9   1   0   10.00   23.40
  -9   1   0   37.00   21.60
  -9   1   0   31.30   21.30
   9  -1   0   31.10   17.80
   9   1   0    6.00   28.20
  -9  -1   0   16.30   26.70
   9  -1   0   49.00   21.60
   9  -1   0    9.50   21.00
  -9   1   0   18.50   14.80
   9   1   0   35.80   19.20
  -9  -1   0   41.10   16.70
  -9  -1   0   42.80   18.70
  -9  -1   0   40.30   25.20
  -9  -1   0   -2.80   22.20
   9   1   0   24.10   17.50
   9  -1   0   35.80   25.90
   9   1   0   53.09   18.50
   9  -1   1   18.80   27.40
   9   1  -1   12.60   31.20
  -9   1   1   12.80   21.60
  -9  -1  -1    6.70   21.40
   9   1  -1   12.20   17.90
  -9  -1  -1   16.70   13.80
  -9   1   1   -8.20   22.70
   9  -1   1   48.60   25.00
   9   1  -1   -1.50   15.20
   9   1  -1   15.40   16.80
   9   1  -1    7.40   25.00
   9  -1   1   31.70   15.20
  -9   1   1    3.50   16.40
   9   1  -1   -3.30   23.30
  -9   1   1   41.00   23.80
   9  -1   1   24.90   18.30
  -9  -1  -1  -12.90   23.90
   9  -1   1    7.50   15.50
   9  -1   1   18.20   27.20
  -9  -1  -1   15.80   15.10
  -9   1   1   15.60   16.20
   9  -1  -1   24.70   16.90
  -9  -1   1   25.90   27.60
   9   1   1   43.60   16.10
  -9   1  -1   15.80   12.70
   9   1   1   -2.80   19.60
  -9  -1   1   19.90   20.30
  -9   1  -1   22.20   23.60
  -9   1  -1   17.00   19.30
   9   1   1   -5.70   22.70
  -9   1  -1   25.70   28.70
   9  -1  -1   -4.20   16.80
  -9  -1   1   21.50   20.00
  -9  -1   1   11.40   16.80
   9  -1  -1   14.70   21.10
   9  -1  -1   11.40   23.10
   9   1   1   12.50   21.60
   9   1   1   21.00   23.30
   9  -1  -1    3.20   18.70
   9  -1  -1   31.70   24.30
  -9  -1   1   44.50   19.10
  -9   1  -1   15.10   22.50
   9   1  -2  981.30   56.59
   9  -1   2  991.40   64.49
   9  -1   2 1001.30   74.19
  -9  -1  -2 1054.59   66.99
  -9   1   2  991.90   73.59
  -9   1   2  959.50   70.59
   9   1  -2  957.40   65.79
   9   1  -2 1164.08   72.89
  -9  -1  -2  969.90   61.09
  -9   1   2 1077.19   68.39
   9   1  -2  951.80   64.79
   9  -1   2  968.40   72.69
  -9  -1  -2 1021.50   74.09
   9   1  -2 1016.50   73.29
  -9  -1  -2  962.30   65.89
   9   1  -2  973.90   81.19
   9  -1   2 1042.20   63.89
  -9   1   2  952.20   67.19
  -9   1   2  888.71   61.39
   9  -1   2  887.21   50.89
   9   1   2  964.10   62.59
  -9  -1   2 1034.30   65.99
  -9   1  -2  988.60   64.49
   9   1   2 1024.00   74.99
   9  -1  -2  900.91   56.19
  -9  -1   2  947.91   67.19
   9  -1  -2 1030.50   69.09
   9  -1  -2  927.01   71.49
   9  -1  -2  887.01   64.99
   9   1   2  967.70   71.89
   9   1   2 1114.29   66.79
  -9   1  -2  873.41   64.79
  -9  -1   2 1070.59   76.59
   9   1   2 1033.00   55.59
   9  -1  -2  927.71   63.59
  -9   1  -2  935.01   49.90
  -9  -1   2 1021.80   71.99
   9  -1  -2 1031.30   79.29
  -9   1  -2 1104.29   75.59
  -9   1  -2  953.30   60.99
  -9  -1   2  880.41   62.09
   9   1  -3   87.49   20.80
  -9  -1  -3   86.89   23.00
   9   1  -3   92.79   48.60
   9   1  -3   94.69   28.00
   9  -1   3   79.89   25.50
  -9   1   3   87.39   28.30
  -9  -1  -3  120.59   31.40
  -9  -1  -3  131.49   40.80
   9   1  -3   89.09   30.60
   9  -1   3   51.29   23.90
  -9   1   3  101.79   35.00
   9   1  -3   95.49   31.70
  -9  -1  -3  101.69   27.20
   9  -1   3   99.29   32.90
  -9   1   3  109.79   29.80
   9  -1   3   87.69   34.70
  -9   1   3  112.49   34.80
   9   1  -3   39.80   25.10
   9  -1  -3   55.09   22.20
   9   1   3  119.49   33.40
   9  -1  -3   91.09   32.50
   9   1   3   91.69   24.60
   9   1   3   91.19   36.70
  -9  -1   3   90.79   27.30
   9   1   3   96.09   27.40
   9  -1  -3   75.19   48.10
  -9  -1   3   89.89   36.00
   9  -1  -3   45.60   26.10
  -9  -1   3   77.19   26.10
  -9   1  -3  113.89   29.30
  -9  -1   3  117.99   33.50
  -9   1  -3   75.89   22.50
  -9   1  -3   99.19   26.20
  -9  -1   3  139.99   34.80
  -9   1  -3  113.99   37.30
   9  -1  -3   91.99   23.00
   9   1   3   58.49   16.40
   9  -1  -3   75.49   25.90
   9   1  -4  388.36   38.60
   9   1  -4  413.96   43.60
   9   1  -4  432.46   51.59
  -9  -1  -4  428.96   41.40
   9  -1   4  397.36   43.50
  -9   1   4  441.16   62.09
  -9  -1  -4  422.76   37.40
  -9  -1  -4  395.46   52.89
   9  -1   4  385.26   49.10
  -9   1   4  396.26   44.80
  -9   1   4  422.96   53.79
  -9   1   4  399.16   49.90
   9   1  -4  412.46   50.69
   9  -1   4  387.66   23.20
  -9   1   4  428.56   49.50
   9  -1   4  490.25   59.39
   9   1   4  371.36   50.09
   9   1   4  418.96   32.00
   9  -1  -4  356.66   42.20
   9  -1  -4  416.16   47.70
  -9  -1   4  452.55   59.89
  -9   1  -4  454.45   39.50
  -9  -1   4  382.36   41.80
   9  -1  -4  405.06   63.89
   9   1   4  355.76   43.50
   9  -1  -4  371.56   50.69
  -9  -1   4  392.46   52.19
   9   1   4  423.56   54.49
  -9   1  -4  422.36   44.50
  -9  -1   4  398.36   50.79
   9  -1  -4  421.26   39.70
  -9  -1   4  386.16   50.99
   9   1   4  371.46   39.00
  -9   1   5  139.39   30.20
   9  -1   5   93.39   25.00
   9   1  -5   88.29   25.80
   9  -1   5   71.99   23.40
   9  -1   5  132.39   36.00
  -9   1   5  115.99   28.40
  -9   1   5  175.78   49.50
   9  -1   5  166.68   41.30
   9   1  -5  120.29   24.20
   9   1  -5  120.29   29.10
  -9   1   5   71.59   31.90
   9   1  -5  171.58   47.30
  -9   1   5  139.89   35.00
  -9  -1  -5   75.49   23.00
  -9   1   5  130.99   34.70
   9  -1  -5   96.79   24.20
   9   1   5   63.29   24.80
   9   1   5   73.29   14.80
   9   1   5  129.69   36.10
  -9  -1   5  143.79   38.00
  -9   1  -5   85.99   21.60
  -9   1  -5   67.59   29.30
  -9  -1   5   90.09   35.50
  -9  -1   5  113.09   34.00
  -9  -1   5  197.38   51.39
  -9  -1   5  127.89   31.90
   9   1   5   92.69   26.40
   9   1   5  191.68   43.10
   9   1  -6   12.60   18.20
  -9   1   6   42.90   27.70
  -9   1   6   19.90   20.40
   9  -1   6   -4.40   19.30
   9  -1   6    7.50   24.50
  -9   1   6  -30.40   28.60
  -9  -1  -6   10.60   13.80
   9   1  -6   17.50   21.10
   9  -1   6   84.49   33.80
   9   1  -6    9.90   11.90
  -9   1   6   21.90   24.20
  -9   1   6   13.70   37.40
   9   1   6  -16.80   19.90
   9  -1  -6   -4.00   14.50
   9   1   6   37.00   27.60
  -9  -1   6  -58.59   26.50
  -9  -1   6   70.79   28.90
  -9   1  -6   28.00   15.10
  -9  -1   6    1.20   42.40
  -9  -1   6    6.10   27.70
 -10   1   0   61.39   28.70
 -10   1   0    9.20   24.90
  10  -1   0   12.00   19.00
  10   1   0    4.20   17.40
 -10  -1   0    7.70   24.70
  10  -1   0   12.80   18.00
 -10   1   0   24.50   27.40
  10  -1   0    8.90   25.20
  10   1   0    8.00   18.80
  10  -1   0   11.70   26.30
  10   1   0  -12.60   23.40
 -10  -1   0   24.80   26.60
  10   1   0   -6.30   19.30
 -10   1   0   18.40   17.40
  10  -1   0   35.50   32.50
 -10  -1   0   23.60   19.90
 -10  -1   0    1.60   17.10
 -10   1   0    4.90   18.00
  10   1   0  -10.80   29.10
  10   1   0    1.80   17.30
 -10  -1   0    2.30   28.30
  10  -1   0  -16.30   16.00
 -10  -1  -1  389.06   49.10
 -10  -1  -1  444.46   52.99
  10  -1   1  438.16   45.00
  10  -1   1  402.76   53.89
  10   1  -1  380.26   43.60
 -10   1   1  461.35   45.50
 -10  -1  -1  362.76   40.90
  10   1  -1  459.65   55.69
 -10  -1  -1  442.86   57.49
  10   1  -1  344.67   36.00
  10  -1   1  379.66   44.50
 -10  -1  -1  441.46   40.90
 -10   1   1  461.25   46.90
  10  -1   1  325.07   47.50
  10   1  -1  395.86   53.89
  10  -1   1  427.36   39.80
  10   1  -1  416.56   41.70
 -10   1   1  389.76   45.00
 -10   1   1  366.66   55.19
  10   1  -1  443.16   64.59
  10  -1   1  406.76   38.20
 -10   1   1  418.06   52.79
 -10  -1   1  436.76   45.80
 -10   1  -1  393.66   37.50
 -10   1  -1  440.86   57.39
 -10   1  -1  413.56   49.90
  10  -1  -1  406.16   45.70
 -10  -1   1  403.06   48.50
  10   1   1  396.46   44.30
 -10   1  -1  406.86   50.29
 -10   1  -1  372.86   38.10
  10  -1  -1  369.36   57.39
 -10  -1   1  381.16   43.60
  10  -1  -1  404.26   45.30
  10  -1  -1  362.36   33.90
  10   1   1  339.17   43.20
  10  -1  -1  369.86   43.00
  10   1   1  383.06   56.99
 -10  -1   1  438.16   54.29
  10   1   1  353.06   45.90
  10   1   1  425.86   41.00
 -10  -1   1  376.66   56.69
  10  -1  -1  462.55   55.19
  10   1  -2  162.58   27.50
  10  -1   2  163.48   32.90
 -10   1   2  221.18   46.70
  10   1  -2  205.28   44.10
 -10  -1  -2  210.88   41.30
  10   1  -2  206.18   37.20
  10  -1   2  200.98   37.70
 -10   1   2  192.08   42.10
 -10  -1  -2  177.08   32.60
 -10  -1  -2  287.97   57.29
 -10   1   2  244.98   42.30
  10  -1   2  118.79   22.00
  10   1  -2  226.38   55.99
 -10   1   2  192.28   34.70
  10  -1   2  229.78   47.90
 -10  -1  -2  283.47   43.20
  10   1  -2  214.78   40.80
  10  -1   2  192.48   43.20
 -10   1   2  196.18   35.60
  10  -1   2  188.28   30.40
  10   1  -2  174.58   33.90
 -10   1  -2  183.48   26.50
  10  -1  -2  217.28   43.90
  10   1   2  229.98   39.50
  10  -1  -2  253.47   42.90
 -10  -1   2  185.18   41.00
 -10   1  -2  218.18   40.60
  10   1   2  220.68   44.00
  10   1   2  177.28   26.20
  10  -1  -2  158.58   33.80
 -10   1  -2  224.58   34.50
 -10  -1   2  154.08   32.60
  10  -1  -2  164.28   34.10
  10  -1  -2  209.38   30.60
 -10   1  -2  223.48   38.20
  10  -1  -2  224.38   53.19
 -10  -1   2  186.38   33.40
 -10  -1   2  152.28   45.60
 -10  -1   2  204.28   43.40
  10   1   2  237.78   48.20
  10   1   2  134.69   30.80
 -10   1  -2  264.87   52.39
  10  -1   3  120.09   32.00
 -10  -1  -3   99.49   29.20
  10   1  -3   77.29   56.29
  10   1  -3   78.19   25.50
 -10  -1  -3  115.79   34.00
  10   1  -3   90.39   23.50
 -10   1   3   88.79   28.00
  10  -1   3   75.29   27.10
 -10   1   3  102.99   32.90
 -10  -1  -3   98.09   43.70
 -10   1   3  133.69   37.60
  10  -1   3  114.59   37.30
  10  -1   3   64.19   15.20
  10  -1   3  183.28   46.20
  10   1  -3  100.69   36.10
 -10   1   3   82.59   41.10
 -10  -1  -3  106.09   26.20
 -10   1   3   94.69   32.00
 -10   1  -3  130.09   30.50
 -10  -1   3  102.99   35.10
  10   1   3  102.89   27.90
 -10  -1   3   89.59   39.70
  10   1   3   84.19   29.90
  10  -1  -3   89.69   23.90
  10  -1  -3   96.49   33.00
  10   1   3  137.69   41.60
  10   1   3   95.09   36.70
 -10   1  -3   74.69   24.70
 -10  -1   3   80.59   28.40
  10  -1  -3  103.09   37.90
  10  -1  -3  120.09   61.59
 -10   1  -3   92.49   28.40
  10  -1  -3   81.69   29.40
 -10  -1   3  115.59   37.10
  10   1   3   78.39   18.60
  10  -1  -3   68.39   32.90
 -10   1  -3  123.69   44.30
 -10  -1   3  112.19   30.40
  10  -1   4   83.39   12.60
 -10   1   4  150.68   37.30
 -10   1   4  103.09   30.10
  10  -1   4  100.89   29.60
 -10   1   4  202.48   50.79
  10   1  -4  225.28   61.89
  10   1  -4  121.99   26.00
  10   1  -4  187.48   43.40
 -10  -1  -4  202.68   40.30
  10   1  -4   89.59   33.90
  10  -1   4  193.48   47.30
  10   1  -4  128.89   32.40
 -10   1   4  138.69   38.80
 -10   1   4  100.39   29.60
  10  -1   4  114.09   37.40
  10  -1  -4  121.89   37.80
 -10   1  -4  166.38   29.50
  10  -1  -4   91.69   28.60
  10   1   4  200.68   40.70
 -10  -1   4  106.19   29.20
 -10   1  -4  156.08   42.10
 -10  -1   4  147.19   43.00
  10  -1  -4  144.19   33.90
  10   1   4  141.69   20.60
 -10  -1   4   96.99   32.00
  10   1   4  101.69   28.20
  10  -1  -4  147.59   32.20
 -10  -1   4  155.88   40.60
 -10  -1   4  150.58   47.90
  10   1   4  153.98   34.20
  10  -1  -4  154.38   29.30
  10  -1  -4  171.78   68.99
  10   1   4  177.88   46.10
  10   1  -5   50.59   21.10
 -10   1   5   46.90   62.59
 -10   1   5  -11.10   21.20
 -10   1   5   27.10   28.00
  10   1  -5   46.00   16.70
 -10   1   5   60.09   30.20
 -10  -1  -5   24.70   17.60
 -10  -1  -5   93.29   19.60
  10  -1   5   48.20   30.20
 -10   1   5  -20.50   29.30
  10  -1   5   78.99   39.00
  10   1  -5   27.00   38.30
  10  -1   5    6.50   23.10
  10   1  -5   10.50   18.50
  10   1   5   11.20   21.20
  10   1   5   30.80   13.10
 -10  -1   5   11.40   41.10
 -10  -1   5  -28.40   35.20
  10  -1  -5    5.80   12.90
  10   1   5   10.20   24.70
  10   1   5   83.39   36.80
 -10  -1   5   77.79   31.80
 -10   1  -5   35.60   19.30
  10  -1  -5   15.20   15.80
 -10  -1   5   22.30   24.90
  10  -1  -5   31.40   20.80
 -10  -1   5   30.80   30.90
 -10   1   6   79.49   46.20
  10   1  -6   28.40   22.00
  10  -1   6   24.10   25.90
 -10   1   6  -48.40   36.60
 -10   1   6  120.69   33.30
 -10   1   6   23.10   35.00
  10   1  -6   62.99   24.20
  10  -1   6   45.60   30.90
 -10  -1  -6   32.30   15.50
 -10  -1   6  112.99   33.90
 -10  -1   6  -16.60   36.80
 -10  -1   6   49.40   49.20
 -10  -1   6    1.10   33.90
 -10   1  -6   35.90   16.10
  10   1   6  -26.30   23.20
  10   1   6   43.40   28.70
 -11  -1   0  729.73   60.69
 -11   1   0  828.62   57.89
  11  -1   0  864.81   72.39
  11   1   0  915.71   81.99
 -11   1   0  879.51   70.99
  11   1   0  762.72   59.69
  11  -1   0  902.31   81.39
 -11   1   0  682.43   60.09
 -11   1   0  819.92   77.69
 -11  -1   0  879.11   71.29
  11  -1   0  708.93   71.29
 -11  -1   0  822.62   59.89
  11   1   0  824.62   60.39
  11  -1   0  720.63   58.09
 -11  -1   0  817.92   77.79
  11   1   0  822.32   81.39
  11   1   0  952.80   66.09
 -11  -1   0  878.21   72.59
 -11   1   0  839.62   79.09
  11   1   0  981.40   75.09
  11  -1   0  714.63   62.79
  11  -1   0  676.33   57.09
 -11   1   1  477.75   86.59
  11   1  -1  339.77   41.80
  11  -1   1  365.16   46.90
  11   1  -1  383.16   38.50
 -11   1   1  357.96   46.00
 -11  -1  -1  377.96   51.59
 -11  -1  -1  370.56   44.10
  11   1  -1  306.17   44.30
  11   1  -1  400.26   64.19
 -11   1   1  407.86   47.80
  11   1  -1  324.67   66.09
  11  -1   1  397.96   40.50
 -11   1   1  371.96   61.19
 -11  -1  -1  555.54   75.29
 -11  -1  -1  398.56   48.50
 -11   1   1  406.76   55.99
  11   1  -1  461.05   58.89
  11  -1   1  364.76   42.00
  11  -1   1  420.26   61.39
 -11  -1  -1  418.06   42.00
  11  -1   1  410.46   58.09
  11  -1  -1  492.55   51.69
 -11   1  -1  334.47   44.30
  11   1   1  432.26   43.50
  11   1   1  385.76   62.99
  11  -1  -1  376.66   45.20
 -11  -1   1  479.55   68.29
 -11   1  -1  406.16   54.39
  11   1   1  427.66   57.59
  11   1   1  331.67   46.00
 -11   1  -1  403.16   55.39
  11  -1  -1  416.26   66.69
 -11  -1   1  392.96   53.29
 -11  -1   1  434.56   54.79
 -11   1  -1  450.55   65.19
  11   1   1  393.26   57.79
 -11  -1   1  401.96   47.80
 -11  -1   1  333.37   44.70
 -11   1  -1  368.46   40.10
  11  -1  -1  371.86   47.90
 -11   1   2  267.47   43.00
 -11  -1  -2  241.88   38.30
  11   1  -2  206.48   31.90
  11  -1   2  246.38   30.90
 -11   1   2  233.68   47.10
 -11   1   2  272.97   43.30
 -11   1   2  289.97   56.29
  11  -1   2  268.17   46.00
  11   1  -2  203.78   39.10
  11   1  -2  210.48   38.50
 -11  -1  -2  315.57   66.59
  11  -1   2  207.88   36.60
 -11   1   2  287.87   50.49
  11   1  -2  227.98   61.89
  11  -1   2  333.67   58.49
 -11  -1  -2  278.67   47.30
  11  -1   2  284.47   52.69
  11   1  -2  286.07   49.50
  11  -1   2  284.37   38.20
 -11  -1   2  236.28   55.79
  11   1   2  261.27   40.90
  11   1   2  181.68   29.00
 -11   1  -2  268.27   48.80
  11  -1  -2  333.77   87.99
 -11  -1   2  260.97   49.70
  11   1   2  262.47   51.29
 -11  -1   2  288.07   43.50
  11   1   2  293.77   55.69
 -11   1  -2  246.58   44.10
 -11   1  -2  258.17   38.20
 -11   1  -2  239.08   30.90
 -11  -1   2  228.28   37.40
  11  -1  -2  296.67   45.80
  11   1   2  255.47   40.60
 -11   1  -2  393.76   69.29
  11  -1  -2  223.58   40.50
  11  -1  -2  280.87   63.39
 -11  -1  -3  360.06   42.10
  11  -1   3  324.17   44.00
  11   1  -3  393.16   37.60
  11  -1   3  354.16   58.39
 -11  -1  -3  398.86   49.60
  11   1  -3  304.27   45.50
  11  -1   3  331.37   47.60
  11   1  -3  569.24   92.89
 -11   1   3  478.85   72.09
  11   1  -3  361.76   53.29
  11  -1   3  387.06   63.49
 -11   1   3  398.26   57.79
 -11  -1  -3  563.64   77.19
  11  -1   3  299.07   30.00
 -11   1   3  316.47   44.10
 -11  -1  -3  425.46   53.19
 -11   1   3  418.06   82.19
 -11   1   3  333.97   51.19
  11   1  -3  357.36   50.99
  11   1  -3  491.55   61.39
  11  -1  -3  430.96   83.59
  11  -1  -3  270.87   45.10
 -11   1  -3  366.16   46.40
 -11  -1   3  334.67   46.90
 -11  -1   3  500.05   88.09
 -11  -1   3  338.57   50.39
  11   1   3  367.26   51.09
  11   1   3  392.46   55.59
  11  -1  -3  435.56   57.69
  11  -1  -3  363.66   47.50
 -11   1  -3  549.35   77.19
  11  -1  -3  367.96   57.59
  11   1   3  330.67   43.90
 -11   1  -3  387.46   45.90
 -11  -1   3  438.86   63.29
 -11   1  -3  337.97   41.00
 -11  -1   3  325.17   49.00
  11   1   3  546.65   67.19
  11   1   3  314.37   34.30
  11  -1  -3  350.36   38.90
 -11   1   4   12.50   40.60
  11   1  -4   38.50   29.50
  11   1  -4   12.60   46.30
  11  -1   4   49.80   40.70
 -11   1   4   14.80   22.50
  11  -1   4   12.80   25.70
 -11   1   4   46.10   36.20
  11  -1   4   12.60   14.30
  11   1  -4   35.60   28.80
  11   1  -4   17.80   17.90
  11  -1   4   10.50   29.70
  11   1  -4   29.50   25.50
  11   1  -4  -58.89   22.30
 -11  -1  -4   36.20   31.90
 -11   1   4   44.00   29.60
 -11   1   4  -20.70   31.20
  11  -1  -4   12.10   23.40
 -11  -1   4   -4.80   26.30
  11   1   4   50.79   40.00
 -11  -1   4   -0.80   22.80
  11   1   4   15.20   29.10
 -11   1  -4   46.00   17.40
 -11  -1   4   43.30   29.70
 -11  -1   4    1.30   45.60
  11  -1  -4   38.30   29.70
  11  -1  -4  -10.10   13.30
  11  -1  -4  -96.89   57.59
 -11  -1   4  -67.59   37.40
  11   1   4    0.50   28.50
  11  -1  -4   29.30   21.40
 -11   1  -4  -38.50   33.50
  11  -1  -4   30.50   28.30
  11   1   4    7.90   13.50
  11   1   4   28.90   22.70
  11  -1   5  127.79   52.79
 -11   1   5   35.50   44.40
  11   1   5   56.99   31.70
 -11  -1   5   25.40   47.90
 -11  -1   5   21.80   32.40
 -11  -1   5   46.30   26.50
 -12   1   0  244.58   43.00
 -12   1   0  306.07   44.20
  12  -1   0  328.67   56.19
  12  -1   0  283.77   44.20
  12  -1   0  190.28   35.60
 -12   1   0  354.56   51.89
 -12  -1   0  351.96   57.89
 -12  -1   0  211.98   98.59
 -12  -1   0  240.58   40.90
  12   1   0  254.87   40.60
 -12   1   0  301.27  114.29
  12   1   0  269.77   62.49
 -12  -1   0  380.66   52.69
 -12   1   0  305.37   50.09
  12  -1   0  295.57   60.49
  12   1   0  220.68   36.10
 -12  -1   0  283.97   39.80
  12   1   0  320.37   55.29
  12   1   0  327.77   39.50
  12   1  -1   53.29   29.40
  12   1  -1   29.70   35.10
 -12   1   1   49.00   23.80
  12  -1   1   67.79   30.20
  12  -1   1   37.90   20.80
  12   1  -1   64.19   26.20
 -12  -1  -1   51.09   52.29
  12   1  -1   19.90   51.69
 -12  -1  -1   74.99   31.80
  12  -1   1   93.99   39.00
  12   1  -1   46.90   22.00
 -12   1   1   43.90   36.50
 -12   1   1   81.79   30.30
 -12  -1  -1   45.40   23.40
 -12  -1  -1   54.89   34.20
 -12   1   1   51.39   38.30
  12  -1   1   69.49   42.40
 -12  -1  -1   77.79   25.70
 -12   1  -1   79.19   33.30
  12  -1  -1  118.49   41.60
  12   1   1   37.70   21.00
 -12  -1   1   99.69   42.20
  12   1   1   55.19   29.50
 -12   1  -1   56.09   26.00
  12   1   1   49.20   37.10
  12   1   1   38.10   36.00
  12  -1  -1   55.19   46.80
  12  -1  -1   67.29   26.30
 -12   1  -1  147.89   54.29
 -12  -1   1   75.19   45.20
 -12   1  -1   77.09   37.20
  12  -1  -1   68.89   27.60
 -12  -1   1   55.09   22.80
  12  -1  -1   43.80   24.10
 -12  -1   1   72.59   32.20
 -12   1  -1   64.69   22.60
  12   1   1   80.39   45.60
  12  -1   2  106.99   40.90
 -12   1   2  176.48   48.60
  12   1  -2  156.78   49.20
  12   1  -2   95.49   65.59
  12   1  -2  136.49   36.10
 -12  -1  -2   89.59   29.50
 -12   1   2  144.39   52.19
 -12  -1  -2   86.49   59.39
 -12   1   2  106.69   29.40
  12  -1   2  105.59   22.90
  12   1  -2   69.19   30.20
  12   1  -2  131.19   42.40
 -12  -1  -2  154.78   40.00
 -12   1   2  114.99   36.30
  12  -1   2  118.99   34.20
  12   1  -2  116.89   28.20
  12  -1   2  142.89   47.50
 -12  -1  -2  165.88   40.40
  12  -1   2  119.49   42.40
 -12   1  -2  167.98   65.69
  12   1   2  117.89   25.50
  12   1   2  123.29   48.00
  12   1   2  163.88   46.60
 -12   1  -2  124.59   35.70
  12  -1  -2  154.98   41.80
  12  -1  -2  112.29   38.90
  12  -1  -2  127.49   36.40
 -12  -1   2  171.68   54.19
  12  -1  -2  112.59   67.39
 -12  -1   2  115.89   29.60
  12   1   2  150.38   36.30
 -12   1  -2  142.09   60.79
 -12  -1   2  113.19   36.20
 -12   1  -2  167.98   36.40
 -12  -1   2   90.29   46.60
  12   1   2  112.09   41.20
  12  -1  -2   87.49   30.90
 -12   1  -2  143.39   23.60
  12   1  -3   17.10   19.60
  12   1  -3  -92.99   71.69
  12  -1   3   21.90   26.20
  12  -1   3   36.60   16.10
 -12  -1  -3  -10.00   51.49
 -12   1   3   36.40   32.80
 -12  -1  -3   19.80   23.00
  12   1  -3   27.30   26.50
 -12   1   3    9.20   25.70
 -12   1   3   91.39   45.30
  12   1  -3   41.30   30.90
 -12  -1  -3   13.70   23.90
  12   1  -3   32.80   27.60
  12   1  -3    0.40   33.60
  12  -1   3   23.20   25.70
 -12   1   3   43.90   31.70
  12  -1   3  100.59   44.60
  12  -1   3   69.09   35.60
 -12   1   3   58.19   44.40
 -12  -1  -3   85.59   26.70
  12  -1   3   25.60   35.40
 -12  -1   3   -3.30   24.00
 -12   1  -3  -39.10   51.49
 -12   1  -3   52.39   25.40
  12   1   3  -22.00   32.40
 -12   1  -3   53.69   23.20
  12  -1  -3 -183.88  106.89
 -12  -1   3   71.89   33.90
  12   1   3   71.49   44.20
 -12  -1   3   23.50   46.30
  12  -1  -3   39.30   31.60
  12   1   3   42.70   26.40
  12  -1  -3   11.70   25.40
  12   1   3   38.70   34.10
  12  -1  -3   17.80   29.30
  12   1   3   29.50   17.70
 -12   1  -3   73.49   21.10
 -12  -1   3   14.50   26.00
 -12  -1   3   10.90   45.50
  12  -1  -3   20.80   27.40
  12   1  -4   21.10   52.89
  12   1  -4   -3.70   25.60
 -12  -1  -4   -2.50   17.80
 -12   1   4   26.60   29.30
 -12   1   4  -23.10   38.90
  12   1  -4   14.20   17.10
 -12   1   4   30.50   46.50
 -12   1   4  117.79   51.49
  12   1  -4  -26.50   31.00
  12  -1   4   94.39   46.00
  12  -1   4   22.90   34.40
  12  -1   4   35.30   31.00
  12   1  -4    6.60   25.80
 -12  -1   4  -77.89   45.10
  12   1   4   26.90   34.60
 -12  -1   4   19.30   48.90
 -12   1  -4   -3.50   19.00
  12   1   4   88.89   44.20
 -12  -1   4    3.70   25.30
  12   1   4  -47.80   33.50
  12  -1  -4    6.90   28.60
  12  -1  -4  121.69   27.40
  12  -1  -4  -18.10   67.49
 -12  -1   4   51.09   29.80
  12  -1  -4   12.10   27.40
 -12   1   5   10.10   50.49
  12   1  -5   21.00   24.30
  12  -1   5   18.30   30.40
 -12   1   5   75.89   32.50
 -12   1   5   95.89   58.39
  12   1   5   38.20   28.10
  12   1   5   97.89   38.40
  12  -1  -5   42.90   32.50
 -12  -1   5  126.69   62.09
 -12  -1   5  130.29   34.70
  13   1   0   40.60   24.40
 -13  -1   0   26.50   24.70
 -13   1   0   24.90   35.00
  13   1   0   15.40   21.20
 -13   1   0  -27.30   23.20
 -13  -1   0   14.70   54.39
 -13  -1   0   56.69   30.00
  13  -1   0   26.00   43.20
  13   1   0    7.10   46.00
  13   1   0  -10.70   29.70
  13  -1   0   27.60   25.20
 -13   1   0   27.30   22.10
  13  -1   0   28.40   28.80
 -13   1   0   43.40   29.90
 -13  -1   0   15.50   33.80
  13  -1   0   33.20   37.10
 -13  -1   0    3.90   23.10
 -13   1   0   28.30   50.59
  13   1   0   17.50   26.60
  13  -1   0   23.60   23.60
  13  -1   1    0.30   17.30
 -13   1   1   35.10   28.70
  13  -1   1   89.09   61.39
  13   1  -1  -14.60   22.20
  13   1  -1   40.50   32.90
 -13  -1  -1   28.40   34.40
 -13   1   1   20.40   47.50
 -13  -1  -1    4.00   20.10
 -13  -1  -1   36.00   21.50
  13  -1   1   12.70   26.90
  13   1  -1   23.60   24.70
  13  -1   1   27.20   28.60
  13   1  -1  -76.19   53.39
 -13   1   1   62.39   42.10
 -13  -1  -1  -43.50   56.79
 -13   1   1  -12.00   26.50
  13  -1   1   77.49   45.40
  13   1  -1   20.40   36.20
 -13   1   1   52.89   29.90
 -13   1  -1   19.50   25.00
  13   1   1   12.30   26.70
 -13   1  -1   57.49   36.40
 -13  -1   1  -18.60   37.80
 -13   1  -1  -12.60   55.59
  13   1   1  -12.40   43.80
  13   1   1   38.60   39.10
 -13  -1   1   13.60   19.80
  13   1   1   39.80   27.10
  13   1   1   13.00   21.90
 -13  -1   1  -15.50   31.60
  13  -1  -1   42.80   55.29
  13  -1  -1   90.59   38.10
  13  -1  -1    3.50   22.70
  13   1   1   39.40   33.90
  13  -1  -1   22.60   24.30
  13  -1  -1   27.10   32.00
 -13   1  -1    7.10   20.30
 -13  -1   1   30.20   47.80
 -13  -1   1   35.20   28.60
  13  -1   2  112.99   24.90
  13  -1   2  109.49   41.70
  13   1  -2  106.39   35.40
 -13  -1  -2  127.09   33.50
  13  -1   2  224.78   52.19
  13   1  -2   86.59   41.90
 -13   1   2  215.48   57.99
  13   1  -2  110.59   38.80
  13  -1   2  129.59   37.30
 -13   1   2  193.88   46.90
  13  -1   2  210.88   56.99
  13  -1   2  120.29   32.50
  13   1  -2   86.39   32.60
 -13   1   2   70.49   29.60
 -13  -1  -2  153.78   41.70
 -13   1   2  133.69   37.10
 -13   1   2  239.68   68.59
  13   1  -2   71.79   76.89
 -13  -1  -2  124.59   77.39
 -13  -1   2  116.89   32.00
  13   1   2  154.78   39.30
 -13   1  -2  191.48   37.20
 -13  -1   2  207.38   55.69
 -13  -1   2   77.79   26.40
 -13   1  -2  161.98   38.90
  13  -1  -2   86.99   30.50
  13   1   2  149.39   50.09
  13  -1  -2   96.59   29.30
  13  -1  -2   94.79   31.50
 -13  -1   2  238.48   67.49
  13   1   2  151.68   46.00
  13   1   2  144.19   55.09
 -13  -1   2  139.89   43.40
 -13   1  -2  199.88   41.00
  13  -1  -2  134.19   42.00
 -13   1  -2  125.19   22.60
  13  -1  -2   98.29   74.59
  13  -1  -2  229.08   47.10
 -13   1  -2  120.19   69.19
  13   1   2  162.68   29.90
  13   1  -3   11.90   27.70
 -13   1   3   23.80   26.70
  13  -1   3   12.50   26.00
 -13  -1  -3   20.50   24.80
 -13  -1  -3   18.00   48.90
  13   1  -3    8.50   26.10
 -13   1   3  -33.50   42.90
  13  -1   3  -13.60   31.10
 -13   1   3   17.70   27.40
  13   1  -3   23.50   27.90
  13   1  -3   66.09   32.80
 -13   1   3   54.59   54.79
  13  -1   3   18.30   36.30
  13   1  -3   11.00   24.50
  13  -1   3   79.49   42.00
 -13   1   3   -1.60   34.40
  13   1   3   -8.00   15.80
  13   1   3   25.30   34.50
  13  -1  -3   10.70   22.50
 -13   1  -3    8.60   22.50
  13   1   3  -22.30   38.20
 -13  -1   3   43.30   28.70
 -13  -1   3   36.70   28.40
  13  -1  -3   33.70   28.90
 -13  -1   3  -18.20   50.19
  13  -1  -3   -3.30   25.50
 -13   1  -3  -73.39   43.50
 -13  -1   3  -17.50   32.40
  13  -1  -3   69.09   36.40
 -13  -1   3  -60.49   49.30
  13   1   3   69.29   48.60
  13   1  -4   45.30   29.80
 -13   1   4  102.69   46.60
  13  -1   4   38.00   42.60
 -13  -1  -4   53.79   25.20
  13  -1   4  121.99   43.60
 -13   1   4  134.89   39.10
  13   1  -4   24.80   30.10
  13  -1   4   61.29   31.10
  13  -1   4  212.98   52.99
  13   1  -4   37.90   20.80
  13   1  -4  276.17   62.19
 -13   1   4  131.09   66.59
 -13   1   4    8.50   53.99
 -13  -1   4  142.29   69.49
  13   1   4   -0.50   49.60
  13  -1  -4   52.39   74.19
 -13  -1   4  153.88   40.60
  13   1   4   95.89   39.70
  13  -1  -4   95.99   35.60
 -13  -1   4  -77.99   65.99
  13   1   4  147.99   52.79
 -13   1  -4   59.09   24.50
 -13  -1   4    9.00   38.30
  13  -1  -4   55.59   31.90
  14   1   0   18.60   25.00
 -14  -1   0   73.39   41.00
  14  -1   0   29.70   26.80
 -14  -1   0   77.59   72.09
 -14  -1   0   62.69   29.70
 -14  -1   0   44.10   30.40
  14  -1   0   62.99   54.49
  14   1   0   62.49   38.80
  14   1   0   41.90   24.80
  14  -1   0   77.79   38.70
 -14   1   0   53.69   66.39
 -14   1   0   91.99   34.30
  14   1   0    1.00   59.09
 -14   1   0  112.49   37.70
  14  -1   0   89.79   35.40
  14  -1   0   56.99   29.00
  14   1   0   83.79   31.40
 -14   1   0  120.89   41.00
 -14  -1   0  113.19   35.10
  14  -1   0  203.48   95.69
  14   1   0   76.69   59.39
 -14   1   0   58.99   30.90
 -14  -1  -1   17.90   21.50
  14   1  -1   16.60   23.40
 -14   1   1  101.99   34.30
 -14   1   1   36.90   45.60
  14   1  -1   -1.30   22.80
 -14  -1  -1   26.00   25.40
  14  -1   1  100.59   43.40
  14  -1   1   61.39   23.90
  14  -1   1    6.90   20.70
  14  -1   1   73.29   38.60
  14   1  -1   78.59   36.00
 -14  -1  -1    8.50   18.90
  14  -1   1   36.60   25.90
 -14   1   1   36.70   35.10
  14   1  -1   16.30   37.00
  14   1  -1   24.00   23.30
 -14  -1  -1 -118.79   60.69
  14   1  -1 -106.79   68.69
  14  -1   1   61.59   45.30
 -14   1   1   42.50   55.99
 -14   1   1   57.39   31.20
 -14  -1   1   28.90   34.40
 -14  -1   1  110.49   35.30
  14  -1  -1   53.19   39.20
 -14   1  -1   28.00   28.50
  14   1   1   49.90   56.69
  14   1   1    9.30   20.60
 -14  -1   1   85.69   27.20
 -14   1  -1  -21.40   17.30
 -14  -1   1   43.20   56.59
  14   1   1   42.60   25.90
 -14   1  -1  100.09   26.50
  14   1   1   37.50   31.60
  14  -1  -1   18.40   23.80
  14  -1  -1   52.69   33.50
  14   1   1  -19.30   41.30
 -14   1  -1  -24.20   61.49
  14  -1  -1  -17.00   64.69
 -14   1  -1  102.99   27.60
  14  -1  -1   46.90   32.30
  14   1   1   33.90   34.40
  14  -1  -1    0.70   16.50
 -14  -1   1    9.40   35.30
  14   1  -2   40.40   30.60
 -14  -1  -2    7.50   59.59
  14   1  -2   59.59   24.60
  14  -1   2   78.89   42.00
 -14  -1  -2   56.59   27.20
  14  -1   2   19.60   20.50
  14   1  -2   56.09   31.60
  14   1  -2   40.90   30.60
  14   1  -2   48.80   21.50
 -14   1   2   60.79   30.90
 -14   1   2  120.39   35.40
  14  -1   2   64.99   28.80
  14  -1   2  160.78   55.39
 -14   1   2   67.39   41.40
  14  -1   2   74.59   46.80
 -14   1   2   93.79   46.00
 -14   1   2   79.39   62.29
  14   1   2   59.89   28.80
 -14  -1   2    4.50   56.49
 -14   1  -2  146.89   67.19
 -14   1  -2   44.30   28.80
  14  -1  -2   76.49   37.80
  14  -1  -2   17.20   27.80
  14   1   2   90.09   55.49
 -14  -1   2   60.39   61.29
  14   1   2  -27.20   42.40
 -14  -1   2   41.40   44.80
  14   1   2    8.80   21.40
  14   1   2   75.49   41.00
  14  -1  -2   27.70   29.90
 -14  -1   2   97.39   32.90
  14  -1  -2   14.80   18.10
 -14  -1   2   42.20   25.20
  14   1  -3 -179.38   82.29
  14  -1   3  -18.60   41.00
  14   1  -3   20.60   18.70
 -14   1   3  113.09   43.10
  14  -1   3  147.39   51.39
 -14  -1  -3   14.50   23.10
  14   1  -3   36.70   29.90
 -14   1   3   -8.30   45.90
  14   1  -3   12.10   29.50
 -14   1   3   -4.50   41.40
  14  -1   3   31.50   29.60
  14  -1   3   72.09   39.40
 -14   1   3   69.99   59.59
 -14  -1   3    6.70   61.39
  14  -1  -3    8.20   25.70
  14   1   3   50.79   35.50
 -14   1  -3    7.60   23.20
  14  -1  -3   56.19   33.70
  14   1   3  -89.59   47.30
 -14  -1   3 -149.39   60.99
 -14  -1   3  -21.10   45.90
  14  -1  -3   16.00   21.60
  14   1   3   25.60   26.50
  14   1   3  130.19   58.19
  15  -1   0  138.29   62.99
  15   1   0  -74.09   77.29
 -15   1   0  -20.40   22.40
  15  -1   0  -25.70   66.69
  15   1   0  -84.39   41.90
 -15   1   0   60.29   32.10
  15  -1   0   29.60   31.30
 -15  -1   0  -41.70   68.69
  15  -1   0   59.59   40.00
  15   1   0   63.29   38.20
  15   1   0   37.10   26.10
 -15  -1   0   47.70   30.70
 -15  -1   0   -7.90   25.10
  15   1   0   30.20   24.50
  15  -1   0   18.20   26.50
 -15   1   0  109.29   73.89
  15   1   0   12.30   22.90
  15  -1   0   50.79   28.60
  15   1  -1   44.60   27.60
 -15   1   1  200.08   71.09
  15   1  -1   26.50   23.90
 -15  -1  -1   82.19   32.00
  15  -1   1  103.69   45.20
 -15   1   1   47.60   38.90
 -15   1   1   97.89   41.40
 -15   1   1   39.50   28.20
  15   1  -1   36.90   29.40
  15   1  -1   -2.70   40.00
 -15  -1  -1    4.90   74.19
  15  -1   1   48.20   25.70
  15  -1   1   79.39   46.40
 -15  -1  -1   40.40   21.70
  15   1  -1  141.09   42.80
  15  -1   1   34.50   52.59
  15   1   1   43.20   26.10
  15  -1  -1   26.70   25.40
 -15   1  -1   76.39   32.20
 -15  -1   1   88.39   54.09
  15  -1  -1   62.59   34.60
  15  -1  -1  194.38   44.20
 -15  -1   1    6.30   38.90
 -15  -1   1   38.10   68.09
  15   1   1   10.90   59.59
 -15  -1   1   30.20   27.50
  15   1   1  -71.59   62.29
  15  -1  -1  145.79   44.30
 -15   1  -1  250.47   77.59
  15  -1  -1   58.39   30.50
   0   2   0 1421.06  614.94
   0  -2   1   -1.00    3.30
   0  -2  -1   14.20   10.20
   0  -2   1    0.10    8.50
   0   2  -1   -7.10    8.00
   0   2   1   -6.00    9.80
   0   2  -1    3.20    6.20
   0  -2   1   10.10    7.00
   0  -2   1   -1.30   12.20
   0   2   1    3.30    8.40
   0   2   1   -0.50    8.20
   0  -2   1    0.00    9.80
   0   2   1    1.10    8.10
   0  -2   1   -5.30    9.90
   0  -2  -1   -3.30    7.10
   0  -2  -1    0.30    7.70
   0   2   1    2.60    7.50
   0   2  -1   -3.50   10.30
   0   2  -1   -2.30   11.30
   0  -2  -1   -3.70    8.20
   0  -2  -3    0.90    4.50
   0  -2   3   -5.80    9.00
   0   2  -3    4.30    7.40
   0   2  -3   -3.50    6.90
   0   2  -3   -6.10    9.70
   0  -2   3   13.10    7.50
   0   2   3    3.20    5.30
   0   2   3    5.60   14.20
   0  -2   3   -3.90    8.10
   0  -2   3   13.50    9.80
   0  -2   3   -3.00    7.30
   0  -2   3    3.80    8.10
   0   2   3   -5.20    4.00
   0  -2  -3   -7.10    4.20
   0   2  -4  266.77   17.00
   0   2  -4  295.67   26.20
   0   2   4  274.37   26.80
   0  -2   4  302.67   19.00
   0  -2   4  253.37   20.60
   0   2   4  249.18   31.10
   0  -2   4  293.37   20.80
   0  -2   4  270.37   18.10
   0  -2   4  292.97   20.30
   0   2   5    0.60    4.20
   0   2   5  -14.70   14.20
   0   2   5   -3.40    4.20
   0  -2   5   13.60   13.80
   0  -2   5    2.30    9.60
   0  -2   5    2.10    5.50
   0  -2   5   10.70   10.20
   0   2   5   41.10   17.40
   0  -2   5   -0.90    5.40
   0  -2   5   -3.60    9.30
   0  -2   6   -6.50   12.30
   0  -2   6    2.80   11.30
   0  -2   6    0.30   11.10
   0   2   6  -17.80   16.90
   0   2   6    3.60    6.10
   0   2   6   17.40   18.80
   0   2   6   -3.80    5.90
   0  -2   6    4.00   16.80
   0  -2   7   14.30   19.20
   0   2   7   18.40    7.30
   0  -2   7   -5.70   14.10
   0   2   7    0.50    7.30
   0   2   7   -2.30   21.40
   0   2   7   13.70   19.40
   0  -2   7   11.50   12.70
   0  -2   8   14.20   22.70
   0   2   8   42.00   25.60
   0   2   8   21.70   26.00
   1   2   0  127.09   18.80
   1  -2   0  118.69   14.70
  -1  -2   0  150.38   15.50
  -1   2   0  143.59   12.00
   1  -2   0  117.19   12.10
  -1   2   0  115.49   18.30
  -1   2   0  139.09   15.00
  -1  -2   0  139.59   16.70
   1   2   0  137.99   14.60
   1  -2   0  151.78   15.00
   1  -2   0  121.29   13.80
   1   2   0  135.99   17.20
   1   2   0  132.09   11.30
  -1  -2   0  145.79   12.80
   1   2   0  125.29   14.70
   1  -2   0  147.79   19.20
  -1   2   0  124.69   16.60
  -1   2   0  152.48   14.70
  -1   2   1 8546.25  929.31
   1   2  -1 6469.45  852.71
   1  -2   1 7923.31  884.11
  -1  -2  -1 7760.42  825.32
  -1   2  -1 7883.51  882.01
   1   2   1 8971.10  900.11
  -1  -2   1 7644.04  912.91
   1  -2   2  350.26   21.80
  -1   2   2  347.77   20.70
  -1  -2  -2  351.16   19.50
   1  -2   2  354.76   19.40
   1  -2   2  373.66   24.60
   1   2  -2  354.06   24.30
   1  -2   2  355.56   22.80
  -1   2   2  372.86   25.90
  -1   2   2  362.96   22.20
   1  -2   2  384.76   21.90
   1   2  -2  376.26   23.30
   1   2  -2  386.56   26.10
   1   2  -2  343.67   22.80
  -1   2   2  362.36   23.50
  -1  -2  -2  352.66   19.90
  -1  -2   2  385.56   26.80
  -1  -2   2  374.26   25.60
   1  -2  -2  386.76   24.00
   1  -2  -2  375.66   26.10
  -1   2  -2  347.87   20.00
  -1   2  -2  320.17   21.70
   1   2   2  365.86   20.80
  -1  -2   2  362.46   23.60
   1   2   2  347.67   19.90
  -1  -2   2  338.37   15.40
  -1  -2   2  331.67   22.50
   1  -2  -2  338.27   20.90
   1   2   2  332.27   20.10
  -1   2  -2  378.06   18.60
   1   2   2  332.17   19.20
  -1  -2   2  364.06   25.20
  -1   2  -2  352.76   18.50
   1   2  -3 1089.39   46.10
  -1   2   3  997.80   44.30
  -1   2   3 1032.80   50.59
   1  -2   3 1001.10   44.40
   1   2  -3 1106.19   46.00
   1  -2   3 1005.10   46.00
  -1   2   3 1057.29   43.60
   1  -2   3 1044.30   46.50
  -1   2   3 1083.09   43.90
  -1  -2  -3  998.50   40.00
  -1  -2  -3 1010.90   40.10
   1   2  -3 1005.70   51.99
  -1   2   3 1002.80   45.00
   1  -2   3 1009.80   45.20
  -1   2   3  975.00   53.69
   1  -2   3  953.70   43.80
  -1  -2   3  982.80   48.90
   1  -2  -3 1002.50   42.90
  -1   2  -3  943.61   46.60
   1   2   3 1024.70   51.69
   1   2   3  935.01   39.50
  -1  -2   3 1039.90   51.59
  -1   2  -3  989.90   43.60
  -1   2  -3 1008.20   44.10
  -1  -2   3 1049.40   45.90
   1  -2  -3 1013.80   43.00
   1   2   3 1069.89   40.00
   1   2   3 1046.80   41.50
   1  -2  -3 1043.40   50.69
  -1  -2   3 1095.39   46.60
  -1  -2   3 1030.80   47.80
  -1  -2   3 1093.99   42.20
  -1   2   4 1223.18   50.99
  -1   2   4 1276.67   68.79
  -1   2   4 1227.58   52.89
   1   2  -4 1262.47   53.29
   1  -2   4 1207.68   51.79
   1  -2   4 1262.27   54.29
   1  -2   4 1219.28   54.79
   1  -2   4 1329.57   52.49
  -1   2   4 1294.17   51.19
  -1   2   4 1229.78   53.29
  -1   2   4 1247.38   61.09
   1  -2   4 1284.57   58.99
   1   2  -4 1295.37   53.49
   1   2  -4 1218.78   63.99
   1  -2  -4 1214.28   48.80
  -1  -2   4 1292.47   58.59
   1   2   4 1264.77   62.69
  -1  -2   4 1257.37   54.39
  -1  -2   4 1261.87   63.59
  -1  -2   4 1276.27   53.29
  -1  -2   4 1215.18   53.89
  -1  -2   4 1241.38   56.99
  -1   2  -4 1256.37   50.69
   1  -2  -4 1278.17   49.00
  -1   2   5   74.99   12.50
   1  -2   5   68.89    8.50
   1  -2   5   90.59   14.50
   1  -2   5   62.99   12.80
  -1   2   5   83.19    5.10
   1   2  -5   65.89    9.10
   1  -2   5   74.49    9.10
   1  -2   5   52.59   16.20
   1  -2   5   91.69   16.20
   1   2  -5   67.09    8.40
  -1   2   5   77.49   21.80
  -1   2   5   88.09   19.40
  -1   2   5   80.79   12.80
  -1  -2   5   82.79   11.30
   1   2   5   88.09   21.00
  -1  -2   5   71.59   19.80
  -1  -2   5   60.19   13.00
   1   2   5   76.19   20.30
  -1  -2   5   73.99   12.60
  -1  -2   5   86.89   15.90
  -1  -2   5   74.79   16.10
   1  -2   6  102.99   17.00
   1  -2   6   84.69   21.40
   1  -2   6  106.29   19.80
  -1   2   6   92.29   25.10
  -1   2   6   93.69   14.50
  -1   2   6  100.29   14.40
  -1   2   6   82.99   27.80
   1  -2   6   90.19   16.20
  -1  -2   6   86.59   22.60
  -1  -2   6   95.99   19.00
   1   2   6   61.79   25.20
   1   2   6  134.69   26.40
  -1  -2   6   93.39    9.40
  -1  -2   6  105.49    9.50
   1  -2   7   26.90   19.10
   1  -2   7   13.90   11.70
  -1   2   7   14.40   10.60
   1  -2   7   15.60   15.30
  -1   2   7   -3.90   22.70
  -1   2   7   19.90   21.20
   1  -2   7   18.60   16.70
  -1   2   7   20.90   10.60
  -1  -2   7   36.70   23.50
   1   2   7   37.20   22.00
  -1  -2   7   13.30   15.30
   1   2   7   12.00    5.80
   1   2   7    7.40   21.40
  -1  -2   7   -7.90   13.00
   1  -2   8   11.00   19.60
  -1   2   8   23.20   31.80
  -1   2   8   20.60   23.20
  -1  -2   8   45.60   25.00
   1   2   8   10.80   23.70
   1   2   8   30.80   23.60
   2  -2   0 5233.68  801.42
   2  -2   0 5544.85  868.71
   2   2   0 5181.78  848.92
  -2  -2   0 5220.18  843.12
   2  -2   1 2557.34  570.04
  -2  -2  -1 1117.69  552.04
   2   2  -1 1552.24  516.55
   2   2  -1 1469.55  606.24
  -2  -2   1 2769.62  798.82
  -2   2   2  615.64   34.90
   2  -2   2  568.34   33.60
   2   2  -2  617.94   37.10
   2  -2   2  663.63   35.90
  -2  -2  -2  659.63   27.10
   2  -2   2  634.24   25.30
  -2  -2  -2  648.34   31.00
   2   2  -2  626.04   27.40
  -2   2   2  610.74   32.70
  -2   2   2  580.74   37.20
  -2   2   2  621.54   34.70
  -2  -2  -2  593.64   31.20
   2  -2   2  692.53   33.20
   2  -2   2  631.54   32.00
   2   2  -2  661.63   36.60
  -2   2   2  641.44   36.70
  -2   2   2  683.33   33.40
   2   2  -2  628.14   34.00
   2  -2  -2  689.03   33.50
  -2  -2   2  677.83   34.70
  -2   2  -2  649.64   32.30
   2  -2  -2  655.63   35.50
   2   2   2  642.54   32.80
   2   2   2  651.93   33.70
  -2   2  -2  604.84   32.00
   2  -2  -2  630.04   32.90
   2  -2  -2  611.84   38.60
  -2  -2   2  638.34   35.10
   2   2   2  655.93   31.90
   2  -2  -2  626.34   33.60
   2   2   2  596.94   31.20
  -2  -2   2  632.14   37.20
  -2  -2   2  695.03   38.10
  -2   2  -2  595.84   31.00
   2   2  -3 1172.48   52.99
   2  -2   3 1251.37   51.09
  -2  -2  -3 1178.68   48.10
  -2   2   3 1143.39   54.49
   2   2  -3 1107.69   52.79
   2  -2   3 1146.29   53.29
   2   2  -3 1159.08   59.69
  -2   2   3 1131.09   53.79
  -2   2   3 1231.58   51.79
  -2   2   3 1195.38   51.59
   2   2  -3 1231.28   47.30
  -2   2   3 1169.28   60.99
   2  -2   3 1126.99   50.69
   2   2  -3 1116.69   48.00
  -2  -2  -3 1212.08   47.90
  -2   2   3 1322.87   62.59
   2   2  -3 1070.79   46.80
   2  -2   3 1171.38   48.80
   2  -2   3 1097.59   51.69
   2  -2  -3 1180.78   51.19
   2   2   3 1118.89   48.80
   2  -2  -3 1196.78   51.29
  -2  -2   3 1218.68   47.70
  -2  -2   3 1124.59   52.89
  -2  -2   3 1199.08   59.59
  -2   2  -3 1129.79   50.29
   2   2   3 1137.79   48.70
  -2   2  -3 1173.68   50.39
   2   2   3 1115.39   48.50
  -2  -2   3 1157.28   53.29
   2   2   3 1165.48   49.70
   2  -2  -3 1125.29   55.39
  -2  -2   3 1198.08   56.59
  -2  -2   3 1160.88   57.29
   2   2  -4 1838.62   76.29
   2  -2   4 1734.03   76.69
   2  -2   4 1977.40   73.99
   2  -2   4 1901.21   73.99
  -2   2   4 1775.72   81.19
  -2   2   4 1791.32   74.79
  -2   2   4 1785.92   89.99
  -2   2   4 1891.71   74.99
   2   2  -4 1663.23   85.89
  -2   2   4 1772.02   78.49
   2  -2   4 1797.42   76.39
  -2   2   4 1770.32   77.79
   2   2  -4 1797.92   75.99
   2  -2   4 1781.32   75.89
  -2   2  -4 1708.93   72.19
   2   2   4 1918.01   74.59
  -2  -2   4 1878.41   81.29
  -2  -2   4 1874.41   73.49
   2   2   4 1918.71   71.89
  -2  -2   4 1880.71   77.59
   2  -2  -4 1808.02   73.79
   2   2   4 1831.52   69.89
   2  -2  -4 1868.61   81.99
  -2  -2   4 1800.12   86.49
   2  -2  -4 1771.02   73.69
  -2  -2   4 1817.22   76.69
   2   2   4 1893.71   84.39
   2   2   4 1730.73   71.09
  -2   2   5   39.00   16.60
  -2   2   5   38.20    9.70
   2   2  -5   32.80   10.10
   2  -2   5   41.30   12.90
   2  -2   5   44.00    8.00
  -2   2   5   35.90   13.50
   2  -2   5   37.90   11.30
  -2   2   5   13.90   18.40
   2  -2   5   41.90    7.90
   2  -2   5   33.30   12.40
   2   2  -5    5.10   14.80
  -2   2   5   32.40    9.10
  -2   2   5   35.70   12.60
   2   2  -5   34.30   10.00
   2   2   5   41.70    7.50
  -2  -2   5   28.30   17.70
  -2  -2   5   34.50   11.20
   2  -2  -5   35.20    6.60
   2   2   5   28.50   16.50
   2   2   5   56.29    8.10
  -2  -2   5   45.40   11.50
   2   2   5   57.19   19.70
   2  -2  -5   34.30    7.00
  -2  -2   5   45.00   15.70
  -2  -2   5   25.80   11.10
   2  -2   6   37.30   17.40
   2  -2   6   27.30   12.30
  -2   2   6   21.40   14.70
   2   2  -6   30.40    5.80
  -2   2   6   35.10   19.30
   2  -2   6   38.00   13.40
  -2   2   6   33.50    4.20
  -2   2   6   24.90    3.70
   2  -2   6   21.80   15.30
  -2   2   6   45.50   24.30
  -2  -2   6   25.60    9.90
   2   2   6   37.30    7.90
   2   2   6  -11.30   19.40
   2   2   6   27.10    7.20
  -2  -2   6   49.10   11.20
  -2  -2   6   16.30   22.10
  -2  -2   6   46.00   18.30
   2   2   6  -11.10   17.30
   2  -2   7    9.20   11.70
  -2   2   7    0.40   23.60
  -2   2   7   25.20   14.80
   2  -2   7    7.20   15.90
  -2   2   7   52.29   22.20
   2  -2   7    2.20   16.80
  -2   2   7   38.40   13.90
  -2  -2   7   28.20   21.10
  -2  -2   7   -8.50   20.00
   2   2   7   26.10   22.20
   2   2   7  -11.80    8.60
   2   2   7    8.80    7.10
  -2  -2   7    3.40   22.80
  -2  -2   7   -5.80   12.30
   2   2   7   17.50   24.30
  -2   2   8   -3.50   27.60
  -2   2   8   47.60   24.70
   2   2   8    2.70   21.00
  -2  -2   8    4.90   43.30
   2   2   8   27.80   25.40
  -3   2   0  359.36   32.20
  -3  -2   0  373.06   30.00
  -3  -2   0  386.76   33.60
   3   2   0  423.36   35.70
   3   2   0  465.45   30.30
  -3   2   0  357.96   31.20
  -3  -2   0  420.56   26.20
   3   2   0  389.56   29.00
   3  -2   0  376.86   25.20
   3   2   0  391.96   25.90
   3  -2   0  375.36   34.20
   3  -2   0  348.47   31.90
   3  -2   0  384.86   28.90
  -3  -2   0  371.06   28.70
  -3   2   0  432.66   26.00
  -3  -2   0  420.46   29.40
   3   2   0  396.26   26.60
  -3   2   0  399.26   29.10
  -3   2   0  371.76   24.10
  -3   2   0  371.96   25.10
   3  -2   1  244.38   26.90
   3  -2   1  275.97   20.90
   3   2  -1  269.37   24.70
  -3  -2  -1  259.47   24.50
   3  -2   1  244.68   26.10
  -3   2   1  258.17   23.70
   3   2  -1  284.27   28.70
  -3   2   1  248.28   26.90
   3   2  -1  223.38   28.00
  -3  -2  -1  298.67   24.10
  -3   2   1  275.17   26.00
   3  -2   1  245.28   22.70
  -3   2   1  247.68   22.10
  -3   2   1  250.87   27.50
   3   2  -1  233.28   30.20
  -3  -2  -1  235.98   25.00
  -3   2   1  255.47   23.00
   3   2  -1  265.67   25.80
  -3  -2  -1  238.98   25.20
   3   2   1  265.97   25.60
   3   2   1  275.47   23.00
  -3  -2   1  286.77   22.20
   3  -2  -1  242.08   29.20
  -3   2  -1  226.28   22.80
  -3   2  -1  231.08   14.10
  -3  -2   1  304.27   26.30
  -3   2  -1  243.68   25.80
   3   2   1  290.87   20.90
   3   2   1  276.37   28.00
   3  -2  -1  277.87   22.00
   3  -2  -1  263.67   24.00
  -3  -2   1  274.27   27.80
  -3   2  -1  265.47   21.90
   3  -2  -1  277.97   27.90
   3   2   1  282.07   23.80
  -3   2  -1  262.37   28.60
  -3  -2   1  271.67   24.10
  -3  -2   1  342.17   30.90
  -3   2   2  112.79   20.50
  -3  -2  -2  102.09   15.10
   3   2  -2   99.29   19.10
   3  -2   2  121.39   17.20
  -3   2   2  118.19   19.90
   3   2  -2  115.19   17.90
  -3  -2  -2  116.09   17.10
  -3   2   2  127.89   17.70
   3   2  -2  110.59   12.20
   3  -2   2  137.19   20.90
  -3   2   2  127.29   21.80
  -3  -2  -2  105.89   16.20
   3   2  -2  133.49   23.60
   3  -2   2  111.59   15.70
   3   2  -2  117.59   20.50
  -3  -2  -2  117.49   15.60
   3  -2   2  127.39   20.30
  -3   2   2  127.49   17.40
   3   2  -2   70.39   14.00
  -3   2   2  115.79   16.90
   3   2   2  137.19   19.80
   3   2   2  118.59   15.60
   3  -2  -2  166.78   23.70
   3   2   2  119.99   16.20
  -3   2  -2  121.69   19.20
   3  -2  -2  133.09   21.00
   3   2   2  126.09   20.60
  -3   2  -2  126.79   16.20
   3  -2  -2  132.29   19.30
  -3   2  -2  131.19   18.80
  -3  -2   2  131.09   21.10
  -3  -2   2  125.69   18.20
  -3  -2   2  138.19   19.80
  -3   2   3  538.05   31.50
   3   2  -3  554.04   35.30
  -3  -2  -3  478.95   27.70
   3  -2   3  524.65   34.10
  -3   2   3  522.15   36.00
  -3  -2  -3  549.15   29.20
  -3   2   3  512.45   31.70
   3   2  -3  482.35   35.70
   3  -2   3  562.34   33.30
   3   2  -3  497.65   32.20
   3  -2   3  484.95   29.90
   3   2  -3  511.25   33.20
   3   2  -3  545.05   27.30
   3  -2   3  554.34   22.80
   3   2  -3  528.85   33.30
  -3   2   3  583.94   34.40
  -3   2   3  519.65   38.20
   3  -2   3  503.15   30.60
   3   2   3  542.05   29.30
  -3   2  -3  503.95   29.70
   3  -2  -3  495.15   31.40
  -3  -2   3  551.04   26.70
  -3  -2   3  508.05   37.10
  -3  -2   3  463.65   38.10
   3   2   3  507.45   31.30
   3   2   3  500.35   31.70
   3  -2  -3  525.85   31.60
  -3  -2   3  528.55   38.50
  -3  -2   3  538.35   34.30
   3  -2  -3  527.95   33.80
  -3  -2   3  501.65   31.70
   3  -2  -3  522.95   29.80
  -3   2  -3  519.85   30.50
   3   2   3  538.05   29.30
   3  -2  -3  508.45   30.40
  -3  -2  -4  590.24   28.60
   3   2  -4  538.65   43.70
  -3   2   4  619.04   38.80
   3   2  -4  613.04   36.10
  -3   2   4  612.44   39.90
  -3   2   4  604.54   38.10
  -3   2   4  636.54   35.30
   3  -2   4  671.03   31.30
  -3   2   4  647.24   48.50
  -3  -2  -4  566.64   28.00
   3   2  -4  586.74   31.70
  -3   2   4  611.54   34.60
   3  -2   4  621.54   32.70
   3   2  -4  636.04   36.30
   3  -2   4  607.64   35.90
   3  -2   4  577.24   32.70
   3  -2   4  606.04   37.10
  -3  -2   4  611.04   41.00
  -3  -2   4  637.74   42.90
   3   2   4  604.54   30.20
  -3  -2   4  606.04   35.90
  -3   2  -4  592.94   31.80
   3   2   4  554.14   33.10
   3  -2  -4  649.83   35.10
   3  -2  -4  562.64   33.60
   3   2   4  579.94   33.20
   3   2   4  633.04   30.60
  -3  -2   4  657.43   45.50
  -3   2  -4  612.34   31.60
  -3  -2   4  717.23   32.20
  -3  -2   4  599.74   36.70
   3  -2  -4  579.74   38.60
   3  -2   5  225.28   23.80
   3   2  -5  170.78   29.40
   3  -2   5  244.78   18.60
  -3   2   5  299.27   30.20
   3  -2   5  231.68   18.40
  -3   2   5  219.88   33.50
   3  -2   5  232.98   28.00
   3  -2   5  279.17   23.30
   3   2  -5  222.48   21.20
  -3   2   5  262.97   22.40
  -3   2   5  230.88   25.80
  -3   2   5  281.47   28.70
  -3   2   5  221.18   21.40
  -3  -2   5  252.77   23.70
   3  -2  -5  220.78   19.60
   3  -2  -5  251.27   21.00
   3   2   5  245.08   20.90
  -3  -2   5  216.48   24.20
  -3   2  -5  237.08   15.70
   3   2   5  232.78   20.60
  -3  -2   5  240.28   31.40
   3   2   5  234.58   12.80
  -3  -2   5  285.67   21.10
   3  -2  -5  284.57   28.10
  -3   2  -5  231.08   15.20
  -3  -2   5  298.37   35.90
   3  -2   6  296.57   27.20
  -3   2   6  313.57   36.20
  -3   2   6  359.86   45.90
  -3   2   6  314.07   22.90
  -3   2   6  267.87   23.30
   3   2  -6  289.57   20.80
   3  -2   6  293.37   27.60
  -3   2   6  282.57   32.20
   3   2  -6  285.67   21.50
  -3   2   6  294.97   30.10
  -3  -2   6  315.47   26.00
   3  -2  -6  290.17   15.80
  -3  -2   6  324.47   43.70
   3   2   6  294.87   23.20
   3   2   6  324.27   23.60
   3   2   6  312.37   37.60
  -3  -2   6  264.67   37.30
  -3  -2   6  332.17   36.40
   3   2   6  284.87   37.90
   3  -2  -6  271.97   15.60
  -3  -2   6  302.67   25.80
   3  -2   7    5.80   17.20
   3  -2   7   12.30   13.80
  -3   2   7   26.30   18.00
   3  -2   7  -12.60   13.80
  -3   2   7   23.90   15.50
   3  -2   7   -0.20   12.30
  -3   2   7   29.00   19.00
   3   2   7    5.60   11.70
   3   2   7    1.20   19.00
  -3  -2   7    2.30   12.30
  -3  -2   7  -10.60   21.70
   3   2   7   -0.80   18.10
  -3  -2   7    1.90    9.70
  -3  -2   7  -45.50   21.50
  -3  -2   7  -14.80   19.70
   3   2   7  -10.90    9.20
  -3  -2   7   -6.60    8.00
  -3   2   8    8.90   20.80
  -3   2   8  -23.10   26.40
  -3  -2   8   25.90   30.40
   3   2   8  -32.40   40.80
   3   2   8    3.00   20.80
  -4   2   0    2.90    9.70
  -4  -2   0   15.70   15.70
   4  -2   0   16.40   18.40
   4   2   0    4.80   16.80
  -4  -2   0   19.00   17.90
   4  -2   0    3.90   17.60
   4   2   0   32.00   15.50
  -4   2   0   16.20   18.70
  -4   2   0   -0.70   15.10
   4  -2   0   14.30   10.40
  -4  -2   0   14.80    8.90
   4  -2   0    4.60   14.80
  -4   2   0   30.50   15.00
  -4   2   0   10.90   14.70
  -4   2   0   15.00   10.20
   4   2   0   37.50   18.30
  -4  -2   0    8.10   18.60
   4  -2   0    1.10   14.50
   4   2   0   26.00   15.50
   4  -2   0   17.20   10.00
  -4  -2   0   20.40   15.40
   4  -2   1 1119.19   57.79
  -4  -2  -1 1072.89   53.49
   4  -2   1 1053.79   51.29
   4  -2   1 1017.20   48.80
   4   2  -1 1050.19   60.69
   4  -2   1 1026.70   55.59
   4   2  -1 1144.39   54.99
   4  -2   1 1075.79   52.79
  -4   2   1  971.30   56.49
   4   2  -1 1038.60   53.59
  -4   2   1 1005.20   52.19
  -4  -2  -1 1007.70   51.19
   4  -2   1 1065.39   45.00
  -4   2   1 1073.19   53.69
  -4   2   1  953.80   56.99
   4   2  -1 1105.29   58.99
  -4   2   1 1048.90   50.49
  -4  -2  -1 1056.19   56.49
  -4  -2  -1 1052.89   55.29
  -4   2   1 1030.70   53.79
   4   2  -1 1045.00   53.99
  -4   2  -1 1092.79   44.30
  -4   2  -1 1039.00   52.69
   4   2   1 1080.39   49.40
  -4   2  -1 1069.19   56.69
   4   2   1 1048.70   58.19
   4  -2  -1 1095.79   58.99
  -4  -2   1 1079.29   54.69
   4   2   1 1072.29   51.39
  -4  -2   1 1019.30   51.59
  -4  -2   1 1073.09   57.29
  -4  -2   1  997.50   56.99
   4  -2  -1 1018.50   49.90
   4  -2  -1 1040.30   54.19
   4   2   1 1064.39   52.59
   4  -2  -1 1143.79   54.69
   4   2   1 1064.69   56.39
  -4  -2   1 1055.79   58.09
  -4   2  -1 1039.90   51.69
   4  -2  -1 1017.30   57.29
   4  -2  -1 1053.29   53.09
  -4  -2  -2 1181.18   55.19
   4   2  -2 1188.28   61.79
   4  -2   2 1171.08   59.39
   4  -2   2 1180.48   60.89
  -4   2   2 1151.18   56.59
   4   2  -2 1133.99   57.69
   4   2  -2 1151.88   50.99
   4   2  -2 1321.57   60.79
  -4  -2  -2 1167.68   56.09
  -4   2   2 1170.48   57.19
  -4   2   2 1197.68   56.09
  -4   2   2 1164.78   62.59
   4  -2   2 1185.38   56.09
  -4   2   2 1192.58   60.99
  -4  -2  -2 1127.29   55.39
  -4   2   2 1143.19   61.79
   4   2  -2 1073.19   60.29
   4  -2  -2 1081.49   59.79
   4   2   2 1203.58   60.49
  -4  -2   2 1157.18   64.89
  -4   2  -2 1151.68   58.59
   4   2   2 1162.78   59.39
  -4   2  -2 1211.08   55.79
   4   2   2 1129.89   55.69
   4  -2  -2 1142.79   55.49
   4  -2  -2 1164.58   62.29
  -4  -2   2 1186.18   59.19
  -4   2  -2 1151.18   57.39
   4  -2  -2 1121.09   57.29
  -4  -2   2 1319.77   62.19
   4   2   2 1157.88   55.79
   4  -2  -2 1179.88   57.49
  -4  -2   2 1166.98   57.49
  -4  -2  -3  441.66   27.80
   4   2  -3  326.77   35.30
   4   2  -3  474.25   40.30
   4   2  -3  421.06   31.30
  -4   2   3  440.86   31.30
  -4   2   3  394.76   30.40
   4  -2   3  395.86   29.20
  -4  -2  -3  480.55   29.90
   4   2  -3  406.96   34.70
  -4   2   3  428.76   39.20
  -4   2   3  434.06   30.70
  -4   2   3  419.26   34.30
   4   2  -3  426.56   25.90
   4  -2   3  391.06   29.40
   4  -2   3  411.76   34.20
   4  -2   3  477.65   34.10
  -4  -2   3  405.86   30.60
  -4   2  -3  443.06   30.30
   4  -2  -3  503.55   36.30
  -4   2  -3  429.46   28.70
  -4  -2   3  457.75   34.70
  -4  -2   3  433.16   25.50
   4  -2  -3  447.06   34.80
  -4   2  -3  452.75   26.10
   4  -2  -3  431.76   31.20
  -4  -2   3  453.35   38.30
   4   2   3  439.66   29.00
   4   2   3  446.66   29.00
   4   2   3  423.36   33.10
   4  -2  -3  432.36   35.30
  -4   2  -3  389.46   24.90
  -4  -2   3  429.66   34.00
  -4  -2   3  429.46   35.90
  -4   2   4  376.76   29.30
   4  -2   4  332.77   26.00
   4  -2   4  347.67   17.90
   4   2  -4  379.86   35.90
  -4  -2  -4  333.37   24.10
  -4   2   4  343.97   38.90
   4   2  -4  385.16   30.20
  -4  -2  -4  362.66   23.00
   4  -2   4  339.17   30.40
   4   2  -4  353.06   37.40
  -4   2   4  325.77   32.20
  -4   2   4  380.06   29.00
  -4   2   4  397.56   30.70
   4  -2   4  376.86   26.90
   4   2  -4  353.46   24.90
   4   2  -4  378.56   30.70
   4  -2   4  357.86   31.20
   4   2  -4  347.97   26.20
  -4   2   4  320.77   32.80
  -4  -2   4  362.16   37.80
   4   2   4  365.86   25.30
  -4  -2   4  346.17   35.10
   4  -2  -4  334.17   28.80
  -4  -2   4  378.86   24.40
  -4   2  -4  366.46   26.30
   4   2   4  341.97   29.50
   4  -2  -4  360.16   30.30
  -4  -2   4  432.16   35.60
  -4  -2   4  362.36   29.30
  -4  -2   4  369.66   30.80
  -4   2  -4  383.76   25.60
   4  -2  -4  370.46   28.20
   4   2   4  340.47   25.10
   4   2  -5  104.89   16.60
   4  -2   5  123.19   21.00
   4  -2   5   98.39   15.10
  -4   2   5  130.59   23.30
  -4   2   5  102.99   24.40
   4   2  -5   91.49   17.20
  -4   2   5   88.19   22.10
   4   2  -5   85.39   17.30
  -4   2   5   98.39   17.20
  -4   2   5  110.59   28.30
   4   2  -5   73.39   22.40
   4  -2   5   77.09   11.40
  -4  -2  -5   99.99   10.70
   4  -2   5   95.69   20.10
  -4   2   5   92.09   17.90
  -4  -2  -5   89.49    9.80
   4  -2  -5  105.79   22.80
   4  -2  -5   96.09   16.10
   4   2   5  133.09   20.60
  -4   2  -5   90.09   12.80
  -4   2  -5  121.09   15.50
  -4  -2   5  126.79   27.50
  -4  -2   5   94.09   18.80
  -4  -2   5   99.29   15.20
  -4  -2   5  102.09   25.20
   4   2   5   90.09   12.60
  -4  -2   5  122.09   20.20
  -4  -2   5  120.09   28.40
   4  -2   6  117.39   16.40
  -4   2   6  101.69   27.10
   4  -2   6  136.99   14.80
   4   2  -6  135.99   18.70
  -4   2   6  143.99   27.90
   4  -2   6  136.19   23.30
   4   2  -6  101.19   28.20
   4   2  -6  125.79   17.90
  -4   2   6  139.19   25.60
  -4   2   6  132.99   20.70
  -4   2   6  161.28   20.40
   4  -2   6  154.48   24.30
   4  -2   6  144.29   15.30
  -4   2   6  159.38   27.90
   4   2   6  118.49   30.40
   4   2   6  144.59   21.60
  -4  -2   6  112.99   30.60
  -4  -2   6  130.79   30.60
  -4  -2   6  141.79   21.10
  -4  -2   6  154.58   30.70
  -4  -2   6  128.89   21.20
   4   2   6  124.29   25.00
   4  -2  -6  105.39   14.80
   4  -2  -6  118.09   16.10
   4  -2  -6  163.98   25.60
   4   2   6  160.28   23.10
  -4   2   7   38.10   29.80
  -4   2   7   51.99   19.60
  -4   2   7   39.40   21.90
  -4   2   7   20.00   10.80
  -4   2   7   27.80   20.50
   4   2  -7   20.80    7.80
   4  -2   7   24.90   16.20
   4  -2   7   47.50   21.00
  -4  -2   7   15.00   12.50
  -4  -2   7   26.50   13.60
  -4  -2   7   12.70   24.50
  -4  -2   7   -5.60   23.00
   4   2   7   23.50   13.70
   4   2   7   13.60   19.10
   4   2   7   36.30   16.60
   4   2   7   -1.50   22.60
  -4  -2   7   28.10   13.90
  -4   2   8    5.10   20.60
  -4   2   8   -4.30   28.00
  -4  -2   8    2.40    9.10
  -4  -2   8    3.50   27.10
   4   2   8  -10.80   25.00
  -4  -2   8   21.30    7.90
  -5   2   0   46.30   18.60
   5  -2   0   30.00   12.30
  -5  -2   0   26.50   20.40
  -5  -2   0   63.49   17.50
  -5   2   0   14.50   18.70
   5   2   0   45.50   19.90
  -5  -2   0   46.40   20.40
   5  -2   0   35.00   20.30
  -5   2   0   35.90   11.70
  -5  -2   0   43.30   19.70
   5  -2   0   46.00   23.10
   5  -2   0   27.90   12.00
   5   2   0   54.89   18.30
  -5   2   0   31.50   19.10
   5   2   0   38.70   14.70
   5   2   0   29.00   13.00
   5  -2   0   33.60   13.90
   5  -2   0   22.30   16.20
  -5   2   0   34.40   15.90
   5   2   0   32.90   23.20
   5   2  -1  972.50   53.79
   5  -2   1 1011.40   49.99
  -5  -2  -1  978.90   57.59
  -5  -2  -1  954.20   63.99
   5   2  -1 1125.49   56.19
  -5   2   1  973.80   52.59
   5  -2   1  941.91   51.99
  -5   2   1 1001.20   58.49
   5  -2   1 1056.89   53.59
   5   2  -1 1003.10   62.09
   5   2  -1  932.01   52.79
  -5   2   1 1017.90   49.60
   5  -2   1  932.81   57.29
  -5  -2  -1  953.10   51.09
   5   2  -1  881.11   57.09
  -5   2   1  960.00   53.79
  -5   2   1  974.20   52.39
  -5  -2  -1  963.90   51.09
  -5  -2  -1  975.80   47.70
  -5   2   1 1014.90   58.79
   5  -2   1  991.80   44.60
   5  -2   1  907.61   56.19
  -5  -2   1  911.91   51.89
   5  -2  -1  943.21   48.90
   5   2   1 1019.20   48.40
   5   2   1  903.71   51.69
  -5   2  -1  961.40   53.19
  -5   2  -1  925.01   56.99
   5   2   1  933.51   51.49
  -5  -2   1 1051.99   57.39
   5   2   1 1055.89   60.49
   5  -2  -1  931.41   58.79
   5   2   1  970.10   57.19
  -5  -2   1  886.81   58.19
  -5  -2   1 1046.60   51.59
   5  -2  -1  920.71   52.19
  -5   2  -1  931.31   43.00
   5  -2  -1  955.10   58.99
  -5   2  -1  961.70   55.59
   5  -2  -1  908.51   51.09
  -5   2  -1  879.61   49.10
   5  -2  -1  832.22   49.80
  -5   2   2  427.76   38.70
   5  -2   2  417.86   21.10
  -5  -2  -2  452.65   36.00
   5  -2   2  442.76   38.80
  -5  -2  -2  415.86   31.30
   5   2  -2  439.96   27.60
  -5   2   2  498.35   33.20
  -5   2   2  425.06   34.90
   5   2  -2  442.16   40.30
  -5   2   2  460.05   39.70
  -5   2   2  441.16   38.10
   5  -2   2  487.35   34.10
   5   2  -2  418.36   34.30
   5  -2   2  440.76   37.40
   5   2  -2  433.26   43.10
  -5  -2  -2  438.16   32.40
   5   2  -2  449.76   35.70
  -5   2   2  470.55   34.20
   5   2  -2  496.35   37.90
   5  -2  -2  411.36   33.80
   5   2   2  478.15   40.00
  -5   2  -2  453.55   34.10
  -5   2  -2  459.05   33.30
   5   2   2  497.45   30.80
  -5   2  -2  448.56   36.90
   5   2   2  496.05   34.10
  -5  -2   2  474.35   35.20
   5   2   2  458.45   38.80
   5  -2  -2  540.55   37.50
  -5   2  -2  489.15   39.50
   5  -2  -2  459.55   41.10
  -5  -2   2  481.75   34.80
   5  -2  -2  414.16   31.30
  -5  -2   2  480.25   36.80
  -5  -2   2  460.35   43.70
   5  -2  -2  520.05   44.80
   5  -2  -2  441.26   38.70
   5   2   2  435.06   32.50
  -5  -2   2  463.05   40.30
   5   2  -3 1615.34   73.79
  -5  -2  -3 1441.86   63.49
   5   2  -3 1487.85   74.99
  -5  -2  -3 1454.05   63.49
  -5  -2  -3 1618.24   70.39
   5  -2   3 1427.16   74.09
  -5   2   3 1439.16   70.09
  -5  -2  -3 1439.66   67.39
   5  -2   3 1461.55   69.49
  -5   2   3 1534.15   78.09
   5  -2   3 1370.66   74.39
   5   2  -3 1753.22   84.29
   5   2  -3 1399.26   71.19
   5   2  -3 1454.05   77.99
   5  -2   3 1427.26   69.19
  -5   2   3 1462.05   71.69
  -5   2   3 1408.26   75.39
  -5   2   3 1429.66   78.59
   5   2  -3 1461.15   63.99
  -5   2   3 1488.35   69.89
  -5  -2   3 1429.16   70.59
   5   2   3 1567.74   69.49
  -5  -2   3 1486.05   75.49
  -5   2  -3 1416.96   68.79
   5   2   3 1457.25   68.49
   5  -2  -3 1506.55   74.89
   5  -2  -3 1396.96   68.69
  -5  -2   3 1393.96   78.09
  -5   2  -3 1385.16   65.79
  -5  -2   3 1377.56   72.19
  -5   2  -3 1438.86   67.89
   5  -2  -3 1454.65   70.59
  -5   2  -3 1492.65   68.29
  -5  -2   3 1457.95   77.89
   5  -2  -3 1589.34   78.19
   5   2   3 1555.04   74.59
   5   2  -4   50.69   15.80
  -5   2   4   64.19   21.60
   5   2  -4   80.29   24.90
   5   2  -4   58.59   19.00
  -5  -2  -4   58.39   13.10
   5   2  -4   58.99   20.80
  -5   2   4   60.09   22.00
  -5   2   4   58.79   18.10
   5  -2   4   45.20   15.00
   5  -2   4   60.59   20.00
  -5   2   4   49.10   22.30
   5  -2   4   39.60   18.30
  -5   2   4   44.30   15.60
  -5   2   4   42.70   15.90
   5  -2   4   57.19   15.00
  -5  -2  -4   58.89   14.20
   5   2  -4   51.19   14.00
   5   2  -4   60.99   17.50
   5   2   4   64.29   15.50
   5   2   4   45.90   17.60
  -5  -2   4   57.99   20.00
   5  -2  -4   55.29   17.00
  -5   2  -4   54.39   14.10
  -5  -2   4   65.09   25.80
   5   2   4   43.60   14.20
  -5  -2   4   36.70   16.30
   5  -2  -4   44.30   17.90
  -5  -2   4   60.39   22.40
  -5  -2   4   68.39   14.20
   5  -2  -4   43.70   16.50
  -5   2  -4   51.99   15.50
  -5  -2   4   61.39   20.40
  -5   2   5  184.18   32.20
  -5  -2  -5  176.48   18.20
  -5  -2  -5  149.69   16.10
  -5   2   5  171.58   23.00
  -5   2   5  153.98   23.70
  -5   2   5  144.19   27.90
  -5   2   5  152.38   24.50
   5   2  -5  170.08   21.00
   5  -2   5  149.29   10.20
   5   2  -5  169.98   23.30
   5  -2   5  156.28   26.20
  -5   2   5   98.09   28.10
   5   2  -5  117.39   28.70
   5   2  -5  156.18   24.00
   5  -2   5  167.98   22.20
   5  -2   5  205.88   30.40
   5  -2   5  200.18   22.80
   5   2   5  154.38   20.20
  -5  -2   5  182.48   26.20
   5  -2  -5  177.38   24.50
  -5  -2   5  135.79   29.80
   5  -2  -5  153.88   21.60
   5  -2  -5  141.19   25.90
   5   2   5  134.89   23.70
  -5  -2   5  163.88   24.40
  -5   2  -5  128.89   17.70
  -5  -2   5  204.78   22.00
  -5  -2   5  164.08   31.80
  -5  -2   5  183.48   33.90
  -5   2  -5  146.59   18.50
  -5   2   6   48.70   18.60
   5  -2   6   53.39    9.20
   5   2  -6   46.70   14.60
  -5   2   6   71.69   23.10
   5  -2   6  113.49   24.40
   5  -2   6   54.09   13.50
   5  -2   6   64.39   13.70
  -5   2   6   99.29   23.60
  -5   2   6   51.59   27.00
  -5   2   6   66.19   26.30
   5   2  -6   44.80   15.40
   5   2  -6   46.70   26.10
   5  -2   6   93.69   23.60
  -5   2   6   64.89   28.00
  -5  -2   6   68.29   16.20
  -5   2  -6   53.09    9.00
   5  -2  -6   64.29   17.30
  -5   2  -6   40.00   10.40
  -5  -2   6   66.49   19.30
   5   2   6   49.10    9.60
  -5  -2   6   72.29   27.00
  -5  -2   6   48.30   25.70
   5  -2  -6   62.89   14.80
  -5  -2   6   41.60   25.70
   5  -2  -6   72.39   22.10
   5   2   6   59.29   10.60
  -5  -2   6   65.69   18.30
   5   2   6   53.39   18.90
  -5   2   7   10.90   20.80
   5   2  -7   20.90    6.10
   5  -2   7    5.00   17.60
  -5   2   7    0.60   13.50
  -5   2   7    7.10   14.80
   5  -2   7   37.50   20.80
  -5   2   7   31.70   20.00
  -5   2   7   64.69   30.20
  -5   2   7    9.60   21.40
  -5  -2   7  -22.70   19.80
   5   2   7   19.30   25.40
  -5  -2   7   -0.80   14.70
   5   2   7   12.60   15.60
  -5  -2   7    7.60   14.50
  -5  -2   7   43.90   28.50
   5   2   7   45.00   21.70
  -5  -2   7    3.90   13.50
  -5  -2   7    4.70   25.70
   5  -2  -7    5.90    7.60
   5   2   7   15.20   18.50
  -6   2   0 3763.02  162.98
   6  -2   0 3906.91  169.98
   6  -2   0 4045.00  158.68
  -6  -2   0 3833.32  168.48
  -6  -2   0 3688.93  162.88
  -6   2   0 3867.91  161.98
  -6   2   0 4131.19  169.88
  -6  -2   0 3809.82  168.38
   6   2   0 4317.67  172.78
   6   2   0 3695.03  162.68
   6  -2   0 3916.61  158.58
   6   2   0 4009.50  170.28
   6  -2   0 4190.68  171.18
   6   2   0 3904.91  163.08
   6  -2   0 3982.80  172.18
  -6  -2   0 4034.10  162.78
  -6   2   0 4140.09  168.98
   6  -2   0 4098.99  163.58
   6   2   0 3918.61  160.28
  -6  -2  -1  589.34   35.10
   6  -2   1  572.34   47.90
   6  -2   1  551.54   33.20
   6  -2   1  499.65   39.80
   6   2  -1  617.54   45.40
   6  -2   1  590.54   39.40
  -6   2   1  579.84   40.80
   6   2  -1  544.65   42.20
  -6  -2  -1  570.44   39.80
   6  -2   1  467.85   44.60
   6   2  -1  604.24   48.00
   6  -2   1  591.74   38.00
  -6  -2  -1  614.04   43.50
  -6  -2  -1  560.64   46.70
  -6   2   1  604.34   41.30
  -6   2   1  551.44   46.50
  -6   2   1  580.04   37.90
  -6   2   1  543.35   47.10
   6   2  -1  577.74   41.70
   6   2  -1  591.24   48.90
   6   2  -1  578.44   35.30
  -6  -2  -1  577.14   45.40
  -6   2   1  532.35   42.80
  -6  -2   1  584.54   48.70
   6   2   1  613.54   36.70
   6  -2  -1  517.95   39.80
   6   2   1  606.24   43.10
   6  -2  -1  526.85   40.40
   6   2   1  541.45   38.00
   6  -2  -1  564.84   49.50
  -6   2  -1  576.84   43.00
   6  -2  -1  519.45   34.40
   6   2   1  590.24   49.99
  -6  -2   1  591.44   41.30
  -6   2  -1  575.34   46.40
  -6  -2   1  551.14   47.30
  -6   2  -1  575.04   37.50
   6   2   1  598.64   46.20
  -6   2  -1  551.64   31.30
   6  -2  -1  531.15   47.70
  -6  -2   1  611.84   40.90
  -6   2  -1  511.05   44.30
   6  -2  -1  598.04   40.80
   6  -2   2 1838.92   71.79
   6   2  -2 1719.43   87.89
  -6   2   2 1840.22   81.79
  -6   2   2 1667.83   83.39
  -6   2   2 1679.73   91.19
   6   2  -2 1944.51   88.19
  -6  -2  -2 1774.72   84.39
  -6   2   2 1796.42   88.49
   6  -2   2 1863.61   91.39
   6   2  -2 1926.11   96.39
   6   2  -2 1742.03   85.79
  -6  -2  -2 1830.72   86.89
   6   2  -2 1771.72   91.09
  -6  -2  -2 1798.82   83.09
   6  -2   2 1814.72   84.29
  -6   2   2 1791.82   84.39
   6   2  -2 1733.13   76.99
   6  -2   2 1634.44   89.49
   6  -2   2 1719.73   83.59
  -6   2   2 1672.93   89.59
  -6  -2  -2 1818.02   86.39
  -6   2  -2 1768.22   82.79
   6  -2  -2 1789.12   85.19
  -6  -2   2 1819.52   93.39
   6   2   2 1808.52   91.49
   6   2   2 1859.51   79.19
  -6  -2   2 1779.02   92.49
  -6  -2   2 1784.62   86.99
  -6  -2   2 1798.52   85.99
   6   2   2 1617.34   82.09
  -6  -2   2 1853.91   85.49
  -6   2  -2 1799.42   84.69
  -6   2  -2 1714.93   88.09
  -6   2  -2 1897.41   86.69
   6  -2  -2 1735.53   80.59
   6  -2  -2 1745.53   85.39
   6  -2  -2 1866.61   92.59
   6  -2  -2 1746.93   88.69
   6   2   2 1791.32   89.69
   6  -2  -2 1854.11   93.39
   6   2   2 1721.83   83.19
   6   2  -3  270.67   34.30
  -6   2   3  217.38   26.90
   6  -2   3  225.38   32.10
   6   2  -3  226.08   33.00
   6   2  -3  220.58   35.40
  -6  -2  -3  228.68   23.90
  -6   2   3  224.08   34.50
  -6  -2  -3  228.78   29.80
   6   2  -3  244.18   21.60
  -6   2   3  266.97   35.20
  -6   2   3  240.18   26.70
   6  -2   3  260.37   27.20
  -6  -2  -3  219.98   27.30
   6  -2   3  243.38   34.60
  -6   2   3  228.08   28.70
  -6  -2  -3  216.48   27.40
   6   2  -3  219.98   28.90
  -6   2   3  248.58   34.40
  -6  -2   3  224.68   30.70
  -6  -2   3  220.58   27.70
   6  -2  -3  267.67   31.50
   6   2   3  225.48   32.80
  -6   2  -3  220.28   31.80
   6  -2  -3  266.17   36.40
   6  -2  -3  229.88   27.70
  -6  -2   3  223.08   35.60
   6  -2  -3  184.48   30.20
  -6  -2   3  216.18   34.50
   6   2   3  215.58   29.80
   6  -2  -3  238.18   26.50
  -6   2  -3  254.67   31.80
   6  -2  -3  317.27   42.90
   6   2   3  241.68   23.40
  -6   2  -3  236.38   25.80
   6   2   3  199.08   24.80
  -6  -2   3  236.78   32.50
   6   2   3  266.37   29.20
   6   2  -4   87.29   19.80
   6   2  -4  107.89   26.20
  -6  -2  -4  114.49   18.40
  -6   2   4  180.98   33.70
  -6   2   4  114.59   21.60
   6  -2   4  111.89   21.30
   6   2  -4  104.09   26.30
  -6   2   4  107.49   22.70
   6  -2   4  117.89   21.30
  -6   2   4  116.19   28.20
  -6   2   4  106.09   22.00
   6   2  -4  148.99   19.80
   6   2  -4  209.48   40.30
   6  -2   4  124.59   28.20
  -6  -2  -4   97.69   20.00
  -6   2   4  115.89   24.90
   6  -2   4  146.89   28.40
  -6  -2   4  139.99   26.10
  -6   2  -4  134.39   20.70
   6   2   4  100.89   16.80
   6   2   4  115.09   27.60
  -6  -2   4  178.18   33.90
   6  -2  -4  159.58   30.40
  -6  -2   4  126.59   30.90
   6   2   4   98.89   19.00
   6  -2  -4  115.09   22.40
   6   2   4  137.39   26.70
  -6  -2   4  134.79   23.70
  -6  -2   4  109.79   25.60
   6   2   4  109.79   20.80
  -6   2  -4  118.69   20.50
   6  -2   5    1.70   13.70
   6  -2   5   -4.90   18.00
   6   2  -5    1.60   16.70
   6  -2   5   22.60   21.00
  -6   2   5   12.40   20.80
  -6   2   5   -9.30   22.40
  -6   2   5   -2.10   18.60
   6   2  -5    5.00   13.00
   6  -2   5    0.40   12.90
   6   2  -5   15.50   19.30
   6   2  -5   17.80   15.90
  -6   2   5   21.50   16.50
   6   2  -5    6.10   12.30
  -6   2   5  -15.40   19.30
  -6   2   5    5.50   16.50
  -6  -2  -5    9.10   12.10
  -6  -2  -5    7.50   10.00
   6   2  -5   32.50   26.30
  -6  -2   5   -5.80   17.80
  -6  -2   5   -4.20   20.80
   6  -2  -5   22.00   17.20
   6   2   5   10.10   20.30
  -6  -2   5   17.80   16.60
   6   2   5    4.70   13.60
   6  -2  -5   29.70   17.60
   6   2   5    0.50   12.80
  -6   2  -5   17.60   11.20
  -6  -2   5    0.30   20.20
  -6  -2   5   -4.60   21.30
   6   2   5   16.30   18.30
  -6   2   6   23.80   18.80
  -6   2   6    9.50   18.70
   6   2  -6   25.90   23.10
   6  -2   6   24.80   13.40
  -6   2   6   43.10   26.40
   6  -2   6   15.40   21.30
  -6  -2  -6   15.10    7.60
  -6   2   6   17.10   16.00
  -6   2   6   35.00   22.10
  -6  -2  -6   17.20    8.60
   6  -2   6   16.90   13.40
  -6   2   6   10.30   24.50
   6   2  -6   22.40   12.30
   6  -2   6   28.70   22.00
  -6  -2   6   30.50   24.10
  -6  -2   6   49.40   29.10
   6  -2  -6    9.90   16.80
  -6  -2   6   31.20   18.70
  -6   2  -6    5.00   10.60
   6  -2  -6   24.70   17.00
   6   2   6   25.00   12.60
  -6   2  -6   26.50   10.00
   6   2   6   26.00   18.50
  -6  -2   6   20.50   17.30
   6   2   6   37.50   22.10
   6  -2   7   -3.60   10.90
  -6   2   7   35.20   27.70
  -6   2   7   12.20   28.60
   6  -2   7   25.90    9.90
  -6   2   7   38.50   22.90
   6  -2   7   22.10   21.50
  -6   2   7   14.40   16.60
  -6   2   7  -11.20   18.10
   6  -2   7   55.89   24.80
  -6   2   7   59.89   22.50
   6  -2  -7   24.60   12.80
  -6  -2   7    8.60   27.20
  -6  -2   7   22.50   17.50
   6   2   7   29.50   24.40
  -6  -2   7   -8.10   29.10
   6   2   7   44.10   20.50
  -6  -2   7   83.29   27.90
   6  -2  -7   30.60   15.20
   6   2   7   81.59   28.50
   7   2   0  199.18   26.40
   7  -2   0  184.28   25.10
   7   2   0  202.48   39.70
   7  -2   0  204.78   36.40
   7   2   0  185.78   30.00
  -7   2   0  215.38   24.50
  -7   2   0  179.18   28.90
   7   2   0  156.68   27.80
   7  -2   0  161.88   33.90
  -7   2   0  169.98   26.40
  -7   2   0  204.38   31.60
   7  -2   0  179.08   29.90
   7  -2   0  182.58   25.00
  -7  -2   0  196.78   28.30
   7  -2   0  174.78   23.90
  -7  -2   0  173.28   33.40
  -7  -2   0  218.48   36.50
  -7   2   0  222.48   35.10
   7   2   0  159.68   32.90
  -7  -2   0  177.08   25.00
   7  -2   1  130.39   22.90
   7   2  -1  138.49   26.30
   7  -2   1  125.79   31.50
   7  -2   1  106.89   16.90
  -7   2   1  141.19   30.60
   7   2  -1  101.89   21.90
  -7  -2  -1  150.58   27.70
   7   2  -1  144.99   35.20
  -7   2   1   84.49   23.00
   7   2  -1  134.99   20.60
   7   2  -1  136.19   29.00
   7  -2   1  137.39   23.70
   7   2  -1  119.49   30.60
  -7   2   1  130.59   25.50
   7  -2   1  137.19   30.70
  -7   2   1  127.79   27.70
  -7  -2  -1  113.69   17.60
  -7  -2  -1  171.48   32.40
   7  -2   1  155.28   24.90
  -7  -2  -1  127.49   24.30
  -7   2   1  123.79   21.70
  -7  -2  -1  151.58   29.60
  -7  -2   1  172.78   25.10
   7  -2  -1  104.19   23.40
  -7   2  -1  146.79   26.20
   7   2   1  130.09   23.90
  -7   2  -1  216.48   35.60
  -7  -2   1  131.49   22.50
   7  -2  -1  100.89   21.50
  -7   2  -1  117.19   27.80
  -7   2  -1  117.79   16.10
   7   2   1  109.19   24.10
   7  -2  -1  170.68   34.80
   7  -2  -1  163.68   29.30
   7   2   1  103.99   30.70
  -7  -2   1  101.19   26.80
   7   2   1  103.69   18.60
  -7  -2   1  160.18   31.90
  -7  -2   1  102.69   29.20
   7  -2  -1  128.29   30.50
   7   2   1  126.29   30.10
  -7   2  -1  133.69   24.70
   7  -2  -1  146.59   22.60
   7   2  -2   93.29   18.10
   7   2  -2   81.89   22.60
   7  -2   2  122.89   24.50
   7   2  -2  132.59   30.90
  -7   2   2  105.89   24.90
  -7  -2  -2  189.88   33.30
  -7  -2  -2  133.59   24.10
  -7   2   2   93.09   22.80
  -7  -2  -2  125.69   25.40
  -7   2   2  101.89   22.00
   7   2  -2  149.99   29.10
  -7   2   2  115.79   29.10
   7   2  -2  122.49   25.00
  -7   2   2  129.19   24.80
   7  -2   2  131.39   24.20
   7  -2   2  109.09   15.80
   7  -2   2  156.28   31.90
  -7   2   2  123.49   28.70
   7   2  -2  174.78   38.80
   7  -2   2  131.99   31.10
  -7  -2  -2  129.59   27.60
   7  -2  -2  120.59   30.80
  -7  -2   2  116.39   24.40
   7  -2  -2  123.09   22.50
  -7  -2   2  117.19   24.40
  -7   2  -2   97.69   21.20
  -7   2  -2  119.69   13.90
   7  -2  -2  138.19   26.20
  -7  -2   2  116.49   30.20
   7   2   2  124.99   29.90
  -7  -2   2  114.49   26.20
  -7   2  -2  117.79   24.50
   7   2   2  150.28   21.80
  -7   2  -2  145.09   32.30
  -7  -2   2  137.59   31.60
   7  -2  -2  145.99   34.40
   7  -2  -2  129.39   27.50
   7  -2  -2  102.39   23.80
  -7   2  -2  151.78   28.90
   7   2   2  126.49   31.30
   7   2   2  133.19   24.00
   7   2   2  130.39   24.80
  -7   2   3    3.30   20.50
   7   2  -3   41.10   23.30
   7  -2   3   23.40   23.40
   7  -2   3   27.30   22.70
   7   2  -3   23.70   18.40
   7   2  -3   23.80   14.10
   7   2  -3   31.40   25.40
  -7  -2  -3   30.30   14.60
  -7  -2  -3   31.20   18.90
   7  -2   3   12.60   15.80
   7   2  -3   17.40   18.20
  -7   2   3   38.60   17.80
  -7  -2  -3   -0.10   20.70
  -7   2   3   36.70   18.80
  -7   2   3   27.00   23.60
   7   2  -3   39.10   27.70
  -7   2   3   42.60   18.10
  -7   2   3   13.90   18.60
  -7  -2   3    2.80   19.50
   7   2   3   37.80   20.90
  -7  -2   3   44.20   19.80
  -7   2  -3   26.30   23.50
  -7   2  -3   35.20   18.80
  -7   2  -3   25.90   15.00
  -7   2  -3   21.10   15.40
   7  -2  -3   54.99   30.20
   7   2   3    9.10   16.40
   7  -2  -3   32.50   25.60
  -7  -2   3   15.30   22.20
   7   2   3   21.30   16.40
  -7  -2   3   42.10   24.80
   7   2   3   20.10   11.80
   7  -2  -3   35.20   19.40
   7  -2  -3   34.50   18.30
   7  -2  -3   15.40   15.60
   7   2   3   20.40   23.10
   7  -2  -3   32.30   18.00
  -7  -2   3   30.90   19.10
   7  -2   4   94.49   21.70
  -7  -2  -4  125.79   20.30
   7  -2   4   99.59   29.80
  -7   2   4  109.59   24.10
  -7   2   4   92.59   23.10
  -7   2   4  168.68   27.40
   7   2  -4  138.39   28.50
  -7   2   4   71.39   26.60
   7   2  -4   99.39   23.00
   7   2  -4  125.49   30.70
   7  -2   4  123.09   31.60
   7   2  -4  197.08   46.30
  -7   2   4  183.08   38.00
   7   2  -4   97.59   26.30
   7   2  -4   99.59   20.10
  -7   2   4  157.08   33.20
  -7  -2  -4  104.19   14.60
  -7  -2  -4  138.19   23.60
  -7  -2  -4  120.39   14.40
   7  -2   4  141.89   23.00
  -7  -2   4  137.99   34.10
  -7   2  -4   81.39   20.30
   7  -2  -4  143.59   24.90
  -7   2  -4  147.89   23.80
  -7  -2   4  115.09   34.40
   7  -2  -4  159.98   40.10
  -7  -2   4  112.49   27.20
  -7   2  -4   72.69   18.80
  -7  -2   4  137.09   26.30
  -7   2  -4  123.99   20.10
   7  -2  -4  125.69   23.60
   7   2   4  107.09   27.80
  -7  -2   4  113.89   28.20
   7  -2  -4  145.89   33.80
   7   2   4  114.19   18.20
   7   2   4   83.89   22.20
   7   2   4  141.19   32.70
   7   2   4  113.29   23.10
   7  -2   5   32.90   26.00
   7   2  -5   31.60   21.40
   7  -2   5   11.30   16.10
  -7   2   5   26.90   23.90
   7   2  -5   10.00   22.00
   7   2  -5   14.50   14.60
  -7   2   5   45.10   20.60
   7   2  -5   29.90   43.10
  -7   2   5   20.30   27.80
  -7   2   5   28.50   18.50
   7  -2   5   21.30   22.60
  -7  -2  -5   10.30   13.50
   7  -2   5   12.30   16.00
  -7   2   5   40.30   21.80
  -7   2   5   13.80   22.90
   7   2  -5   24.10   20.10
   7   2  -5   34.00   26.80
  -7  -2   5   27.40   21.60
  -7   2  -5   40.60   16.80
  -7   2  -5   17.00   13.80
   7  -2  -5   19.50   22.10
  -7  -2   5   16.50   18.00
  -7  -2   5   37.90   27.60
   7  -2  -5    5.90   18.60
   7   2   5   36.20   17.90
  -7  -2   5   20.40   23.00
  -7  -2   5   36.20   30.30
   7  -2  -5   20.30   18.60
   7   2   5    4.80   15.10
   7   2   5   18.50   21.00
   7   2   5   39.90   25.60
   7  -2  -5   42.50   17.30
   7   2   5   10.70   13.50
  -7   2   6   38.40   30.80
   7  -2   6   24.70   16.10
   7   2  -6   39.10   14.90
  -7   2   6   32.90   22.00
   7   2  -6   39.40   17.90
  -7   2   6   47.70   22.70
  -7  -2  -6   35.80   11.50
  -7   2   6   49.30   22.40
  -7  -2  -6   39.20   11.30
   7   2  -6   43.50   17.10
   7  -2   6   46.20   17.50
   7  -2   6   15.50   23.80
  -7   2   6   61.09   21.40
  -7   2   6   67.59   26.20
   7  -2   6   51.09   26.80
  -7  -2   6   51.09   29.00
  -7   2  -6   30.30   12.30
   7  -2  -6    2.00   17.30
  -7  -2   6   52.89   21.30
   7   2   6   23.90   14.80
   7  -2  -6   30.80   17.30
  -7  -2   6   30.20   24.90
   7  -2  -6   15.60   14.50
   7   2   6   46.20   15.50
   7   2   6   95.99   30.10
  -7  -2   6   51.69   23.70
   7   2   6   43.40   21.60
  -7  -2   6   53.59   32.80
  -7   2   7   56.69   29.90
  -7   2   7   75.19   26.60
  -7   2   7  -11.90   22.30
  -7   2   7   18.60   22.80
   7  -2   7   97.59   34.00
   7   2  -7   32.70   16.30
  -7   2   7   48.70   24.10
   7  -2   7  -27.10   13.90
   7  -2   7   13.70   12.80
   7  -2   7    9.20   35.20
  -7  -2   7   11.50   19.70
  -7  -2   7   24.00   34.20
   7  -2  -7   29.40   15.40
  -7  -2   7   23.00   27.40
   7   2   7   25.20   10.60
   7   2   7   15.10    8.90
   8  -2   0  116.09   22.00
  -8  -2   0  130.99   31.80
   8  -2   0  125.89   24.60
   8   2   0  125.29   31.00
  -8  -2   0  135.49   24.20
  -8   2   0  115.29   19.80
   8   2   0   87.39   33.70
   8  -2   0  141.39   25.90
  -8  -2   0  165.98   30.40
  -8   2   0  110.59   30.10
   8  -2   0  110.29   22.40
   8   2   0  145.09   28.90
   8   2   0  113.29   25.60
  -8   2   0  158.08   28.40
   8  -2   0  112.19   31.90
   8   2   0  101.49   21.40
  -8   2   0  136.19   31.60
  -8  -2   0  134.49   21.90
   8  -2   0  107.59   29.20
  -8  -2   0  138.79   33.40
  -8   2   0  123.49   23.60
  -8  -2  -1  171.68   35.80
  -8   2   1  201.18   36.00
   8  -2   1  136.29   33.30
   8  -2   1  118.29   18.90
  -8  -2  -1  205.78   32.90
   8   2  -1  161.28   26.40
   8  -2   1  124.49   33.90
  -8  -2  -1  205.48   34.30
   8   2  -1  178.28   39.30
   8   2  -1  142.49   34.00
  -8   2   1  155.68   25.00
  -8  -2  -1  136.89   23.90
   8  -2   1  146.59   28.00
   8  -2   1  175.48   25.00
  -8   2   1  195.58   32.00
   8   2  -1  153.28   27.00
  -8  -2  -1  135.89   21.20
  -8   2   1  135.49   27.10
   8   2  -1  143.69   27.80
   8   2  -1  124.79   21.40
  -8   2   1  173.38   32.30
   8  -2   1  174.48   30.60
  -8   2  -1  154.38   27.00
   8   2   1  169.38   37.40
   8  -2  -1  117.19   24.20
  -8  -2   1  152.38   33.20
  -8  -2   1  143.59   31.40
  -8   2  -1  200.18   37.20
  -8   2  -1  152.48   28.80
  -8  -2   1  107.49   22.90
   8  -2  -1  193.58   38.80
  -8   2  -1  138.19   19.20
   8   2   1  139.89   33.90
   8   2   1  140.19   27.50
   8  -2  -1  149.79   22.30
   8  -2  -1  153.98   36.20
   8   2   1  175.18   27.80
  -8   2  -1  175.18   32.70
   8  -2  -1  215.68   31.70
  -8  -2   1  190.78   37.50
   8   2   1  146.89   22.90
  -8  -2   1  138.59   27.50
   8  -2  -1  114.39   25.80
  -8  -2  -2  113.39   23.70
   8   2  -2   96.29   22.30
   8  -2   2   97.69   31.70
   8   2  -2  126.69   29.90
  -8   2   2  141.79   32.90
  -8  -2  -2  101.19   25.80
   8   2  -2  123.69   27.30
   8  -2   2   85.39   14.10
   8   2  -2  155.08   35.90
  -8  -2  -2  151.88   32.80
  -8   2   2  106.09   25.80
   8  -2   2  101.29   20.80
   8   2  -2  109.59   21.00
  -8  -2  -2  166.88   35.10
   8  -2   2   90.89   21.90
  -8   2   2  142.09   32.90
  -8   2   2  126.69   26.20
   8  -2   2   95.99   30.30
  -8   2   2  101.99   25.10
   8   2  -2   52.29   34.20
   8  -2   2  128.29   25.40
  -8   2   2  117.39   23.60
   8   2   2  107.09   29.60
   8  -2  -2  126.99   34.40
  -8   2  -2  112.29   16.60
   8  -2  -2   97.29   25.60
   8   2   2  122.69   34.90
   8  -2  -2  127.59   36.50
   8  -2  -2   99.89   24.70
   8  -2  -2   98.19   22.00
   8   2   2  119.89   25.30
  -8  -2   2  105.99   24.50
  -8   2  -2  113.09   24.70
  -8  -2   2  129.09   32.10
  -8   2  -2  130.59   35.70
   8   2   2   92.69   18.30
  -8  -2   2  100.69   28.50
  -8  -2   2   87.19   23.50
  -8   2  -2  153.88   32.10
  -8   2  -2  104.89   23.90
   8   2   2   54.19   23.10
  -8  -2   2   97.39   30.90
   8  -2  -2  142.49   29.90
  -8   2   3  125.49   28.80
   8   2  -3  100.79   23.50
  -8   2   3  120.79   26.00
  -8   2   3  138.09   35.40
  -8  -2  -3  127.59   23.40
   8   2  -3  112.89   22.30
   8  -2   3  147.99   34.50
  -8  -2  -3  142.69   28.30
  -8  -2  -3  222.28   38.90
   8  -2   3  122.19   26.50
   8   2  -3  137.89   41.00
  -8  -2  -3  176.68   30.30
  -8   2   3  161.78   27.60
  -8   2   3  197.58   37.30
  -8   2   3  117.79   27.10
   8  -2   3  105.29   13.50
   8   2  -3  186.18   33.70
   8   2  -3  128.39   28.10
   8  -2   3  153.18   34.40
   8   2  -3  124.99   32.90
  -8   2  -3  122.09   25.40
  -8   2  -3  218.38   40.90
   8  -2  -3  166.88   31.00
   8  -2  -3  129.79   27.90
   8  -2  -3  127.59   29.30
   8   2   3  126.89   31.20
  -8  -2   3  162.38   38.60
  -8   2  -3  169.88   31.10
   8  -2  -3  129.89   25.60
   8   2   3  119.99   26.60
  -8   2  -3  131.69   24.10
   8   2   3  115.59   24.10
   8  -2  -3  195.68   42.90
   8   2   3  155.28   36.10
  -8  -2   3  132.29   28.20
  -8  -2   3  156.28   36.00
  -8  -2   3  139.19   31.80
   8   2   3  129.59   20.10
  -8  -2   3  123.19   26.90
   8  -2  -3  113.99   33.50
  -8   2   4  324.17   50.59
   8  -2   4  253.67   35.10
  -8   2   4  276.67   44.00
   8   2  -4  244.28   31.50
  -8  -2  -4  281.87   35.80
  -8   2   4  291.57   34.50
  -8  -2  -4  316.37   28.50
  -8  -2  -4  320.77   36.00
   8   2  -4  277.57   41.60
   8  -2   4  271.47   33.50
   8   2  -4  278.97   43.50
   8  -2   4  310.57   49.40
  -8   2   4  252.17   37.30
  -8   2   4  308.87   36.10
   8   2  -4  410.26   63.49
   8  -2   4  267.17   41.20
  -8   2   4  288.47   42.70
  -8   2  -4  250.27   33.50
   8   2   4  275.47   36.60
  -8  -2   4  286.67   42.00
  -8  -2   4  249.48   41.80
  -8  -2   4  296.77   44.10
   8  -2  -4  315.77   39.90
   8   2   4  255.27   41.50
   8   2   4  309.77   28.90
   8   2   4  312.27   49.50
   8   2   4  317.67   35.10
  -8  -2   4  277.97   36.00
   8  -2  -4  271.57   43.60
  -8   2  -4  349.27   49.80
  -8   2  -4  270.77   34.60
   8  -2  -4  406.86   60.69
   8  -2  -4  246.38   33.80
  -8  -2   4  291.47   49.40
  -8   2   5  167.18   36.90
  -8   2   5  231.88   47.60
  -8   2   5  131.39   27.10
   8  -2   5  216.78   41.70
  -8   2   5  203.28   40.10
   8  -2   5  139.19   25.80
   8   2  -5  117.79   22.90
  -8  -2  -5  138.59   22.90
   8   2  -5  153.98   29.00
  -8   2   5  161.68   32.80
   8   2  -5  212.88   45.40
  -8   2   5  125.19   28.20
   8  -2   5  146.19   34.90
  -8  -2  -5  118.89   23.00
   8  -2   5  178.18   28.70
   8   2   5  119.59   19.50
  -8  -2   5  175.78   45.50
  -8  -2   5  159.08   37.30
   8  -2  -5  142.99   28.10
   8  -2  -5  151.58   27.10
  -8  -2   5  182.68   35.70
   8   2   5  272.47   45.00
  -8  -2   5  134.79   28.40
  -8   2  -5  220.18   29.40
  -8  -2   5  188.88   36.60
   8   2   5  192.58   28.50
   8   2   5  158.38   31.20
   8   2   5  136.59   32.60
  -8   2   6  285.47   38.20
   8  -2   6  301.67   35.10
   8   2  -6  336.17   36.90
  -8   2   6  239.08   39.20
  -8   2   6  322.97   44.20
  -8  -2  -6  316.17   27.60
   8   2  -6  338.07   29.10
   8  -2   6  278.67   45.10
  -8   2   6  284.87   49.10
  -8   2   6  461.85   56.99
   8   2  -6  242.28   43.30
   8  -2   6  414.06   53.69
   8   2   6  334.77   31.50
   8   2   6  297.57   34.00
  -8  -2   6  349.07   50.39
  -8  -2   6  333.47   45.00
  -8  -2   6  359.76   57.59
   8  -2  -6  301.47   33.40
   8  -2  -6  328.87   37.30
   8  -2  -6  388.36   32.20
   8   2   6  367.06   43.60
  -8  -2   6  354.76   56.49
  -8   2  -6  299.77   29.40
  -8   2   7   39.20   32.40
  -8   2   7   80.09   34.70
   8   2  -7   32.40   15.60
  -8   2   7   33.30   23.10
   8  -2   7  -31.10   16.00
  -8  -2   7    9.60   29.80
  -8  -2   7  -19.50   36.50
   8   2   7  -11.10   12.30
  -8  -2   7   -1.10   21.90
   8  -2  -7   -4.90   14.80
  -8   2  -7   20.30    8.40
  -8  -2   7  107.59   28.20
   9  -2   0  176.88   29.00
  -9  -2   0  162.78   25.20
  -9  -2   0  152.58   38.10
   9  -2   0  170.48   39.90
  -9   2   0  141.69   31.40
   9  -2   0  152.28   24.00
  -9  -2   0  186.68   34.50
   9   2   0  140.59   34.70
  -9   2   0  217.68   39.10
  -9  -2   0  165.08   30.10
   9  -2   0  183.58   34.60
   9   2   0  148.79   36.30
   9   2   0  215.58   34.90
   9  -2   0  129.79   34.60
   9  -2   0  148.19   24.40
  -9   2   0  157.78   38.20
   9   2   0  166.18   34.20
   9   2   0  167.08   26.40
  -9  -2   0  161.88   34.20
  -9   2   0  179.38   31.00
  -9   2   0  184.08   25.60
   9   2  -1    5.40   32.00
   9  -2   1    3.20   16.30
  -9   2   1   10.50   25.00
  -9  -2  -1    4.20   25.50
   9  -2   1   15.90   26.50
   9   2  -1    8.60   19.30
   9  -2   1    5.50   20.90
  -9   2   1   18.30   18.30
  -9  -2  -1   21.90   19.70
   9  -2   1   33.70   21.00
   9   2  -1    8.20   25.30
  -9   2   1   21.70   22.30
   9  -2   1    3.10   25.60
   9   2  -1   24.90   15.80
  -9  -2  -1   17.20   14.20
  -9  -2  -1   23.50   22.90
   9   2  -1   19.10   16.10
   9   2  -1    3.10   21.60
   9  -2   1   18.70   14.20
  -9   2   1   12.20   17.40
  -9   2   1   25.90   20.70
   9  -2  -1   19.40   18.10
  -9   2  -1    4.20   12.00
   9  -2  -1   13.70   27.80
  -9   2  -1   24.40   22.30
  -9  -2   1   46.50   25.40
  -9  -2   1   18.50   16.40
   9   2   1   26.50   30.00
  -9  -2   1   16.90   16.80
  -9   2  -1    3.60   24.90
   9  -2  -1    7.90   17.70
  -9   2  -1   40.40   21.30
  -9  -2   1   -2.70   23.90
   9   2   1    5.20   22.50
   9  -2  -1   15.10   25.60
   9  -2  -1    0.20   16.10
   9   2   1    8.70   19.70
   9  -2  -1   11.70   24.90
   9   2   1   22.20   20.90
  -9  -2   1   36.90   28.20
  -9   2  -1   32.10   24.00
   9   2   1   11.30   16.10
   9  -2   2   42.40   18.00
   9  -2   2   47.90   31.40
   9  -2   2   36.00   23.50
  -9   2   2   60.39   30.70
  -9   2   2   51.79   23.70
  -9   2   2   51.79   20.70
  -9  -2  -2   55.79   25.50
  -9  -2  -2   37.70   24.90
   9   2  -2   68.99   31.80
   9  -2   2   43.60   14.20
  -9   2   2   35.50   24.70
   9   2  -2   42.40   22.40
   9  -2   2   47.10   22.80
  -9  -2  -2   73.89   21.80
   9   2  -2   67.69   28.40
   9   2  -2   86.39   24.10
  -9   2   2   35.30   21.50
  -9  -2  -2  105.19   36.30
   9   2  -2   56.99   38.30
   9  -2   2   53.09   29.90
   9   2  -2   65.19   19.60
  -9  -2   2   64.29   32.20
  -9  -2   2   45.70   28.20
   9  -2  -2   52.49   23.20
  -9   2  -2   60.89   27.00
  -9   2  -2   46.90   13.00
   9   2   2   53.19   24.90
   9  -2  -2   51.49   17.10
  -9  -2   2   40.80   28.90
   9   2   2   81.29   33.40
   9   2   2   37.90   20.80
   9   2   2   39.70   26.70
  -9  -2   2   82.49   23.90
  -9  -2   2   31.30   22.50
   9  -2  -2   41.10   24.90
   9  -2  -2   60.29   31.30
  -9   2  -2   89.79   38.30
   9  -2  -2   16.40   32.20
   9   2   2   35.80   16.60
  -9   2  -2   51.99   20.70
   9  -2  -2   38.40   23.70
  -9   2  -2   55.59   25.10
   9   2  -3   35.10   23.50
  -9   2   3  -10.80   25.80
  -9   2   3  -16.10   20.30
   9   2  -3   11.50   20.10
  -9   2   3    6.10   23.20
  -9  -2  -3    2.90   32.10
  -9  -2  -3   -0.10   22.40
   9  -2   3   -3.70   18.70
  -9  -2  -3   -2.30   16.80
   9   2  -3  -16.50   24.60
  -9   2   3    8.90   21.80
  -9  -2  -3   -7.20   20.40
   9  -2   3    3.50    9.30
   9   2  -3  -13.80   26.20
   9   2  -3   -1.20   37.30
  -9   2   3   22.20   19.40
   9  -2   3   12.40   30.70
   9   2  -3   -1.40   15.10
   9  -2   3   13.80   25.40
   9   2   3   -2.70   22.00
  -9   2  -3   -2.60   23.70
   9   2   3  -24.80   28.40
   9  -2  -3    8.70   22.90
   9  -2  -3   19.40   30.10
   9   2   3    9.70   23.60
   9  -2  -3   -3.50   16.00
  -9  -2   3    1.30   25.30
  -9   2  -3   -9.90   28.70
  -9   2  -3   -4.20   16.90
  -9   2  -3    3.60   19.30
  -9  -2   3   16.80   19.60
   9  -2  -3   -1.20   23.00
  -9  -2   3   -5.60   24.20
  -9  -2   3    6.60   20.70
   9  -2  -3  -20.60   37.10
   9   2   3    8.70   14.20
  -9  -2   3    3.80   28.40
   9  -2  -3  -14.60   20.40
   9   2   3    3.80   19.60
   9  -2   4  323.37   47.10
   9   2  -4  344.37   48.10
  -9   2   4  379.56   52.89
  -9   2   4  374.76   56.89
   9  -2   4  316.47   46.00
  -9  -2  -4  387.06   36.40
  -9   2   4  382.26   39.80
  -9   2   4  408.26   47.50
  -9   2   4  329.77   49.50
   9  -2   4  412.76   54.19
   9   2  -4  357.06   41.80
  -9  -2  -4  357.66   52.09
  -9   2   4  325.87   40.50
   9   2  -4  387.56   50.79
   9   2  -4  396.56   35.90
  -9  -2  -4  335.27   38.60
   9  -2  -4  345.27   43.10
  -9   2  -4  373.46   45.60
  -9  -2   4  401.46   50.29
   9   2   4  427.46   54.79
   9   2   4  386.96   38.80
   9  -2  -4  358.66   44.70
  -9  -2   4  315.57   40.30
   9  -2  -4  398.26   51.29
  -9  -2   4  377.06   55.79
   9   2   4  342.57   48.40
  -9  -2   4  377.16   51.39
   9   2   4  350.76   32.00
   9  -2  -4  314.17   36.30
  -9   2  -4  371.06   38.90
  -9  -2   4  443.76   65.29
   9   2   4  379.36   48.80
  -9   2   5   10.40   24.80
  -9   2   5   51.39   23.20
   9   2  -5   36.60   38.70
  -9  -2  -5   44.50   18.90
  -9   2   5   46.80   23.00
   9   2  -5   85.19   27.80
   9  -2   5   31.70   29.10
   9  -2   5   50.69   21.60
  -9   2   5   21.50   22.20
   9  -2   5   55.59   22.10
   9  -2   5   92.29   35.50
   9   2  -5   37.40   25.10
   9   2  -5   38.80   23.60
  -9   2   5   75.49   30.70
  -9  -2  -5   18.10   18.00
   9   2  -5   29.00   17.00
  -9   2   5   29.70   33.60
   9   2   5   33.90   27.60
   9   2   5   19.90   13.80
  -9  -2   5    9.40   30.50
   9  -2  -5   58.99   22.70
  -9  -2   5   37.50   24.60
   9  -2  -5   78.89   24.10
  -9   2  -5   12.70   14.40
  -9  -2   5   33.50   37.50
  -9   2  -5   46.80   19.60
   9   2   5   89.99   36.40
   9   2   5   11.10   22.20
  -9  -2   5   39.60   23.40
  -9  -2   5  106.09   34.90
   9   2   5   27.50   20.80
  -9   2   6  208.38   58.39
  -9   2   6  160.48   43.40
   9  -2   6  141.99   28.00
   9   2  -6  165.48   31.00
  -9   2   6  155.58   37.00
   9   2  -6  112.59   36.20
  -9   2   6   87.69   33.10
  -9  -2  -6  123.99   20.80
   9  -2   6  145.79   39.00
  -9   2   6  169.58   32.00
  -9  -2   6  116.89   35.10
  -9   2  -6  131.69   22.70
   9  -2  -6  120.99   26.00
   9   2   6  153.18   36.80
  -9  -2   6  157.88   40.80
   9   2   6  131.19   27.20
   9  -2  -6   88.79   25.80
   9   2   6  236.88   45.30
 -10  -2   0 2315.57  119.79
 -10   2   0 2377.26  126.79
  10   2   0 2083.89  127.99
  10  -2   0 2497.65  119.09
 -10   2   0 2356.76  107.09
  10  -2   0 2153.38  121.19
 -10   2   0 2091.19  118.39
 -10  -2   0 2146.89  123.29
  10   2   0 2094.79  113.39
 -10   2   0 2438.86  116.29
 -10  -2   0 2398.96  109.09
  10   2   0 2380.76  119.89
 -10   2   0 2032.60  110.99
  10   2   0 2201.08  121.59
  10  -2   0 2265.97  106.99
  10  -2   0 2284.97  127.19
  10  -2   0 2312.47  115.29
  10  -2   0 2277.67  108.49
 -10  -2   0 2421.76  123.19
 -10  -2   0 2014.50  110.79
  10   2   0 2202.58  110.19
 -10   2   1  132.69   28.30
  10   2  -1  179.88   31.20
 -10  -2  -1  168.28   32.60
  10   2  -1  183.88   38.90
  10  -2   1  148.39   29.70
  10   2  -1  166.98   35.00
 -10  -2  -1  126.99   32.10
 -10  -2  -1  143.29   35.90
  10   2  -1  176.68   40.50
 -10  -2  -1  202.28   47.40
 -10   2   1  159.18   41.70
  10   2  -1  168.08   47.60
 -10  -2  -1  145.99   25.90
  10  -2   1  195.08   46.30
  10  -2   1  147.49   29.40
 -10   2   1  220.08   35.00
  10  -2   1  166.38   35.90
  10   2  -1  146.59   27.20
 -10   2   1  143.59   35.40
  10  -2   1  199.68   43.40
  10  -2   1  139.29   24.10
 -10   2   1  223.28   39.40
  10  -2  -1  199.18   43.00
 -10   2  -1  147.69   31.10
  10  -2  -1  158.88   34.00
  10   2   1  182.38   48.40
  10   2   1  172.58   42.00
 -10   2  -1  237.18   48.50
 -10  -2   1  154.08   28.90
  10  -2  -1  177.58   46.40
 -10  -2   1  170.08   42.70
  10  -2  -1  165.98   26.30
  10  -2  -1  150.48   29.30
 -10   2  -1  179.48   24.40
 -10  -2   1  156.08   37.20
 -10  -2   1  182.68   37.90
  10   2   1  124.39   26.20
 -10   2  -1  180.68   38.50
  10   2   1  120.89   30.60
  10  -2  -1  199.88   38.30
 -10   2  -1  207.98   35.40
  10   2   1  191.58   38.70
 -10  -2   1  139.89   32.30
  10   2  -2  805.82   87.19
  10   2  -2  682.63   66.69
  10   2  -2  640.54   46.50
  10  -2   2  632.04   55.19
  10   2  -2  642.54   65.29
 -10   2   2  668.63   63.69
 -10  -2  -2  657.33   59.49
  10   2  -2  569.24   54.89
 -10   2   2  712.83   69.59
  10  -2   2  712.03   44.00
  10  -2   2  634.14   67.49
  10  -2   2  688.63   58.69
 -10   2   2  660.13   54.79
 -10   2   2  677.03   54.99
 -10  -2  -2  607.54   64.59
 -10   2   2  728.03   62.59
  10  -2   2  712.33   49.50
  10   2  -2  612.24   56.99
  10  -2   2  635.94   62.99
 -10  -2  -2  755.62   54.89
 -10  -2  -2  589.94   57.19
  10  -2  -2  701.33   77.69
 -10   2  -2  720.13   72.09
  10  -2  -2  689.53   49.10
 -10   2  -2  682.23   41.40
 -10  -2   2  661.53   63.39
 -10  -2   2  573.94   64.89
 -10  -2   2  683.73   56.49
  10   2   2  722.23   56.39
 -10   2  -2  695.33   62.69
  10  -2  -2  567.54   62.99
  10   2   2  671.03   58.99
 -10  -2   2  711.83   60.19
  10   2   2  726.53   65.89
  10  -2  -2  578.94   51.69
 -10   2  -2  574.64   51.09
 -10  -2   2  623.94   62.59
  10   2   2  737.23   71.39
  10   2   2  656.23   48.10
  10  -2  -2  632.64   55.89
 -10   2  -2  691.23   58.39
  10  -2  -2  679.93   62.19
  10   2  -3   48.50   35.40
  10  -2   3   41.90   25.00
 -10  -2  -3   59.99   45.80
 -10   2   3   68.39   30.90
 -10  -2  -3   32.00   22.00
 -10  -2  -3  153.88   35.50
 -10  -2  -3   78.49   29.50
 -10   2   3   62.79   29.80
  10  -2   3   48.90   21.80
 -10   2   3  108.29   42.60
  10   2  -3   42.40   29.70
  10   2  -3   81.29   21.80
 -10   2   3   54.29   25.00
  10   2  -3   40.50   49.60
  10   2  -3   66.19   28.00
  10   2  -3   30.70   30.60
  10  -2   3   72.49   33.60
 -10   2   3   41.90   30.80
  10  -2   3   96.19   42.00
  10   2   3   83.19   31.40
  10   2   3   66.29   32.80
  10   2   3   50.99   25.70
 -10  -2   3   67.59   27.30
 -10  -2   3  133.59   41.60
 -10   2  -3   96.19   32.30
 -10  -2   3   70.89   41.20
 -10   2  -3   65.19   24.90
  10  -2  -3   44.20   26.70
  10  -2  -3   66.09   33.70
  10   2   3  107.89   42.30
 -10  -2   3  118.99   31.30
 -10   2  -3   72.29   27.00
  10  -2  -3   56.39   19.10
  10  -2  -3   62.49   55.79
  10  -2  -3  126.89   39.20
 -10  -2   3   56.69   31.70
  10   2   3   48.70   18.30
  10  -2  -3   47.60   27.10
 -10   2  -3   74.39   45.00
  10   2  -4  260.57   40.20
  10   2  -4  210.58   44.50
 -10  -2  -4  265.57   39.70
 -10  -2  -4  309.47   33.30
  10   2  -4  296.07   35.30
  10  -2   4  341.27   55.89
 -10   2   4  370.76   64.19
 -10   2   4  255.27   38.70
 -10   2   4  284.77   50.59
  10  -2   4  324.07   42.80
 -10   2   4  282.67   46.30
 -10   2   4  222.28   45.60
  10   2  -4  149.79   38.50
 -10  -2   4  293.17   62.59
  10   2   4  242.18   29.80
  10  -2  -4  198.18   36.80
  10   2   4  270.87   45.60
  10   2   4  215.68   39.60
 -10  -2   4  228.18   40.80
 -10  -2   4  258.27   48.70
  10  -2  -4  284.17   42.00
 -10   2  -4  276.87   35.90
 -10  -2   4  239.18   52.49
 -10   2  -4  418.86   56.79
  10   2   4  314.77   55.89
  10  -2  -4  205.78   42.20
  10  -2  -4  193.68   36.30
 -10   2  -4  271.77   31.80
  10  -2  -4  299.67   78.59
  10   2   4  226.48   35.70
 -10   2   5  138.19   38.30
 -10   2   5  101.19   35.90
  10   2  -5  154.88   44.30
 -10   2   5   89.99   39.60
  10   2  -5   82.89   20.20
  10  -2   5   95.49   34.90
  10   2  -5   81.39   26.90
  10  -2   5  121.79   42.80
 -10  -2  -5   95.19   22.90
 -10   2   5  176.38   57.49
  10   2  -5   40.50   22.20
 -10   2   5  106.89   29.30
  10  -2   5   86.89   28.00
  10  -2  -5  129.89   28.70
  10   2   5   24.30   26.40
  10   2   5   48.50   35.30
  10   2   5   71.29   17.40
  10   2   5   87.39   39.70
 -10  -2   5   98.89   33.60
 -10  -2   5   98.69   31.80
 -10  -2   5   97.39   53.09
 -10  -2   5   53.59   39.80
 -10   2  -5   40.90   21.10
  10   2   5  168.68   44.40
 -10   2   6  -38.00   31.60
  10  -2   6  107.29   37.90
  10   2  -6    2.20   17.10
  10   2  -6  -20.20   25.80
 -10   2   6   58.39   26.90
 -10   2   6   98.69   46.10
  10  -2   6   33.50   32.10
 -10   2   6  -56.29   30.60
 -10   2   6   67.79   28.30
  10  -2   6   -7.70   19.90
  10   2   6   -8.40   22.90
  10   2   6   48.80   27.50
 -10  -2   6   -4.80   35.50
  10   2   6   86.89   38.10
 -10  -2   6    0.30   21.40
 -10  -2   6   91.49   28.60
 -10  -2   6   -0.60   46.40
  10  -2  -6  -12.10   19.80
  11  -2   0  193.48   39.00
 -11   2   0  203.48   34.40
  11  -2   0  196.18   30.50
 -11  -2   0  203.48   35.40
 -11   2   0  225.08   43.30
 -11   2   0  216.98   51.39
  11  -2   0  183.28   38.30
 -11   2   0  240.78   35.30
  11  -2   0  171.18   30.30
  11   2   0  205.58   34.50
 -11  -2   0  221.98   44.80
 -11  -2   0  218.38   33.90
  11   2   0  138.09   48.30
  11   2   0  213.98   42.10
  11  -2   0  168.88   47.50
  11   2   0  186.18   32.00
  11   2   0  209.48   36.40
  11  -2   0  188.78   46.70
 -11  -2   0  285.47   57.69
  11  -2   1 1042.50   64.49
 -11  -2  -1 1114.39   83.79
 -11   2   1 1031.20   87.29
  11   2  -1 1121.99   98.69
  11  -2   1 1105.59   74.49
 -11   2   1 1122.29   74.59
  11  -2   1 1176.38   91.29
  11   2  -1 1105.89   84.69
 -11  -2  -1  976.60   67.69
  11   2  -1 1078.29   64.59
 -11   2   1 1051.69   79.69
 -11  -2  -1 1135.09   68.49
  11   2  -1 1009.90   83.29
  11  -2   1  930.91   72.69
 -11  -2  -1 1066.29   88.79
  11  -2   1 1106.29   86.09
 -11  -2  -1 1097.99   79.69
  11   2  -1 1098.79   74.09
  11   2  -1 1055.09   71.69
 -11   2   1 1185.18   73.89
 -11   2  -1 1178.58   64.59
 -11  -2   1 1155.08   86.09
 -11   2  -1 1136.89   89.09
 -11   2  -1 1149.98   79.79
  11  -2  -1 1166.98   93.69
 -11   2  -1  994.40   70.69
  11   2   1 1055.69   74.09
  11  -2  -1 1031.40   63.69
 -11  -2   1 1046.70   73.29
 -11  -2   1 1028.70   88.69
 -11  -2   1 1158.98   74.39
  11  -2  -1  967.50   69.99
  11   2   1 1090.39   84.49
 -11   2  -1 1064.39   78.29
 -11  -2   1 1025.20   82.79
  11   2   1 1087.59   75.19
  11  -2  -1 1066.19   74.79
  11   2   1 1124.29   69.89
  11  -2  -1 1206.08   82.79
  11  -2  -1  951.20   83.39
  11   2   1  992.80   82.69
  11   2  -2   54.09   22.10
  11  -2   2   47.10   17.90
  11   2  -2   75.19   29.80
  11  -2   2   73.29   31.10
 -11   2   2   65.09   30.40
  11  -2   2   47.80   29.40
 -11  -2  -2  114.59   33.70
  11  -2   2   98.99   43.00
 -11   2   2  137.19   45.20
  11  -2   2   52.79   33.70
 -11   2   2   70.19   34.20
  11   2  -2   61.19   55.49
 -11  -2  -2  112.99   51.19
  11   2  -2   73.89   37.40
 -11   2   2   77.19   29.80
  11   2  -2   33.00   28.00
  11   2  -2   86.29   40.80
 -11  -2  -2   66.59   26.70
  11  -2   2   54.79   21.70
 -11   2   2   67.39   34.50
  11  -2  -2   33.80   63.99
  11   2   2  117.69   32.00
 -11   2  -2   56.89   26.90
 -11   2  -2   43.80   16.50
  11  -2  -2  105.29   48.90
  11   2   2  111.69   38.40
  11  -2  -2   80.29   26.40
  11   2   2   52.29   42.70
 -11   2  -2  101.39   52.09
 -11   2  -2   76.69   30.50
 -11   2  -2   89.29   34.10
 -11  -2   2   93.39   29.40
  11  -2  -2   68.49   24.10
  11   2   2   36.00   20.90
  11  -2  -2  105.79   34.10
 -11  -2   2   69.39   43.00
 -11  -2   2   54.69   31.70
  11   2   2  104.39   36.80
 -11  -2   2   68.59   29.70
 -11   2   3   99.79   38.50
  11   2  -3  192.58   68.39
  11  -2   3   58.99   26.10
  11   2  -3  127.89   34.10
  11   2  -3   89.19   32.00
 -11  -2  -3  166.88   39.10
  11  -2   3   58.49   15.20
  11  -2   3  126.99   35.90
 -11   2   3   93.89   44.70
 -11   2   3  180.88   80.29
 -11  -2  -3  116.59   28.80
 -11   2   3   87.19   28.30
 -11  -2  -3  120.39   53.69
  11   2  -3  232.28   75.09
  11  -2   3  121.09   45.90
  11   2  -3  105.39   24.10
  11  -2   3  111.09   39.50
  11   2  -3   92.69   40.70
 -11  -2  -3   46.50   36.30
 -11   2   3  126.39   38.30
  11   2   3   79.89   26.40
 -11   2  -3  109.09   29.30
 -11  -2   3  147.69   38.90
 -11  -2   3   79.19   66.89
  11  -2  -3   98.39   25.60
 -11   2  -3  154.38   54.99
 -11   2  -3  183.18   38.80
  11   2   3   93.09   21.90
  11  -2  -3   92.09   36.40
 -11  -2   3   96.39   34.20
  11  -2  -3  101.69   32.80
  11  -2  -3   33.40   64.99
  11   2   3  154.58   49.20
  11  -2  -3  129.29   33.20
  11  -2  -3   55.49   30.60
 -11  -2   3  100.29   30.80
 -11  -2   3  144.09   49.70
  11   2   3   92.49   37.10
 -11   2  -3  145.09   30.30
  11   2   3   94.69   36.40
 -11   2   4   69.79   31.90
  11  -2   4   43.40   35.00
  11   2  -4  -23.90   31.60
  11   2  -4   69.79   29.90
 -11   2   4   47.90   37.20
 -11   2   4   51.69   39.40
  11  -2   4  110.49   68.79
  11   2  -4   89.49   31.30
  11  -2   4   26.90   26.50
  11   2  -4   19.70   20.80
 -11  -2  -4   59.49   31.40
  11   2  -4   28.90   16.90
 -11   2   4   64.49   46.10
 -11   2   4   54.09   25.20
 -11   2  -4   -4.80   37.40
 -11  -2   4  114.29   36.50
 -11  -2   4   48.90   26.70
 -11  -2   4   41.70   30.60
  11  -2  -4   36.40   23.50
 -11   2  -4   67.59   21.00
  11   2   4   16.50   16.00
 -11  -2   4    4.50   46.10
  11  -2  -4   29.70   25.00
  11   2   4    3.10   31.30
  11  -2  -4   94.99   23.30
 -11  -2   4   21.60   44.00
  11  -2  -4   76.69   30.50
  11   2   4   69.79   34.40
  11   2   4   77.99   43.80
  11   2   4   35.30   22.80
 -11   2   5  -30.70   34.50
  11  -2   5   95.49   43.20
 -11   2   5    2.30   39.30
 -11   2   5   21.20   44.90
  11   2  -5   13.80   23.30
 -11   2   5   26.70   25.20
  11  -2   5   25.70   33.50
 -11  -2  -5   29.00   17.60
  11   2  -5    5.30   26.60
  11  -2   5   24.40   25.60
 -11   2  -5   23.20   18.50
 -11  -2   5   87.19   32.70
 -11  -2   5  -28.60   48.50
 -11  -2   5   14.20   25.20
  11   2   5   20.40   29.90
  12   2   0  348.87   56.89
 -12   2   0  365.06   71.49
 -12   2   0  300.47   49.30
 -12   2   0  364.16   55.19
  12   2   0  248.68   38.10
 -12  -2   0  389.86   87.49
 -12   2   0  311.47   43.20
  12  -2   0  399.16   60.69
  12   2   0  271.87   42.00
 -12  -2   0  344.37   42.90
  12   2   0  305.67   68.19
  12  -2   0  309.07   60.79
  12   2   0  257.27   39.20
  12  -2   0  293.77   47.50
  12  -2   0  240.48   37.20
 -12  -2   0  330.47   45.30
 -12   2   0  304.37   45.70
 -12  -2   0  322.07   47.60
 -12  -2   0  307.37   59.19
  12   2  -1  151.58   34.20
 -12   2   1  204.38   48.00
 -12   2   1  171.78   38.10
  12   2  -1  171.88   43.90
 -12   2   1  184.68   48.50
  12   2  -1  113.39   32.20
 -12  -2  -1  120.79   27.40
  12   2  -1  181.68   64.29
  12   2  -1  152.68   30.10
 -12  -2  -1  234.38   65.69
 -12  -2  -1  152.78   39.40
 -12  -2  -1  138.29   32.80
  12  -2   1  112.39   35.30
 -12  -2  -1   58.89   38.80
  12  -2   1  112.89   25.20
  12  -2   1  165.78   49.00
 -12   2   1  196.28   35.80
  12  -2   1  195.58   46.60
  12   2   1  172.38   46.70
 -12  -2   1  178.58   52.19
  12   2   1  107.49   51.49
 -12   2  -1  161.78   27.20
 -12   2  -1  186.28   42.40
 -12  -2   1  225.38   57.79
 -12  -2   1  168.08   35.70
 -12   2  -1  175.68   41.00
  12  -2  -1  199.18   43.40
  12  -2  -1  141.59   36.40
 -12   2  -1  252.87   64.99
  12  -2  -1   88.39   29.30
  12   2   1  146.99   30.60
  12   2   1  188.38   47.80
  12  -2  -1  202.78   55.49
  12   2   1  124.29   35.80
 -12   2  -1  146.79   34.30
 -12  -2   1  139.19   32.00
  12   2  -2  914.81  105.69
  12  -2   2  998.20   86.69
 -12  -2  -2  910.91   69.19
  12   2  -2 1054.59   88.09
  12  -2   2  883.01   58.79
  12  -2   2  878.41   72.29
  12  -2   2 1190.98   84.59
  12   2  -2  932.41   62.49
  12   2  -2  874.41   73.29
 -12   2   2 1031.70   93.79
 -12   2   2  971.30  114.89
 -12  -2  -2 1242.88   94.29
 -12  -2  -2 1021.40   86.39
 -12  -2  -2 1074.29   82.19
 -12   2   2 1129.09   86.79
 -12   2   2  989.50   69.99
  12  -2   2 1026.90   69.19
  12   2  -2  890.41   74.09
  12  -2   2 1245.88   97.79
 -12   2  -2 1086.09   58.29
  12  -2  -2  875.21   73.39
  12  -2  -2 1049.40  101.69
 -12  -2   2  845.22   87.89
 -12   2  -2 1117.39   93.59
 -12   2  -2  884.71   91.29
  12   2   2 1018.90   74.39
  12   2   2 1022.00   66.09
  12  -2  -2 1046.80   77.09
 -12   2  -2  861.81   69.39
 -12  -2   2  972.10   69.89
 -12  -2   2 1047.70   96.69
  12   2   2 1149.08   86.99
  12   2   2 1000.00   95.39
  12  -2  -2  938.01   74.79
  12   2   2 1000.50   85.59
 -12   2  -2 1002.70   75.19
 -12  -2   2 1153.78   81.99
 -12   2   3   52.19   32.10
  12   2  -3    8.80   17.40
  12  -2   3   50.19   45.20
  12  -2   3   17.40   25.20
  12   2  -3   60.09   31.60
 -12   2   3   27.80   40.50
  12   2  -3  -13.30   24.30
  12  -2   3   10.50   31.30
 -12   2   3  -13.00   40.10
  12  -2   3    0.60   29.80
 -12   2   3    8.20   34.10
  12   2  -3   11.30   63.99
  12   2  -3   -3.30   35.90
  12   2  -3   70.89   39.10
 -12  -2  -3   -5.20   26.50
 -12   2   3   53.29   28.90
 -12  -2  -3  -17.10   46.40
 -12  -2  -3   29.00   22.60
 -12   2  -3   38.40   14.70
 -12  -2   3    5.90   32.10
  12   2   3   46.60   27.10
 -12  -2   3   13.00   45.70
  12   2   3  -21.60   36.60
  12   2   3   19.30   17.90
  12   2   3   29.80   31.80
 -12   2  -3   90.09   28.20
  12  -2  -3 -130.59   83.89
 -12   2  -3   30.70   24.00
 -12   2  -3   17.60   44.90
  12  -2  -3   20.70   27.30
 -12  -2   3  -10.10   53.69
 -12  -2   3   60.29   32.60
  12   2   3   32.80   43.50
  12  -2  -3   28.60   27.70
 -12  -2   3   12.90   26.00
  12  -2  -3    7.40   28.20
  12  -2  -3   24.80   26.90
  12  -2   4  298.07   63.89
  12  -2   4  128.79   38.20
  12   2  -4  132.29   38.40
  12  -2   4  125.99   43.90
  12  -2   4  144.19   32.30
 -12   2   4  290.07   72.59
 -12   2   4  160.28   51.79
 -12   2   4  139.19   40.40
 -12   2   4  169.38   55.19
 -12  -2  -4  121.69   29.30
  12   2  -4  206.68   47.80
  12   2  -4  131.19   26.20
  12   2  -4   98.19   33.60
 -12  -2   4  149.59   61.29
  12  -2  -4   38.70   83.69
 -12  -2   4  121.29   66.69
 -12   2  -4  143.69   31.60
  12   2   4  178.28   44.90
 -12  -2   4  155.28   40.60
  12  -2  -4  128.69   36.50
  12   2   4  183.18   55.29
  12   2   4   94.29   21.80
  12   2   4  105.29   46.40
 -12  -2   4  144.19   43.10
  12  -2  -4   83.59   28.50
  13   2   0   24.20   38.10
 -13  -2   0   35.60   29.30
  13   2   0   52.09   44.90
 -13   2   0   33.60   30.40
 -13   2   0   30.10   22.10
 -13  -2   0   51.29   29.00
  13  -2   0   38.20   24.40
  13   2   0   33.70   26.10
 -13   2   0   73.49   34.10
 -13  -2   0   22.20   54.99
  13  -2   0   29.60   22.40
  13  -2   0   -9.60   15.60
 -13   2   0   15.80   24.20
 -13   2   0   40.70   48.90
  13   2   0   38.90   30.50
  13  -2   0   99.69   48.00
 -13  -2   0   76.79   32.90
  13  -2   0    9.90   29.20
  13   2   0   60.79   26.40
  13  -2   0   58.99   40.40
 -13  -2   0   -1.70   38.40
  13   2  -1   76.59   62.39
  13  -2   1  127.39   56.39
  13  -2   1  100.29   25.40
  13   2  -1  153.38   57.09
 -13  -2  -1   95.89   28.50
 -13   2   1  197.08   49.30
 -13  -2  -1  128.49   35.00
  13  -2   1  133.79   44.10
 -13  -2  -1  118.89   73.69
 -13   2   1   97.89   34.40
  13   2  -1  174.18   47.70
 -13   2   1  117.89   37.50
 -13  -2  -1  111.39   46.40
  13   2  -1  143.99   34.70
 -13   2   1  127.69   57.59
  13  -2   1  110.19   35.80
 -13   2   1  165.48   43.00
  13  -2   1   40.00   30.70
  13   2   1   97.59   41.50
 -13  -2   1  125.49   39.40
 -13  -2   1  138.99   40.90
 -13  -2   1  112.79   33.30
  13  -2  -1   78.69   37.30
 -13   2  -1  122.39   35.70
  13   2   1   23.90   38.50
  13  -2  -1  121.89   37.90
  13   2   1  119.49   35.90
  13  -2  -1  106.29   36.60
 -13   2  -1  177.38   40.30
  13   2   1   68.89   57.49
 -13   2  -1  231.98   72.99
 -13  -2   1   54.19   52.39
  13  -2  -1  166.28   59.29
  13  -2  -1   79.79   29.10
  13   2   1   90.99   26.70
 -13   2  -1   99.39   24.90
 -13  -2   1  221.08   60.79
  13   2   1   95.09   28.10
  13  -2  -1   70.69   28.70
 -13  -2  -2   -3.90   22.60
  13  -2   2    0.70   18.10
  13   2  -2  -48.20   37.80
  13  -2   2   25.30   25.80
 -13  -2  -2    2.20   66.49
  13   2  -2   87.69   37.00
 -13   2   2   39.50   33.30
  13  -2   2   63.29   39.00
  13   2  -2   16.00   25.40
  13  -2   2    4.50   26.50
 -13   2   2   13.30   47.40
 -13   2   2   42.50   27.90
 -13  -2  -2   -1.40   34.10
 -13   2   2   52.69   28.60
  13  -2   2   94.89   44.60
 -13   2   2   -0.80   35.50
  13   2  -2   47.40   28.80
  13  -2   2   37.40   33.60
  13   2  -2   19.80   77.49
 -13   2  -2   21.70   21.70
 -13   2  -2   22.20   57.99
 -13  -2   2   24.90   19.40
 -13  -2   2   -2.10   48.00
  13  -2  -2   43.70   25.80
 -13  -2   2  -77.99   51.29
  13   2   2    9.30   49.10
 -13  -2   2   37.10   34.50
  13  -2  -2   14.60   18.00
 -13   2  -2   32.60   20.90
  13   2   2   15.20   32.10
  13  -2  -2   44.30   26.90
  13   2   2  -29.40   47.70
  13  -2  -2   49.30   28.80
  13  -2  -2   28.70   35.80
 -13   2  -2   -9.00   12.80
  13   2   2   13.50   20.50
  13   2   2   22.90   28.70
  13  -2  -2   16.80   64.69
 -13  -2   2   35.00   27.30
  13   2  -3  177.08   43.50
  13   2  -3  222.78   86.39
  13   2  -3   94.69   35.50
 -13  -2  -3  288.87   59.09
  13   2  -3  149.59   51.39
  13  -2   3  146.09   36.40
 -13  -2  -3  111.79   31.60
  13   2  -3  128.39   37.70
 -13   2   3  158.48   63.89
 -13   2   3  136.79   32.90
 -13   2   3  151.08   58.19
 -13   2   3  256.17   64.49
 -13   2   3  137.19   41.90
  13  -2   3   89.89   41.80
  13  -2   3  166.38   48.40
  13  -2  -3 -114.19   79.79
 -13  -2   3  153.58   42.20
  13  -2  -3  120.69   38.40
  13   2   3  103.89   56.59
 -13  -2   3  174.68   51.79
 -13   2  -3  139.59   56.39
  13   2   3  125.89   58.49
 -13  -2   3   44.90   70.69
 -13  -2   3  127.39   66.59
  13   2   3  133.69   45.50
 -13  -2   3  138.29   36.40
 -13   2  -3  109.89   31.80
  13  -2  -3   82.99   28.50
  13   2   3  105.59   25.90
  13  -2  -3  141.09   42.20
  13  -2  -3   77.59   32.70
 -13   2   4   92.79   59.49
  13  -2   4   68.69   42.00
 -13  -2  -4   40.50   23.90
  13   2  -4   45.20   31.30
 -13   2   4  102.79   36.90
  13  -2   4  219.48   59.29
 -13   2   4   11.50   47.50
  13  -2   4   63.39   30.20
  13   2  -4   56.49   30.80
 -13   2   4  121.49   67.89
  13  -2   4   85.59   38.50
 -13  -2   4  -84.49   68.19
 -13   2  -4   49.20   28.80
  13   2   4   64.69   52.29
  13  -2  -4 -135.89   66.99
 -13  -2   4   19.60   49.60
  13  -2  -4   38.80   29.40
  13   2   4  -69.79   49.50
 -13  -2   4  159.98   73.09
  13  -2  -4   68.09   26.00
  13   2   4   84.69   36.20
 -13  -2   4  107.39   36.10
 -14   2   0   49.20   29.40
  14  -2   0   88.69   41.70
 -14   2   0   73.99   31.90
 -14  -2   0   -1.60   49.10
  14   2   0   24.20   31.20
 -14   2   0  191.18   69.49
  14   2   0   91.89   38.40
  14  -2   0   88.09   51.79
 -14  -2   0  142.89   38.90
  14   2   0   18.60   60.39
 -14  -2   0  -42.30   65.59
  14  -2   0   82.29   27.20
  14   2   0   59.19   26.60
 -14  -2   0   29.90   31.70
  14  -2   0   75.99   38.80
 -14   2   0  116.19   38.20
  14   2   0   52.89   27.30
 -14  -2   0   65.29   31.20
 -14   2   0   77.89   34.80
  14  -2   0   75.39   27.90
  14  -2   0   29.20   46.50
  14  -2   1   28.80   29.20
  14  -2   1   33.30   36.00
  14   2  -1   -5.10   38.10
 -14   2   1   76.99   34.80
 -14   2   1   70.09   55.69
  14   2  -1   23.00   22.40
  14   2  -1   26.60   30.30
 -14  -2  -1 -123.09   72.79
  14   2  -1  111.99   43.00
 -14  -2  -1   77.39   27.40
  14  -2   1   15.30   25.40
  14  -2   1   60.59   24.40
 -14  -2  -1   32.40   24.40
 -14   2   1   45.80   30.20
 -14  -2  -1   30.80   27.20
 -14   2   1   99.09   32.60
  14  -2   1   67.29   43.30
  14  -2   1  162.18   54.99
  14   2  -1   33.10   27.50
  14  -2  -1   48.30   28.30
  14   2   1  -59.19   57.59
  14   2   1   38.80   28.90
 -14   2  -1   22.40   15.50
 -14  -2   1   61.09   65.49
 -14  -2   1    1.20   31.50
  14  -2  -1   15.50   51.89
  14   2   1  -59.49   56.19
  14   2   1   48.60   33.40
  14  -2  -1   17.50   25.90
  14  -2  -1   82.69   37.90
 -14   2  -1   55.39   66.09
  14  -2  -1   26.30   28.50
 -14   2  -1   91.19   29.80
 -14  -2   1  110.39   34.20
 -14  -2   1  -29.90   51.79
 -14   2  -1   52.89   29.40
  14   2   1   36.30   26.10
  14   2   1   27.70   20.60
  14  -2  -1   99.89   36.20
 -14  -2   1   57.59   28.70
  14  -2   2  145.89   51.29
  14  -2   2   74.69   42.80
 -14  -2  -2   94.19   31.40
  14   2  -2   53.29   30.40
  14   2  -2  197.78   37.20
 -14   2   2   98.99   33.80
  14   2  -2 -146.39   86.99
  14   2  -2   87.89   35.40
 -14   2   2   58.89   42.40
 -14  -2  -2  137.59   65.09
  14   2  -2   52.59   24.50
  14  -2   2   90.09   31.10
 -14   2   2   41.60   30.40
  14   2  -2  112.79   37.60
 -14   2   2   99.59   63.39
  14  -2   2  102.89   47.40
 -14   2   2   77.99   46.40
 -14  -2   2  158.48   39.80
  14   2   2   -1.80   55.69
  14   2   2   68.89   42.40
  14  -2  -2 -145.89   75.39
 -14  -2   2   73.99   47.20
  14   2   2   66.09   30.30
 -14   2  -2  163.38   67.99
  14   2   2   49.00   57.69
 -14  -2   2  -46.30   60.19
  14  -2  -2   62.99   27.80
 -14   2  -2   63.29   31.20
  14  -2  -2   81.79   36.00
  14  -2  -2   52.49   29.60
 -14  -2   2   90.49   34.10
  14   2   2   72.19   31.10
  14  -2  -2  115.59   40.60
 -14  -2   2   67.69   66.19
  14   2  -3   -2.20   75.19
  14  -2   3  219.48   55.89
 -14   2   3  121.09   65.79
  14  -2   3   14.60   31.40
  14   2  -3   50.69   32.60
 -14   2   3   95.99   45.10
  14   2  -3   35.60   22.00
  14  -2   3   68.89   42.00
 -14   2   3  107.49   57.99
  14   2  -3   37.20   24.10
  14  -2   3  157.08   51.89
 -14  -2  -3   45.90   26.10
 -14   2  -3   60.79   29.20
 -14  -2   3   99.79   52.99
  14  -2  -3   55.49   33.50
  14   2   3  -87.09   58.79
  14  -2  -3   91.69   34.10
  14  -2  -3   79.89   28.40
  14   2   3  -11.90   58.19
 -14  -2   3   83.39   72.39
  14   2   3  101.89   43.10
  15  -2   0   37.00   54.79
  15   2   0   29.00   25.60
  15  -2   0   12.90   22.60
  15   2   0   33.70   25.70
 -15  -2   0   57.09   29.70
  15   2   0   81.29   37.50
 -15   2   0  179.98   71.59
 -15  -2   0   -5.00   76.99
  15  -2   0  125.79   43.40
 -15   2   0   94.79   32.60
  15  -2   0   22.80   25.10
   0   3   0  410.76   21.80
   0   3   0  378.26   28.00
   0  -3   0  386.56   23.70
   0  -3   0  399.36   22.60
   0  -3   0  363.46   25.20
   0  -3   0  415.96   28.50
   0   3   0  372.46   30.90
   0   3   0  343.17   23.00
   0   3   0  402.26   25.40
   0  -3   0  381.46   25.20
   0  -3  -1    1.30   12.00
   0  -3   1    3.10    5.60
   0  -3   1  -11.10   14.10
   0   3   1   -1.70    9.70
   0  -3  -1  -10.10   14.30
   0  -3   1   -6.40    8.20
   0   3  -1   -4.90   10.70
   0   3   1  -13.00   10.10
   0   3  -1    0.60    5.20
   0   3  -1   -5.00   13.20
   0  -3   1  -11.60   11.90
   0   3   1   -3.30   14.10
   0   3  -1   17.30    8.20
   0  -3  -1   -1.90    4.80
   0   3   1   -3.50   12.20
   0   3   1   -2.60    9.60
   0  -3  -1   -0.40   12.30
   0   3  -1   -0.80   15.00
   0  -3  -1  -14.00    9.40
   0  -3   1   -1.00   11.70
   0  -3   1    5.50   11.40
   0   3  -1  -10.70   11.20
   0   3  -2 3914.11  818.32
   0   3   2 3836.02  659.13
   0  -3  -2 3987.50  670.73
   0   3   3   10.70    8.00
   0  -3   3    8.00    5.50
   0  -3   3   -1.60   11.80
   0   3  -3   11.10    9.30
   0   3   3    4.60    8.40
   0   3   3    5.80    9.60
   0   3   3    0.60    7.60
   0  -3  -3    3.00    7.20
   0  -3   3  -10.80    9.20
   0   3   3  -11.10   13.70
   0  -3   3    8.60    9.50
   0  -3  -3   -1.10    7.30
   0  -3   3    2.40   10.90
   0  -3   3   -0.10    9.40
   0   3  -3   -3.80    8.80
   0   3  -3    2.70    9.50
   0   3   4 1787.62   75.39
   0  -3  -4 1877.31   70.39
   0   3   4 1882.21   72.89
   0  -3   4 1746.93   80.99
   0   3  -4 1855.11   76.19
   0  -3   4 2034.20   77.59
   0  -3   4 1772.62   79.39
   0   3   4 1920.11   85.29
   0   3   4 1890.71   74.49
   0   3  -4 1789.42   75.59
   0  -3   4 1879.21   76.99
   0  -3   4 1785.82   72.79
   0   3  -4 1815.42   82.99
   0  -3  -4 1821.32   70.19
   0   3   5   15.20   16.50
   0   3   5   -7.70   17.70
   0  -3   5   -9.80   20.80
   0  -3   5   -1.30   11.40
   0   3  -5    0.90    7.40
   0  -3   5   18.00   13.20
   0  -3   5   -1.20    8.10
   0   3   5   -1.50    8.30
   0   3  -5   11.30    7.00
   0  -3   5   -3.40    8.50
   0   3   5   -1.80    7.40
   0  -3   6  250.67   22.80
   0  -3   6  214.18   26.10
   0   3   6  196.68   17.20
   0  -3   6  205.78   15.70
   0  -3   6  307.97   35.60
   0   3   6  158.78   30.70
   0  -3   6  237.58   16.00
   0  -3   6  189.48   26.80
   0   3   6  156.28   28.40
   0   3   6  208.98   19.10
   0   3   7    3.20   10.10
   0  -3   7    2.00   15.40
   0   3   7  -10.60   22.80
   0   3   7   -1.10    8.80
   0  -3   7   29.40   20.20
   0  -3   7   -8.10   13.80
   0   3   7    1.60   22.70
   0  -3   8   12.40   22.50
   0   3   8   39.00   32.40
   0   3   8   -4.10   23.00
   1   3   0 1540.95   71.79
   1   3   0 1505.55   66.69
   1  -3   0 1772.62   67.89
  -1   3   0 1543.55   71.19
   1  -3   0 1642.74   72.39
  -1   3   0 1422.66   66.09
  -1  -3   0 1482.05   66.99
  -1  -3   0 1622.44   72.19
  -1  -3   0 1483.05   65.59
   1   3   0 1651.13   70.19
  -1   3   0 1624.74   67.09
   1  -3   0 1587.94   67.09
   1  -3   0 1605.74   69.39
  -1   3   0 1631.14   63.99
  -1   3   0 1643.84   69.49
  -1  -3   0 1593.94   68.19
   1   3   0 1464.45   65.89
  -1   3   1  182.28   20.60
   1   3  -1  183.68   20.40
   1  -3   1  200.88   14.30
   1  -3   1  195.98   19.30
  -1   3   1  200.38   18.60
  -1   3   1  186.68   25.00
   1   3  -1  236.48   26.70
  -1  -3  -1  209.48   22.00
  -1   3   1  195.48   21.20
   1  -3   1  212.68   25.80
  -1   3   1  189.48   18.80
   1  -3   1  197.48   23.40
   1  -3   1  191.08   19.70
   1   3  -1  212.28   21.30
   1   3  -1  192.58   26.30
  -1  -3  -1  233.18   19.30
   1   3  -1  220.08   19.10
  -1  -3  -1  176.28   24.70
  -1   3  -1  200.08   26.80
  -1  -3   1  227.48   19.30
  -1  -3   1  185.88   21.50
  -1   3  -1  189.38   19.50
  -1  -3   1  191.78   23.00
  -1   3  -1  182.68   13.70
  -1   3  -1  209.78   13.90
  -1   3  -1  225.08   19.90
   1   3   1  193.88   19.70
   1   3   1  187.58   18.80
  -1   3  -1  170.28   22.30
   1  -3  -1  172.28   21.40
   1  -3  -1  188.88   17.50
   1  -3  -1  201.08   18.90
   1   3   1  195.98   21.60
   1   3   1  191.08   22.90
  -1  -3   1  193.68   26.50
  -1  -3   1  195.88   20.40
   1  -3  -1  194.48   27.60
   1  -3  -1  213.28   19.70
  -1  -3  -2  152.48   13.80
   1   3  -2  178.68   19.50
   1  -3   2  148.69   21.90
  -1   3   2  165.58   17.60
  -1  -3  -2  166.98   17.10
   1  -3   2  181.08   20.80
  -1  -3  -2  148.69   13.60
  -1  -3  -2  165.48   16.40
  -1   3   2  182.58   20.80
  -1   3   2  147.79   16.70
   1   3  -2  180.98   23.70
   1   3  -2  176.98   20.10
   1  -3   2  174.78   19.00
   1  -3   2  204.48   14.30
  -1   3   2  152.78   19.10
   1  -3   2  172.58   19.10
   1   3  -2  164.38   20.90
   1  -3   2  164.08   12.70
  -1   3   2  165.88   20.60
  -1   3  -2  176.98   19.60
   1   3   2  164.48   16.90
  -1  -3   2  179.48   19.40
   1   3   2  184.78   22.40
   1  -3  -2  177.98   17.40
   1   3   2  198.58   18.30
  -1   3  -2  165.78   14.40
  -1  -3   2  169.58   22.20
   1  -3  -2  186.28   18.20
  -1  -3   2  181.78   20.10
  -1   3  -2  186.78   18.60
  -1  -3   2  196.98   21.10
   1  -3  -2  149.99   17.50
   1  -3  -2  183.48   20.20
   1   3   2  168.38   16.70
  -1  -3   2  175.28   25.10
  -1   3  -2  182.38   21.40
   1  -3  -2  200.38   19.10
  -1   3  -2  189.28   20.10
   1   3  -3 1468.45   70.49
   1  -3   3 1480.05   65.79
  -1   3   3 1616.64   68.39
  -1   3   3 1572.94   71.19
  -1   3   3 1500.15   66.19
   1  -3   3 1516.25   69.49
   1   3  -3 1580.04   61.59
   1  -3   3 1522.55   66.29
   1  -3   3 1623.44   65.39
   1  -3   3 1597.14   68.59
   1   3  -3 1574.34   67.29
  -1   3   3 1528.95   64.99
   1   3  -3 1613.54   67.89
   1   3  -3 1574.54   61.49
  -1  -3  -3 1567.84   62.89
  -1  -3  -3 1632.64   63.29
   1  -3  -3 1512.25   70.99
  -1  -3   3 1565.44   67.49
  -1   3  -3 1531.15   65.79
  -1   3  -3 1552.14   66.09
   1   3   3 1586.14   63.79
   1   3   3 1691.83   72.99
  -1  -3   3 1589.44   70.79
   1  -3  -3 1534.65   64.29
   1  -3  -3 1543.95   64.59
  -1   3  -3 1537.35   66.19
   1   3   3 1516.55   63.99
  -1  -3   3 1565.64   70.39
  -1  -3   3 1613.74   67.99
   1   3   3 1629.84   64.19
   1   3   3 1576.74   65.79
  -1  -3   3 1466.15   71.19
  -1  -3   3 1498.55   58.19
  -1   3   4 1869.01   71.99
   1  -3   4 1801.12   78.39
   1  -3   4 1898.61   77.29
  -1   3   4 1751.22   86.99
  -1   3   4 1783.62   81.69
  -1   3   4 1650.03   73.39
  -1   3   4 1763.42   71.79
   1  -3   4 1689.73   76.19
   1   3  -4 1751.12   82.89
  -1   3   4 1649.04   74.89
   1   3  -4 1809.32   74.69
   1  -3   4 1743.73   73.29
   1  -3   4 1775.72   73.69
  -1  -3  -4 1854.51   66.79
  -1  -3  -4 1700.33   66.49
   1   3  -4 1879.21   75.19
  -1  -3   4 1867.61   68.89
  -1  -3   4 1755.92   75.29
   1   3   4 1771.72   69.29
   1   3   4 1873.51   83.79
  -1  -3   4 1809.22   81.79
   1   3   4 1761.02   69.39
  -1  -3   4 1835.92   75.39
  -1  -3   4 1753.02   81.69
   1  -3  -4 1670.83   69.99
   1   3   4 1788.92   72.19
  -1   3  -4 1741.73   72.89
  -1   3  -4 1764.22   72.49
   1   3   4 1679.23   70.59
  -1   3  -4 1623.34   80.59
  -1  -3   4 1721.63   78.49
   1   3  -5  237.98   31.00
   1  -3   5  288.97   23.10
   1  -3   5  277.57   26.60
  -1   3   5  262.47   16.70
   1  -3   5  284.57   19.70
  -1   3   5  269.67   36.60
  -1   3   5  256.27   22.80
   1   3  -5  239.08   19.40
  -1   3   5  291.87   31.00
  -1   3   5  273.37   16.40
  -1   3   5  264.27   21.30
   1   3  -5  275.17   19.90
   1  -3   5  267.07   24.40
   1  -3   5  298.67   28.30
  -1  -3   5  257.27   18.50
   1   3   5  293.37   32.60
  -1   3  -5  255.07   17.60
  -1  -3   5  285.67   22.40
  -1  -3   5  320.87   34.10
  -1  -3   5  296.97   28.20
  -1  -3   5  271.87   22.20
  -1  -3   5  252.67   28.00
   1   3   5  271.87   17.50
  -1   3   6  144.69   19.90
   1  -3   6  115.99   11.30
   1  -3   6  151.68   23.40
  -1   3   6  116.69   30.10
   1   3  -6  109.89    8.50
  -1   3   6  128.49   17.50
  -1   3   6  147.49   28.00
   1  -3   6  118.19   11.60
   1  -3   6  144.29   20.70
   1  -3   6  120.59   21.50
   1   3   6  140.89   28.10
  -1  -3   6  140.59   16.20
   1   3   6  104.29   27.00
  -1  -3   6  155.58   27.50
  -1  -3   6  127.99   22.70
  -1  -3   6  134.19   16.80
   1   3   6  124.59   15.20
  -1  -3   6  147.79   24.80
  -1  -3   6  138.09   16.20
   1   3   6  120.19   13.60
   1  -3   7  -10.80   13.70
  -1   3   7    8.90   23.70
   1  -3   7    1.00   13.90
   1  -3   7    6.50   14.90
   1  -3   7   50.49   19.90
  -1   3   7   23.60   22.10
  -1   3   7   -2.10   11.50
  -1  -3   7   -4.40   10.40
   1   3   7    5.90    7.50
   1   3   7   -1.20   19.60
  -1  -3   7    6.40   17.80
   1   3   7   12.20    9.30
   1   3   7   -0.50   24.30
  -1  -3   7   46.30   23.50
  -1   3   8   25.00   30.40
  -1   3   8   12.50   21.10
   1  -3   8    6.20   25.90
  -1  -3   8   19.00   25.30
   1   3   8    4.50   27.60
   1   3   8   -3.40   24.00
  -2   3   0  738.33   41.60
  -2  -3   0  763.02   44.60
   2   3   0  755.62   43.10
  -2  -3   0  709.53   41.40
   2  -3   0  661.83   38.60
  -2  -3   0  712.03   38.70
  -2   3   0  750.72   44.10
   2  -3   0  684.13   41.50
  -2   3   0  731.63   39.00
   2   3   0  786.42   37.80
  -2   3   0  781.62   37.50
   2   3   0  664.23   38.70
  -2  -3   0  764.82   40.30
   2  -3   0  689.13   36.90
   2  -3   0  726.43   35.50
   2   3   0  688.43   39.40
  -2   3   0  710.93   35.20
   2  -3   0  686.13   41.50
   2   3  -1 1273.77   63.59
  -2  -3  -1 1228.28   58.49
   2   3  -1 1203.78   58.29
   2  -3   1 1312.57   62.89
  -2   3   1 1262.37   57.39
   2  -3   1 1281.37   57.59
   2   3  -1 1254.67   61.29
  -2   3   1 1262.07   62.49
  -2  -3  -1 1293.97   60.59
  -2  -3  -1 1314.87   57.29
   2   3  -1 1262.87   57.69
  -2   3   1 1279.37   60.19
   2  -3   1 1247.18   59.89
  -2  -3  -1 1265.87   56.99
   2  -3   1 1276.67   53.29
  -2   3   1 1319.67   57.59
  -2   3   1 1291.47   55.99
   2   3  -1 1258.17   58.19
   2  -3   1 1299.37   57.69
   2   3   1 1324.97   57.49
   2   3   1 1258.47   59.39
  -2  -3   1 1281.17   58.39
   2  -3  -1 1316.57   57.99
   2   3   1 1274.57   61.39
   2  -3  -1 1264.57   55.89
  -2   3  -1 1354.26   62.19
  -2  -3   1 1216.48   58.59
   2  -3  -1 1319.57   57.89
  -2   3  -1 1266.97   57.49
   2   3   1 1197.68   56.39
  -2  -3   1 1374.16   58.09
   2  -3  -1 1270.87   60.99
  -2   3  -1 1223.08   52.99
  -2   3  -1 1273.17   60.39
  -2  -3   1 1292.17   61.49
  -2   3  -1 1263.37   57.19
   2  -3  -1 1264.97   62.59
   2   3  -2   11.20   12.20
   2  -3   2   13.30   12.20
   2   3  -2   19.30    4.90
  -2  -3  -2   15.90    9.50
  -2  -3  -2   16.00   10.10
  -2   3   2   11.70   10.30
  -2   3   2    4.10   14.00
   2  -3   2   12.90   12.90
  -2   3   2   25.90   14.10
   2   3  -2   25.80   15.80
  -2  -3  -2   31.30   10.80
  -2  -3  -2   27.10   10.90
  -2   3   2   16.70   10.00
   2   3  -2   35.90   18.40
   2   3  -2   41.50   14.30
   2  -3   2   13.70   14.80
   2  -3   2   11.40    8.80
   2  -3   2   33.60   12.00
  -2  -3   2   24.70   14.50
  -2   3  -2   17.00    4.80
  -2  -3   2   14.20   16.80
   2  -3  -2    4.30   10.00
  -2   3  -2   25.00   13.40
   2   3   2   47.40   15.00
   2  -3  -2    8.10   13.30
  -2  -3   2   19.60   14.20
   2   3   2   25.70   12.60
   2   3   2   32.70   11.00
  -2   3  -2   32.70   12.50
   2  -3  -2   21.20   15.60
   2  -3  -2   24.40   13.70
  -2  -3   2   18.70   11.70
  -2   3  -2   21.90   11.20
  -2  -3   2   39.00   12.60
   2   3  -3 1403.36   64.59
   2   3  -3 1455.85   63.79
  -2  -3  -3 1511.55   61.79
   2   3  -3 1431.66   70.29
  -2  -3  -3 1464.75   61.19
   2   3  -3 1541.05   66.59
   2   3  -3 1529.55   65.79
  -2   3   3 1414.86   72.89
  -2   3   3 1499.65   68.39
   2  -3   3 1512.05   68.39
   2  -3   3 1399.66   63.69
  -2   3   3 1457.45   63.79
   2  -3   3 1529.35   58.99
  -2   3   3 1427.76   67.79
  -2   3   3 1447.36   66.19
   2  -3   3 1448.06   64.19
  -2   3   3 1455.45   63.79
   2  -3   3 1417.76   65.89
   2   3   3 1447.86   61.69
   2   3   3 1535.95   65.29
   2   3   3 1431.06   62.99
   2  -3  -3 1498.55   63.89
  -2  -3   3 1414.26   68.99
  -2   3  -3 1469.55   63.79
   2   3   3 1417.36   61.79
  -2  -3   3 1530.45   66.89
   2  -3  -3 1444.56   63.59
  -2  -3   3 1452.95   65.69
  -2  -3   3 1510.05   78.19
  -2  -3   3 1577.44   70.89
   2  -3  -3 1464.45   68.79
  -2   3   4  941.41   59.79
   2   3  -4  870.61   53.99
   2  -3   4  989.20   45.60
  -2   3   4  965.50   45.20
   2  -3   4  931.61   49.80
   2   3  -4  970.50   47.10
   2  -3   4  977.80   44.30
  -2  -3  -4  870.51   38.80
  -2   3   4  948.41   48.20
   2   3  -4  873.61   46.30
  -2  -3  -4  922.61   39.40
  -2   3   4  877.81   44.40
   2  -3   4  886.91   44.40
  -2   3   4  915.61   51.49
  -2   3   4  918.21   49.40
   2  -3   4  983.10   48.50
  -2  -3   4  968.00   54.69
  -2  -3   4 1008.40   39.30
   2   3   4  929.41   41.30
   2  -3  -4  953.50   44.20
   2   3   4  982.90   54.39
  -2  -3   4  932.91   53.19
  -2  -3   4  990.80   52.69
   2   3   4  896.51   41.20
   2   3   4  974.80   45.50
  -2   3  -4  957.10   44.50
  -2  -3   4  968.70   47.80
   2  -3  -4  946.81   52.09
  -2  -3   4  983.50   48.50
   2  -3  -4  919.81   43.90
   2   3   4  918.91   43.30
   2  -3   5  103.39   15.80
  -2   3   5  114.99   15.00
   2   3  -5  103.59   15.10
   2  -3   5  131.59   20.40
   2   3  -5  108.79   23.60
   2  -3   5  101.59   13.80
   2   3  -5  103.49   16.20
  -2   3   5  108.79   19.10
  -2   3   5  106.59   26.30
  -2   3   5  132.89   24.10
  -2   3  -5  113.39   13.30
  -2  -3   5  129.89   18.20
   2  -3  -5  110.09   12.80
  -2   3  -5  135.99   13.90
   2  -3  -5  122.59   13.60
  -2  -3   5  130.39   24.90
  -2  -3   5   99.99   12.40
  -2  -3   5  112.09   16.80
  -2  -3   5  105.59   22.80
   2   3   5  109.89   14.00
   2   3   5  106.39   15.60
   2   3   5  126.89   25.10
  -2  -3   5  108.39   22.30
   2   3  -6  106.69   14.40
   2  -3   6  151.58   21.60
   2   3  -6  124.29   14.40
   2  -3   6  128.89   12.90
   2  -3   6  115.29   12.70
  -2   3   6  135.49   22.50
   2  -3   6  131.39   22.50
  -2   3   6  128.49   20.40
  -2   3   6  126.29   31.30
  -2   3   6  104.79   12.80
   2  -3   6  118.39   20.20
  -2   3   6  129.89   27.50
   2  -3   6  126.09   20.60
  -2   3   6  130.49   13.50
  -2  -3   6  125.99   25.90
  -2  -3   6  123.49   17.10
   2   3   6  128.39   15.40
   2   3   6  126.69   17.20
  -2  -3   6  129.59   15.20
   2   3   6  117.59   29.00
  -2  -3   6  120.09   28.30
   2   3   6  123.89   28.40
  -2  -3   6  126.79   16.90
  -2   3   7    1.60   23.80
  -2   3   7   17.60   21.10
  -2   3   7   -8.80   13.90
   2  -3   7   15.20   15.10
   2  -3   7    6.80   14.60
   2  -3   7    4.80   14.20
  -2   3   7    2.60   12.80
   2  -3   7    1.70   15.20
  -2  -3   7   -0.90   23.40
  -2  -3   7    4.60    9.50
   2   3   7  -16.10   20.60
   2   3   7   -0.90   21.40
  -2  -3   7  -24.10   17.60
   2   3   7    2.60    8.90
  -2  -3   7   15.10    7.90
  -2  -3   7    8.80    8.00
  -2  -3   7   36.40   20.50
  -2   3   8   19.40   29.70
  -2   3   8   33.20   24.40
   2   3   8   -2.40   24.70
   2   3   8  -10.20   21.20
  -2  -3   8    0.00   26.60
   3  -3   0  538.35   35.00
  -3  -3   0  698.53   49.40
  -3  -3   0  586.44   35.60
   3  -3   0  561.24   31.80
   3  -3   0  580.44   35.90
   3   3   0  580.94   34.00
  -3   3   0  552.54   31.30
   3   3   0  582.74   33.80
  -3   3   0  553.04   34.30
   3   3   0  518.45   41.40
  -3  -3   0  546.35   30.90
  -3   3   0  500.65   39.30
  -3  -3   0  559.84   38.10
  -3  -3   0  576.04   36.70
   3  -3   0  537.05   38.40
   3   3   0  538.35   36.90
  -3  -3  -1 1250.87   59.29
   3  -3   1 1211.78   58.99
  -3   3   1 1175.58   60.29
  -3   3   1 1348.07   59.79
  -3   3   1 1344.47   57.19
  -3  -3  -1 1226.08   61.69
  -3  -3  -1 1286.87   60.69
   3  -3   1 1409.26   55.99
   3   3  -1 1263.67   58.49
   3   3  -1 1197.98   58.69
  -3  -3  -1 1229.88   58.19
   3  -3   1 1229.98   58.99
   3  -3   1 1183.98   61.89
   3   3  -1 1216.68   65.79
  -3   3   1 1224.88   58.99
  -3   3   1 1354.96   63.99
  -3   3   1 1270.57   64.39
   3  -3   1 1087.99   86.79
   3  -3  -1 1303.07   60.19
  -3   3  -1 1137.69   60.69
  -3   3  -1 1280.77   58.99
   3  -3  -1 1264.17   63.19
  -3  -3   1 1241.18   63.79
   3  -3  -1 1322.87   65.89
   3  -3  -1 1366.06   59.19
  -3   3  -1 1299.17   63.19
   3   3   1 1262.67   62.29
  -3  -3   1 1250.47   63.69
   3   3   1 1422.86   59.09
  -3  -3   1 1319.97   58.79
   3  -3  -1 1238.78   56.59
   3   3   1 1250.87   58.69
  -3  -3   1 1311.37   61.29
   3   3   1 1342.67   64.89
  -3  -3   1 1296.87   60.29
   3   3   1 1223.48   58.89
  -3   3   2  676.53   43.30
  -3  -3  -2  738.93   42.90
   3   3  -2  683.43   30.80
   3  -3   2  654.23   41.40
   3   3  -2  670.23   41.00
   3   3  -2  715.93   47.50
   3   3  -2  715.23   42.30
   3  -3   2  732.23   38.70
  -3  -3  -2  674.63   38.10
  -3   3   2  727.33   39.70
  -3   3   2  714.73   38.60
  -3  -3  -2  696.23   37.20
  -3   3   2  647.04   41.80
  -3   3   2  739.33   39.80
   3   3  -2  701.83   43.70
   3  -3   2  692.53   38.40
   3   3  -2  715.63   41.20
  -3  -3  -2  677.93   36.90
  -3   3   2  700.93   41.80
   3  -3   2  713.43   35.90
  -3   3  -2  655.13   40.80
   3  -3  -2  720.83   44.40
  -3   3  -2  675.63   37.70
  -3  -3   2  713.43   40.20
   3   3   2  691.53   37.20
   3   3   2  699.93   42.90
  -3  -3   2  672.43   43.60
   3   3   2  672.83   39.60
   3  -3  -2  719.93   40.10
  -3  -3   2  662.93   45.10
  -3  -3   2  706.43   41.90
   3  -3  -2  702.43   41.70
  -3   3  -2  685.23   39.50
  -3  -3   2  667.63   40.70
   3  -3  -2  701.83   39.50
   3   3   2  725.03   37.80
  -3   3   3  280.37   24.10
   3  -3   3  261.37   26.00
   3   3  -3  255.87   29.30
  -3   3   3  260.27   28.70
  -3   3   3  263.87   26.40
   3  -3   3  251.37   23.30
   3   3  -3  289.17   27.90
   3   3  -3  231.68   15.80
   3  -3   3  270.77   23.30
   3   3  -3  249.48   29.80
  -3  -3  -3  251.87   20.70
  -3   3   3  221.28   27.10
   3   3  -3  274.77   26.60
  -3   3   3  243.68   26.40
  -3  -3  -3  240.78   21.20
  -3   3   3  297.17   24.30
   3  -3   3  256.97   30.50
  -3  -3   3  217.98   28.50
  -3   3  -3  259.17   19.30
  -3  -3   3  280.77   29.30
   3  -3  -3  278.07   23.90
  -3   3  -3  232.88   20.70
   3  -3  -3  282.07   36.80
   3   3   3  240.28   21.60
   3   3   3  291.17   22.30
   3  -3  -3  248.28   23.40
  -3  -3   3  268.27   26.40
  -3  -3   3  240.28   26.00
  -3   3  -3  268.27   22.90
  -3   3  -3  242.28   23.30
   3  -3  -3  261.77   25.20
   3  -3  -3  294.87   24.80
   3   3   3  292.17   27.50
  -3  -3   3  222.88   31.20
   3   3   3  243.98   23.30
   3  -3   4  118.39   19.70
  -3   3   4   95.79   15.80
  -3   3   4   89.89   19.90
  -3   3   4   79.99   15.10
   3  -3   4   85.59   14.70
   3  -3   4   79.69   14.80
   3  -3   4   71.09   10.50
  -3   3   4   53.19   21.60
   3   3  -4   69.29   16.30
   3   3  -4   98.99   17.70
   3  -3   4   83.69   18.90
  -3   3   4   89.69   19.20
  -3   3   4   89.29   20.80
   3   3  -4   94.39   21.30
   3   3  -4   83.39   11.00
  -3  -3  -4   74.09   11.10
   3   3   4   90.79   13.20
  -3   3  -4   85.79   14.80
  -3   3  -4   94.89   14.80
  -3  -3   4  124.79   18.90
   3   3   4   90.09   16.40
  -3  -3   4   85.09   20.00
  -3  -3   4   95.39   22.50
  -3  -3   4   87.59   10.50
   3   3   4   76.79   17.00
  -3  -3   4   94.69   18.20
  -3  -3   4   81.59   22.40
   3   3   4   73.39   12.50
   3  -3  -4   74.99   14.80
   3  -3  -4   80.19   15.30
   3  -3  -4   98.29   20.90
   3   3  -5  276.97   25.80
  -3   3   5  408.66   36.20
   3  -3   5  305.37   29.90
   3  -3   5  287.27   22.10
   3  -3   5  321.97   29.80
   3   3  -5  297.67   35.40
  -3   3   5  295.87   29.20
   3  -3   5  312.97   23.40
  -3   3   5  333.97   41.70
  -3   3   5  324.07   32.50
  -3   3   5  355.26   26.10
   3  -3   5  302.47   24.60
   3   3  -5  288.17   25.60
  -3   3   5  272.87   24.50
   3   3   5  328.47   35.20
   3  -3  -5  286.17   32.70
  -3  -3   5  288.67   34.10
   3   3   5  287.47   18.20
  -3  -3   5  301.87   28.40
  -3  -3   5  327.57   20.10
   3  -3  -5  309.57   23.90
   3   3   5  307.87   24.70
  -3  -3   5  352.06   28.00
   3   3   5  272.97   17.80
  -3   3  -5  291.07   21.30
  -3  -3   5  308.07   34.60
  -3  -3   5  338.37   37.80
  -3   3  -5  292.97   21.50
   3   3   5  300.07   27.20
   3  -3  -5  298.47   23.00
  -3   3   6  238.18   31.80
   3   3  -6  229.78   22.30
  -3   3   6  288.07   34.00
   3  -3   6  261.17   28.90
   3  -3   6  229.08   18.30
   3  -3   6  253.77   25.90
  -3   3   6  293.87   23.50
  -3   3   6  252.97   29.90
   3  -3   6  244.08   29.00
  -3   3   6  261.77   23.30
   3  -3   6  282.07   19.60
   3   3  -6  147.69   28.40
  -3   3   6  209.78   37.40
   3   3  -6  240.28   21.30
  -3  -3   6  265.27   20.30
   3   3   6  164.28   28.60
   3   3   6  239.38   36.50
   3  -3  -6  221.58   16.90
   3   3   6  229.38   27.70
  -3  -3   6  209.38   34.30
  -3  -3   6  250.27   36.30
  -3  -3   6  282.57   41.20
  -3  -3   6  306.87   26.90
  -3  -3   6  282.27   28.60
   3   3   6  234.58   23.00
   3  -3  -6  203.98   15.70
  -3   3   7   54.99   29.30
   3  -3   7   19.30   14.90
  -3   3   7   37.60    4.20
   3  -3   7   54.49   19.60
  -3   3   7   49.10    5.40
  -3   3   7   53.09   20.50
  -3   3   7   69.99   24.00
   3  -3   7   53.79   21.70
  -3   3   7   43.60   17.90
   3   3  -7   43.70    6.90
   3  -3   7   58.19   21.00
  -3  -3   7   24.00   26.80
  -3  -3   7   47.50   13.00
   3   3   7   11.20   22.80
   3   3   7   46.80   26.00
  -3  -3   7   38.90   27.10
   3   3   7   21.50   13.60
  -3  -3   7   38.40   11.10
  -3  -3   7   47.30   25.50
   3   3   7   36.00   16.60
  -3   3   8  -10.80   20.50
  -3   3   8    6.80   30.90
   3   3   8   -7.80   22.10
   3   3   8   -8.60   20.70
  -3  -3   8   17.70   29.50
   4   3   0 3424.56  145.79
  -4   3   0 3139.99  125.39
   4   3   0 2949.00  128.59
  -4  -3   0 3174.38  139.99
  -4  -3   0 3158.78  125.99
   4   3   0 3306.37  127.09
  -4   3   0 3134.59  128.39
  -4  -3   0 2960.70  128.59
   4  -3   0 2840.52  127.79
   4  -3   0 3283.77  135.89
  -4  -3   0 2990.40  128.19
   4  -3   0 3137.99  124.69
  -4   3   0 3232.28  132.19
   4   3   0 3152.18  133.89
  -4   3   0 3050.79  127.89
   4  -3   0 3050.89  127.89
  -4  -3   0 3195.78  134.59
   4   3   0 3387.46  130.19
   4   3  -1 3470.85  141.79
  -4   3   1 3200.58  134.59
  -4   3   1 3132.99  136.19
  -4   3   1 3229.48  135.89
  -4  -3  -1 3132.69  134.49
  -4  -3  -1 3180.68  138.29
   4   3  -1 3324.27  150.48
   4  -3   1 3277.97  141.09
  -4  -3  -1 3265.47  137.09
   4   3  -1 3353.86  136.49
   4  -3   1 3241.88  131.19
   4  -3   1 3478.25  135.49
   4   3  -1 3286.07  134.99
  -4   3   1 3242.88  138.39
   4   3  -1 3392.36  136.89
   4  -3   1 3764.42  150.28
  -4   3  -1 3388.96  138.59
   4  -3  -1 3537.05  142.39
   4  -3  -1 3342.37  148.99
   4   3   1 3139.09  138.59
   4   3   1 3201.68  138.29
   4  -3  -1 3312.57  132.59
  -4  -3   1 3250.27  135.59
   4   3   1 3329.17  140.59
  -4   3  -1 3386.56  140.39
  -4   3  -1 3470.85  135.69
   4   3   1 3437.86  132.99
  -4  -3   1 3210.28  135.59
   4   3   1 3466.05  135.59
   4  -3  -1 3393.96  135.29
  -4  -3   1 3139.29  139.09
  -4  -3   1 3492.35  142.89
   4  -3  -1 3185.38  134.39
  -4   3   2 2183.08   92.29
  -4  -3  -2 2071.49   90.69
  -4   3   2 2110.79   98.19
  -4  -3  -2 2119.69   92.19
   4   3  -2 2108.89   97.69
  -4   3   2 2091.39   92.49
   4  -3   2 2200.48   90.09
   4   3  -2 2201.08   94.99
   4   3  -2 2256.97   95.59
  -4   3   2 2057.69   96.69
  -4   3   2 2152.18   93.19
   4  -3   2 2040.80   91.99
   4  -3   2 2206.38   99.29
   4  -3   2 1946.41  101.59
  -4  -3  -2 2040.50   91.89
   4   3  -2 2136.69   84.99
   4   3  -2 2001.30   95.49
  -4   3   2 2192.38  101.39
   4  -3   2 2231.98   92.79
   4   3   2 2216.18   98.79
  -4  -3   2 2288.97   96.99
   4  -3  -2 2189.48   94.09
  -4   3  -2 2179.28   95.79
   4  -3  -2 2034.50   91.49
   4  -3  -2 2086.49   96.69
   4   3   2 2158.38   92.29
  -4  -3   2 2134.69   93.89
   4  -3  -2 2153.68   93.29
  -4   3  -2 2271.07   92.99
  -4  -3   2 2058.59  100.49
   4  -3  -2 2204.08   99.39
   4   3   2 2163.48   96.19
  -4   3  -2 2281.87   93.19
  -4  -3   2 2115.59   94.99
  -4  -3   2 2152.48   99.19
   4   3   2 2159.58   91.59
  -4   3   3   32.60   16.00
   4  -3   3   20.60   24.20
   4  -3   3   16.10   13.40
   4   3  -3   54.29   19.30
  -4   3   3   22.50   17.80
   4   3  -3   40.50    9.90
   4  -3   3   28.50   18.40
  -4   3   3    2.20   13.40
   4  -3   3    1.70   11.60
  -4   3   3   24.70   17.40
  -4  -3  -3   31.10    9.50
  -4  -3  -3   14.00   11.40
  -4   3   3   40.90   13.80
  -4  -3  -3   31.40    8.60
  -4  -3  -3   24.20   13.00
   4   3  -3   27.60   18.00
  -4   3   3   43.10   19.40
   4   3  -3   15.20   21.80
   4   3  -3   10.30   14.00
  -4  -3   3   15.60   20.20
   4  -3  -3   13.10   12.30
  -4  -3   3   16.20   13.60
   4   3   3   45.70   19.10
   4  -3  -3   30.50   18.90
   4   3   3   23.50   12.50
  -4   3  -3   31.60   12.70
  -4  -3   3   28.90   18.60
  -4  -3   3   12.60   14.50
   4   3   3   39.40   16.40
   4  -3  -3   23.70   15.50
  -4   3  -3   54.09   15.40
   4   3   3   29.30   12.80
  -4   3  -3   34.80   16.20
  -4  -3   3   16.60   15.20
  -4   3  -3   31.00   12.50
   4  -3  -3   34.80   17.70
  -4   3   4   68.59   19.70
  -4   3   4   72.89   16.20
   4   3  -4   98.89   22.10
   4   3  -4   93.39   19.90
   4  -3   4   78.99   15.90
   4   3  -4   88.19   12.60
  -4  -3  -4   68.09   13.40
  -4   3   4   75.49   21.70
  -4   3   4   52.59   18.60
  -4  -3  -4   60.39   12.30
   4   3  -4   62.99   16.10
   4  -3   4   79.49   15.90
   4   3  -4   72.99   18.20
  -4   3   4   81.99   17.30
  -4   3   4   83.79   23.30
   4  -3   4   85.59   21.10
   4   3  -4   59.19   16.50
   4  -3  -4   51.09   15.70
   4   3   4   60.39   19.40
  -4   3  -4   64.49   14.80
  -4   3  -4   66.99   14.50
  -4  -3   4   70.89   20.50
   4  -3  -4   71.59   15.60
  -4  -3   4   64.29   21.40
  -4  -3   4   59.99   16.90
   4  -3  -4   56.59   19.00
   4   3   4   65.99   14.00
  -4  -3   4   66.39   25.30
  -4  -3   4   53.29   17.10
   4   3   4   72.49   18.10
   4   3   4   74.49   14.20
  -4  -3  -5   47.70    8.70
   4  -3   5   65.79   15.50
  -4   3   5   35.00   23.20
   4   3  -5   51.79   15.80
  -4   3   5   64.79   16.70
  -4   3   5   55.29   15.70
   4   3  -5   32.40   15.20
   4  -3   5   67.49   15.10
   4  -3   5   43.50    6.70
  -4   3   5   83.09   24.10
  -4   3   5   90.89   21.70
  -4  -3  -5   44.40    9.50
   4  -3   5   46.40   18.60
   4   3  -5   50.89   11.80
   4   3  -5   34.20   19.30
  -4   3   5   74.59   21.40
   4  -3   5   49.90   19.20
  -4  -3   5   78.69   23.50
   4  -3  -5   66.99   15.00
  -4  -3   5   40.40   15.90
  -4  -3   5   66.39   24.80
  -4   3  -5   55.39   13.20
   4  -3  -5   59.69   22.10
   4   3   5   44.00   11.20
  -4   3  -5   57.89   13.00
  -4  -3   5   62.59   26.20
   4   3   5   50.89   19.20
   4  -3  -5   59.99   16.20
   4   3   5   43.60   16.90
  -4  -3   5   57.59   18.00
   4   3   5   53.39   11.60
   4   3  -6   31.90   13.80
   4  -3   6    8.30    8.20
  -4   3   6   37.30   23.40
  -4   3   6   36.40   20.80
  -4   3   6   29.60   14.30
   4  -3   6   33.80   18.90
   4  -3   6   36.90   12.00
   4   3  -6   30.10   20.10
   4   3  -6   30.30   13.00
  -4   3   6   27.10   21.20
   4  -3   6   26.60   11.30
   4  -3   6   25.90   18.00
  -4   3   6   46.50   20.00
  -4   3   6   17.00   14.00
  -4  -3   6   40.00   11.40
  -4  -3   6   27.30   24.90
  -4  -3   6    8.10   26.40
   4   3   6   25.70   24.30
   4  -3  -6   42.70   19.90
  -4  -3   6   35.10   16.00
   4   3   6   28.60   16.20
   4  -3  -6   25.40   10.40
  -4  -3   6    8.20   15.00
   4   3   6   31.30   20.50
  -4  -3   6   46.40   24.10
   4  -3  -6   19.50   12.30
  -4   3  -6   20.30    6.80
  -4   3  -6   26.80    8.30
  -4   3   7   30.60   22.80
  -4   3   7    4.60   25.20
  -4   3   7   11.00   17.00
   4  -3   7    7.70   17.60
  -4   3   7   31.40   12.20
   4  -3   7  -11.10   17.80
  -4   3   7   -6.60   12.10
   4  -3   7   27.50   18.90
  -4   3   7   -0.50   19.50
   4   3  -7    4.10    7.20
  -4  -3   7   -6.60   12.80
   4   3   7  -13.30   17.70
   4   3   7   13.00   14.60
  -4  -3   7   15.10   14.50
  -4  -3   7   13.10   28.30
   4   3   7  -26.50   22.30
  -4  -3   7  -28.30   23.10
  -4   3   8   48.60   26.00
  -4   3   8   16.90   30.70
  -4  -3   8   40.00   30.70
  -4  -3   8   15.50   11.10
   4   3   8   24.70   26.80
  -5  -3   0 2003.40   93.99
   5   3   0 1781.32   86.89
   5   3   0 1995.60   85.89
  -5  -3   0 2038.40   89.39
  -5   3   0 1874.51   84.19
  -5   3   0 1812.82   83.59
  -5   3   0 2130.39   89.19
   5  -3   0 1893.61   93.49
   5   3   0 1984.30   94.89
  -5  -3   0 1952.20   94.99
   5  -3   0 1944.61   84.49
   5   3   0 2019.00   89.99
  -5   3   0 1853.51   93.89
  -5   3   0 1890.01   92.29
  -5   3   0 2220.88   91.29
   5  -3   0 2048.40   89.99
  -5  -3   0 1751.42   87.09
   5  -3   0 1911.31   93.79
  -5  -3   0 1888.81   85.09
   5   3   0 1943.51   94.89
   5  -3   1 2943.01  120.19
  -5  -3  -1 2959.20  124.99
  -5   3   1 3029.60  121.29
   5  -3   1 3337.57  126.29
  -5  -3  -1 2906.11  127.89
  -5  -3  -1 3132.29  128.49
  -5   3   1 2941.21  131.19
  -5   3   1 2890.51  123.79
   5  -3   1 3063.59  130.19
   5   3  -1 2787.72  132.49
  -5   3   1 2854.01  124.49
   5  -3   1 2889.51  130.79
   5   3  -1 3216.98  127.39
  -5   3   1 2985.10  124.19
  -5   3   1 2726.33  126.99
   5   3  -1 2861.61  125.39
   5   3  -1 2945.71  130.69
  -5  -3  -1 2935.11  123.49
   5   3  -1 2772.92  123.89
  -5   3  -1 3009.60  114.99
  -5  -3   1 2888.01  124.99
  -5  -3   1 2990.30  132.29
   5   3   1 2828.42  123.69
   5   3   1 2889.61  123.69
   5   3   1 2960.80  129.59
  -5   3  -1 2954.30  127.69
  -5  -3   1 2989.00  124.39
   5  -3  -1 2786.02  120.29
   5  -3  -1 2885.61  131.39
  -5  -3   1 2989.30  124.09
   5   3   1 2739.83  130.29
  -5   3  -1 2802.32  128.49
  -5  -3   1 3038.40  131.29
   5  -3  -1 3025.90  130.79
  -5   3  -1 3072.39  124.39
   5   3   1 3020.60  121.09
   5  -3  -1 2902.01  124.09
  -5   3  -1 2875.11  124.39
  -5   3   2  132.99   22.70
   5  -3   2  165.58   29.60
   5   3  -2  127.49   16.20
   5  -3   2  147.59   22.00
  -5   3   2  130.19   22.40
  -5   3   2  155.18   29.10
  -5  -3  -2  105.49   19.10
  -5   3   2  113.89   23.10
   5  -3   2  154.18   27.70
   5  -3   2  126.49   21.30
   5   3  -2  140.89   25.00
  -5  -3  -2  170.38   28.00
  -5   3   2  133.19   21.70
   5  -3   2  126.39   20.20
  -5  -3  -2  138.39   21.80
   5   3  -2  151.38   24.40
   5   3  -2  152.58   22.20
   5   3  -2  160.88   29.80
  -5   3   2  129.09   26.40
   5  -3  -2  172.18   30.10
  -5  -3   2  164.18   26.40
  -5  -3   2  151.38   31.90
   5   3   2  110.89   19.90
   5   3   2  161.88   27.70
   5   3   2  185.08   30.80
  -5   3  -2  122.09   23.60
   5  -3  -2  134.99   24.60
   5   3   2  123.99   20.60
   5   3   2  206.68   23.50
  -5   3  -2  143.69   22.00
  -5  -3   2  167.78   30.00
   5  -3  -2  152.98   29.20
  -5  -3   2  127.89   22.70
   5  -3  -2  148.49   21.00
  -5   3  -2  163.58   24.20
  -5  -3   2  138.49   23.60
  -5   3  -2  162.08   28.60
  -5   3   3  733.63   50.79
  -5  -3  -3  750.72   42.50
  -5  -3  -3  707.93   39.70
  -5   3   3  785.72   46.20
  -5   3   3  742.03   45.20
   5   3  -3  779.22   56.49
   5  -3   3  701.23   45.00
   5   3  -3  795.72   52.89
   5  -3   3  728.93   45.10
   5  -3   3  749.73   50.89
  -5   3   3  802.32   52.69
  -5   3   3  776.12   47.40
  -5  -3  -3  769.62   44.90
  -5  -3  -3  738.83   41.20
   5  -3   3  777.32   51.29
  -5   3   3  793.32   53.79
   5   3  -3  807.32   51.09
   5   3  -3  734.53   47.10
   5   3  -3  796.32   49.30
  -5  -3   3  775.82   53.49
  -5  -3   3  777.22   55.69
   5   3   3  800.92   50.09
  -5   3  -3  831.12   45.30
   5  -3  -3  844.22   69.19
   5   3   3  786.92   45.00
   5  -3  -3  736.63   45.70
  -5  -3   3  784.82   47.40
  -5  -3   3  756.72   49.99
   5   3   3  792.62   44.80
   5   3   3  702.23   51.09
  -5  -3   3  831.52   52.19
  -5   3  -3  720.03   46.80
   5  -3  -3  802.82   46.70
  -5   3  -3  787.42   45.00
   5  -3  -3  807.52   52.49
   5  -3   4   95.99   23.60
  -5   3   4   86.49   22.90
  -5   3   4  122.89   20.70
   5  -3   4  132.49   20.60
  -5   3   4  107.99   21.50
  -5  -3  -4  111.09   18.30
   5  -3   4  133.59   26.40
  -5   3   4  151.38   24.60
   5   3  -4  181.78   31.30
   5   3  -4  122.29   21.00
  -5   3   4  118.09   26.90
   5   3  -4  137.29   27.10
  -5  -3  -4  114.89   17.10
  -5   3   4  113.29   25.60
   5  -3   4   89.89   18.60
  -5  -3   4  148.39   32.80
   5  -3  -4  143.89   24.90
   5   3   4  138.49   19.40
  -5   3  -4  102.59   18.00
  -5  -3   4  108.09   27.20
  -5   3  -4  134.19   21.10
   5  -3  -4  119.09   23.40
  -5  -3   4  123.89   25.60
   5   3   4  151.68   25.50
  -5  -3   4  136.69   23.20
   5   3   4  110.29   25.80
   5   3   4  116.49   19.00
   5  -3  -4  115.19   21.50
   5  -3  -4  156.48   24.40
  -5  -3   4   88.59   19.80
   5  -3  -4  133.99   21.50
  -5  -3  -5    6.80    8.80
   5   3  -5    1.80    9.80
  -5   3   5    6.20   20.30
  -5   3   5   -3.60   16.70
  -5   3   5    2.50   16.20
   5  -3   5   16.10   13.80
  -5   3   5    5.80   16.60
   5  -3   5    6.90   18.20
  -5   3   5   13.20   14.30
   5  -3   5   24.00   19.90
   5   3  -5   47.80   21.30
   5  -3   5   -2.60   12.50
  -5  -3  -5   -5.20    9.20
   5   3  -5   -5.40   12.60
   5   3  -5   -7.00   13.40
  -5   3   5    8.10   14.00
  -5   3  -5    8.60   10.60
   5   3   5    6.80   15.80
  -5  -3   5   18.10   25.80
   5   3   5   -7.00   19.50
   5  -3  -5   13.80   17.40
  -5   3  -5   11.70   15.80
   5   3   5    3.90   17.20
   5  -3  -5   10.80   14.60
  -5  -3   5   13.90   14.20
   5   3   5    4.00   11.20
  -5  -3   5  -12.80   16.00
  -5  -3   5    3.30   19.00
  -5  -3   5    1.00   22.20
   5  -3  -5    7.90   12.00
   5  -3   6   18.20   12.60
   5  -3   6   18.80   20.30
   5   3  -6   11.50   19.10
  -5   3   6    8.10   18.60
  -5   3   6    1.50   17.30
   5  -3   6   23.20   13.20
  -5   3   6    5.10   18.60
   5  -3   6   11.60   19.50
   5   3  -6   10.10   16.00
  -5   3   6  -17.00   19.30
   5   3  -6    1.60   13.10
  -5   3   6    7.20   14.90
  -5  -3   6    7.20   22.30
  -5   3  -6    1.00   12.10
  -5  -3   6   -6.30   14.80
   5   3   6   -0.50   21.30
   5  -3  -6   -8.50   12.20
  -5   3  -6   -1.00    8.80
   5  -3  -6    3.90   11.40
  -5  -3   6  -19.20   26.70
  -5  -3   6    3.90   24.60
   5   3   6   -3.40   15.70
   5  -3  -6   -4.80   15.50
   5   3   6    3.60    8.90
   5  -3   7   14.50    8.30
  -5   3   7   32.00   20.30
   5   3  -7   15.20   11.20
   5  -3   7   47.40   22.20
  -5   3   7   28.20   15.00
  -5   3   7  -10.90   24.20
   5  -3   7   20.50   19.90
  -5   3   7    9.30   22.80
  -5   3   7   46.60   25.10
  -5   3   7  -17.90   15.40
   5   3   7   58.89   29.80
   5   3   7   16.90   17.20
  -5  -3   7  -11.30   25.20
  -5  -3   7   26.70   16.90
  -5  -3   7   21.10   16.70
   5   3   7   28.70   20.00
   5  -3  -7    9.40    8.00
  -5  -3   7  -14.80   28.70
  -5  -3   7    1.70   25.10
   6   3   0 4716.13  194.38
   6   3   0 4461.45  186.48
  -6   3   0 4516.35  187.48
  -6  -3   0 4661.03  186.28
  -6   3   0 4171.68  186.38
   6   3   0 4668.33  188.18
   6  -3   0 4631.64  195.68
  -6   3   0 4453.25  193.78
  -6   3   0 5001.00  188.28
   6  -3   0 4705.33  194.38
  -6   3   0 4832.72  192.58
   6   3   0 4690.33  197.18
  -6  -3   0 4467.05  192.68
   6  -3   0 4937.51  188.98
  -6  -3   0 4297.67  187.38
   6  -3   0 4432.86  181.98
  -6  -3   0 4703.23  194.78
   6  -3   1  234.78   36.70
  -6  -3  -1  272.97   36.40
  -6   3   1  301.17   28.40
  -6   3   1  283.87   30.90
  -6  -3  -1  268.77   36.90
   6   3  -1  273.67   32.40
   6  -3   1  272.97   24.50
   6   3  -1  254.87   37.50
  -6  -3  -1  267.47   25.40
   6   3  -1  299.47   44.00
  -6  -3  -1  294.67   35.40
  -6   3   1  266.07   36.50
   6   3  -1  243.78   32.30
  -6   3   1  208.68   34.80
   6  -3   1  232.28   36.00
  -6  -3  -1  256.87   29.00
   6  -3   1  290.57   34.00
   6   3  -1  262.67   30.70
  -6   3   1  240.78   28.90
   6   3   1  301.97   32.30
   6  -3  -1  271.57   39.90
  -6  -3   1  267.67   37.10
  -6  -3   1  332.17   37.90
   6   3   1  254.97   26.50
  -6   3  -1  272.87   29.50
   6   3   1  347.87   34.80
   6  -3  -1  254.77   27.50
   6   3   1  305.47   40.60
   6  -3  -1  209.78   26.10
  -6  -3   1  302.97   30.90
  -6   3  -1  272.17   34.40
  -6  -3   1  273.77   38.00
   6  -3  -1  225.78   37.80
  -6  -3   1  313.97   32.10
   6  -3  -1  268.77   35.20
  -6   3  -1  243.88   36.40
  -6   3  -1  279.47   21.40
   6   3   1  276.87   36.70
  -6   3  -1  258.17   32.90
  -6   3   2  250.27   33.40
  -6  -3  -2  265.77   34.90
   6   3  -2  276.97   36.90
  -6   3   2  264.97   28.50
  -6   3   2  255.17   29.90
   6   3  -2  297.17   30.10
   6   3  -2  327.17   44.90
   6  -3   2  273.27   36.10
   6  -3   2  244.28   30.10
   6  -3   2  262.67   27.70
   6   3  -2  240.18   31.30
  -6  -3  -2  307.27   33.30
  -6   3   2  292.87   36.20
  -6  -3  -2  219.28   26.80
   6  -3   2  273.97   37.40
   6   3  -2  236.18   36.20
  -6  -3  -2  279.77   34.60
  -6   3   2  296.77   37.20
   6   3  -2  285.17   24.30
  -6   3   2  339.67   33.60
   6  -3  -2  279.27   38.50
  -6  -3   2  298.97   36.50
  -6  -3   2  273.97   36.50
   6  -3  -2  307.27   34.50
  -6   3  -2  251.47   28.20
   6   3   2  292.87   31.40
  -6   3  -2  294.77   32.40
  -6   3  -2  304.57   33.40
  -6  -3   2  283.37   38.70
  -6  -3   2  270.17   28.70
   6   3   2  332.97   27.30
   6   3   2  309.37   37.20
   6   3   2  301.47   38.90
  -6   3  -2  261.27   37.70
  -6   3  -2  308.97   16.30
  -6  -3   2  278.87   31.30
   6  -3  -2  294.67   43.00
   6  -3  -2  282.97   25.50
   6   3   2  271.97   30.80
  -6  -3  -3   87.89   20.40
   6   3  -3   49.20   12.80
   6   3  -3   48.20   24.20
   6   3  -3   69.59   21.50
  -6   3   3   49.50   18.30
   6  -3   3   50.39   22.80
  -6   3   3   47.40   20.20
   6   3  -3   41.20   16.00
  -6   3   3   49.30   15.00
  -6   3   3   63.69   24.20
  -6   3   3   27.00   20.40
   6  -3   3   52.99   16.90
  -6  -3  -3   57.49   15.50
   6  -3   3   46.70   16.30
   6   3  -3   66.59   30.90
  -6   3   3   57.49   19.00
   6  -3   3   56.39   22.50
   6   3  -3   63.79   18.80
   6  -3  -3   35.00   16.60
   6   3   3   35.60   17.10
  -6  -3   3   60.69   21.50
   6  -3  -3   82.19   27.90
  -6   3  -3   68.19   20.00
   6   3   3   61.59   25.80
  -6  -3   3   68.39   24.30
  -6   3  -3  113.49   26.50
  -6  -3   3   48.90   25.50
   6   3   3   61.29   22.40
   6   3   3   57.09   15.00
  -6  -3   3   54.29   18.10
  -6   3  -3   50.39   15.50
   6  -3  -3   57.69   25.20
  -6  -3   3   69.69   20.50
   6   3   3   42.60   15.90
   6  -3  -3   53.09   18.80
  -6  -3  -4   61.29   15.40
  -6   3   4   59.09   23.40
   6  -3   4   63.89   18.90
  -6   3   4   68.79   20.20
   6  -3   4   67.29   23.60
   6   3  -4   58.89   18.70
  -6   3   4   62.19   25.40
   6   3  -4  127.59   36.70
  -6   3   4   94.89   27.00
  -6  -3  -4   46.00   15.90
   6   3  -4   66.09   23.20
  -6   3   4   56.49   20.00
  -6   3   4   60.59   20.10
   6  -3   4   59.09   24.70
   6   3  -4   60.69   21.50
   6  -3   4   70.49   18.60
   6   3  -4   52.89   14.10
  -6  -3   4   74.59   27.80
  -6   3  -4   56.99   12.70
  -6   3  -4   65.29   17.00
   6   3   4   93.49   24.60
  -6   3  -4   61.79   16.30
   6   3   4   69.19   25.40
  -6  -3   4   67.39   19.80
   6   3   4   72.09   18.20
   6  -3  -4   76.79   26.60
   6  -3  -4   70.59   19.10
  -6  -3   4   55.99   21.50
  -6  -3   4   79.69   28.00
   6  -3  -4   54.79   19.40
   6   3   4   71.89   18.20
  -6  -3   4   59.69   22.30
  -6   3  -4   63.59   18.10
   6  -3   5  -15.60   18.90
   6   3  -5   15.10   12.30
   6   3  -5   18.20   20.50
   6  -3   5    5.40   14.40
  -6   3   5   23.10   20.10
  -6   3   5    4.20   15.80
  -6  -3  -5   19.20   12.60
   6   3  -5    4.60   17.40
  -6   3   5   14.60   23.00
  -6   3   5   23.00   22.70
  -6   3   5   12.60   23.70
   6   3  -5   -8.00   18.10
   6  -3   5    8.40   21.60
   6   3  -5    7.70   14.70
   6   3  -5   -8.40   16.60
  -6  -3  -5    4.80   10.00
  -6   3   5    7.30   15.60
   6  -3   5    9.50   14.20
  -6   3  -5   -2.70   10.60
   6   3   5   -2.20   13.20
   6  -3  -5  -10.30   18.00
  -6  -3   5   16.70   17.50
  -6  -3   5   21.50   19.00
  -6  -3   5  -13.70   19.00
   6   3   5   17.30   19.50
   6  -3  -5   -8.60   14.20
  -6  -3   5   12.00   26.50
   6   3   5    7.10   13.70
  -6   3  -5   -7.30   12.20
  -6  -3   5    1.80   26.20
   6   3   5   -2.00   22.50
   6  -3   6   23.20   22.90
  -6   3   6   14.30   25.00
  -6   3   6    3.10   23.40
  -6   3   6   14.20   17.20
  -6  -3  -6   21.80    8.30
   6  -3   6   12.80   20.50
   6   3  -6   26.90   13.50
   6   3  -6    8.20   20.80
  -6   3   6    2.90   16.90
   6   3  -6   23.20   10.70
  -6   3   6   29.90   21.90
   6  -3   6   11.90   15.40
   6  -3   6   21.00   15.30
  -6   3   6   30.40   21.90
   6  -3  -6    1.50   12.40
   6   3   6   23.90   12.20
  -6  -3   6    5.10   17.10
  -6  -3   6   -0.20   26.50
   6  -3  -6   -8.70   16.70
  -6   3  -6   23.50   11.20
  -6  -3   6    1.30   26.10
   6   3   6    6.50   18.20
   6   3   6   38.20   26.30
  -6  -3   6   28.90   19.30
  -6   3  -6   11.70   11.10
  -6   3   7   19.20   29.00
   6   3  -7   -0.30   20.90
   6   3  -7   -3.40   12.70
  -6   3   7  -34.10   17.50
   6  -3   7    9.80   11.70
  -6   3   7   33.80   21.90
   6  -3   7   17.00   22.40
   6  -3   7   37.70   24.20
  -6   3   7   -0.80   20.00
   6  -3   7   16.50   12.20
  -6   3   7   19.40   27.60
   6  -3  -7    1.90   11.10
  -6  -3   7   39.40   26.80
   6   3   7   22.30   19.10
  -6  -3   7   -9.50   25.90
  -6  -3   7  -47.80   30.20
   6  -3  -7    1.40   14.70
  -6  -3   7  -17.70   15.60
   6   3   7  -46.00   23.80
   7   3   0  184.18   26.90
   7  -3   0  198.88   26.80
   7   3   0  171.58   31.20
  -7   3   0  207.68   34.20
  -7  -3   0  202.48   35.90
   7   3   0  193.78   37.60
  -7  -3   0  234.48   37.90
   7  -3   0  194.18   34.10
  -7   3   0  220.18   35.00
  -7   3   0  197.18   26.40
   7   3   0  195.98   35.40
   7  -3   0  183.28   25.50
  -7  -3   0  197.28   26.70
   7   3   0  173.48   29.30
   7  -3   0  190.18   31.20
   7  -3   0  188.68   29.10
  -7   3   0  175.28   30.10
  -7  -3   0  141.99   26.50
  -7   3   0  168.98   27.70
   7  -3   0  212.18   36.30
  -7  -3   0  241.98   35.00
   7  -3   1 1290.57   67.69
  -7   3   1 1197.38   74.49
  -7  -3  -1 1321.77   73.79
   7  -3   1 1221.28   63.19
  -7   3   1 1233.88   63.99
   7   3  -1 1215.58   65.99
   7  -3   1 1195.48   74.29
   7  -3   1 1107.59   73.69
  -7  -3  -1 1196.38   61.29
  -7   3   1 1265.87   74.19
   7   3  -1 1219.88   74.89
  -7   3   1 1112.89   64.99
  -7   3   1 1180.48   66.49
   7   3  -1 1230.28   71.99
   7   3  -1 1221.78   68.79
   7   3  -1 1209.68   79.79
  -7  -3  -1 1203.28   65.99
  -7   3   1 1180.28   69.09
  -7  -3  -1 1292.07   73.59
  -7  -3  -1 1303.47   71.99
  -7   3  -1 1316.07   70.99
   7   3   1 1344.57   79.79
   7   3   1 1322.37   64.29
   7  -3  -1 1169.58   66.49
  -7   3  -1 1185.68   71.29
   7  -3  -1 1384.46   73.49
  -7  -3   1 1145.89   64.89
   7  -3  -1 1272.47   68.99
   7   3   1 1288.67   68.19
  -7   3  -1 1137.39   56.09
   7   3   1 1183.38   73.69
  -7   3  -1 1232.68   65.19
  -7  -3   1 1189.18   72.79
   7  -3  -1 1230.68   76.69
   7  -3  -1 1202.68   76.09
  -7  -3   1 1094.09   73.59
  -7  -3   1 1298.77   67.19
  -7   3  -1 1216.38   74.19
   7   3   1 1245.08   69.19
  -7  -3   1 1279.67   69.69
   7  -3  -1 1133.29   62.19
   7   3  -2  493.15   32.30
   7   3  -2  453.95   47.50
  -7   3   2  466.45   42.70
   7   3  -2  426.16   41.50
  -7   3   2  508.85   38.30
   7  -3   2  416.96   45.50
  -7  -3  -2  456.05   37.50
   7  -3   2  462.75   34.30
   7   3  -2  476.15   53.69
  -7  -3  -2  488.15   44.20
  -7   3   2  453.75   42.80
  -7   3   2  460.85   38.90
   7  -3   2  422.66   44.50
  -7  -3  -2  502.75   45.80
   7   3  -2  465.65   46.50
  -7   3   2  458.65   45.90
  -7   3   2  499.45   46.00
  -7  -3  -2  491.95   43.70
   7  -3   2  482.35   41.00
   7   3  -2  492.65   41.60
   7   3   2  463.15   38.60
   7  -3  -2  476.45   48.50
   7  -3  -2  498.35   37.40
  -7   3  -2  447.96   37.10
  -7  -3   2  472.05   41.60
  -7   3  -2  484.45   44.40
  -7  -3   2  472.25   43.80
  -7   3  -2  525.45   25.70
   7  -3  -2  494.35   41.30
   7   3   2  561.24   37.30
   7  -3  -2  501.85   50.19
  -7   3  -2  497.45   42.20
  -7  -3   2  465.95   47.40
  -7  -3   2  481.35   45.50
   7   3   2  451.95   46.30
   7   3   2  517.95   49.99
   7   3   2  507.75   41.80
  -7   3  -2  464.05   44.60
   7  -3  -2  553.74   45.80
  -7  -3  -3  440.26   41.50
   7  -3   3  506.95   40.70
   7  -3   3  466.65   46.50
   7   3  -3  465.45   44.40
  -7   3   3  517.45   37.00
   7   3  -3  580.44   51.89
   7   3  -3  473.95   33.20
  -7   3   3  488.25   46.70
   7   3  -3  466.75   42.00
  -7   3   3  501.45   40.90
  -7  -3  -3  466.05   37.10
   7  -3   3  506.95   47.80
   7   3  -3  528.25   49.00
  -7  -3  -3  485.15   40.50
  -7   3   3  511.65   42.60
  -7   3   3  490.35   48.70
  -7   3   3  504.65   48.40
   7  -3   3  460.25   39.00
  -7  -3   3  469.25   49.00
  -7  -3   3  481.35   41.10
   7  -3  -3  491.75   39.10
  -7   3  -3  473.55   40.10
  -7  -3   3  477.35   47.20
   7   3   3  587.44   38.10
  -7  -3   3  554.24   46.60
   7   3   3  492.95   41.70
   7   3   3  440.16   47.90
  -7   3  -3  545.05   47.20
  -7   3  -3  536.65   42.00
  -7   3  -3  447.86   37.80
  -7  -3   3  540.15   51.69
   7   3   3  510.25   39.40
   7   3   3  443.96   43.60
   7  -3  -3  481.25   43.20
   7  -3  -3  520.65   51.49
   7  -3  -3  504.35   50.49
   7   3  -4   69.59   25.20
   7   3  -4   41.10   15.60
   7  -3   4   77.99   27.90
   7   3  -4   34.70   21.60
   7   3  -4   64.39   20.90
  -7  -3  -4   58.59   12.50
  -7   3   4   24.00   22.60
   7   3  -4   46.80   39.20
   7  -3   4   44.30   19.80
  -7   3   4   68.59   22.00
  -7   3   4   52.39   20.00
  -7  -3  -4   55.79   19.70
   7  -3   4   29.00   17.20
   7  -3   4   43.00   24.50
  -7  -3  -4   55.19   16.30
  -7   3   4   79.29   22.10
   7   3  -4   62.29   26.90
  -7  -3  -4   45.90   13.80
  -7   3   4   30.40   23.60
  -7   3   4   56.59   27.30
  -7  -3   4   55.19   29.80
  -7   3  -4   48.00   17.20
  -7  -3   4   33.40   23.10
   7   3   4   48.10   23.10
  -7   3  -4   34.40   19.10
   7   3   4   53.39   29.20
   7   3   4   43.00   16.20
   7  -3  -4   50.59   19.00
   7   3   4   51.09   19.90
  -7  -3   4   25.40   17.00
   7   3   4   45.60   18.00
  -7  -3   4   41.00   27.10
   7  -3  -4   42.70   28.20
  -7   3  -4   53.99   23.10
  -7   3  -4   53.99   25.10
   7  -3  -4   73.69   36.90
  -7  -3   4   44.90   19.80
   7  -3  -4   49.50   19.70
  -7   3   5  102.49   24.00
   7   3  -5   95.29   25.60
   7   3  -5  119.09   18.90
   7  -3   5  115.89   32.00
   7  -3   5  133.59   24.60
  -7   3   5  108.29   26.40
   7   3  -5  133.69   26.60
  -7  -3  -5   94.29   18.40
   7   3  -5  116.09   26.20
  -7   3   5  125.79   34.80
   7  -3   5   74.79   21.10
  -7   3   5  139.89   31.90
   7   3  -5  209.48   47.10
  -7   3   5   64.89   32.80
  -7   3   5   99.29   25.00
   7  -3   5  145.19   33.90
   7   3   5  120.99   34.60
  -7  -3   5   91.09   31.20
  -7  -3   5   93.69   38.00
  -7  -3   5  105.59   24.30
  -7   3  -5   96.09   20.60
   7   3   5  119.59   29.10
  -7   3  -5   93.89   20.30
  -7  -3   5   91.39   32.20
   7   3   5   77.09   19.50
   7  -3  -5   85.59   22.30
   7  -3  -5   80.19   21.10
  -7  -3   5  120.29   30.80
   7   3   5  131.79   22.80
   7   3   5  106.09   22.50
   7  -3  -5   95.09   25.70
   7  -3  -5  122.39   25.60
  -7   3   6   35.40   23.80
  -7   3   6  101.19   29.30
   7  -3   6   83.29   32.40
  -7   3   6   60.99   30.50
   7  -3   6   81.29   27.90
   7   3  -6    5.90   23.50
   7   3  -6   58.69   11.40
   7  -3   6   58.49   18.90
   7  -3   6   78.59   28.70
   7   3  -6   60.89   20.20
  -7   3   6   44.80   21.80
  -7   3   6   84.79   34.60
   7   3  -6   40.60   17.00
  -7  -3  -6   36.00   10.20
  -7   3   6   47.70   21.00
   7  -3  -6   13.20   12.90
  -7  -3   6   22.80   26.10
   7   3   6   31.80   15.80
  -7   3  -6   70.39   13.70
  -7  -3   6   35.20   23.40
   7  -3  -6   38.80   18.80
  -7  -3   6   49.30   21.50
  -7  -3   6   42.70   35.70
   7   3   6   30.80   16.40
   7   3   6   26.40   31.10
   7  -3  -6   18.70   18.30
   7   3   6   52.49   23.70
  -7  -3   6   44.30   27.70
   7   3   6   37.90   16.60
  -7   3   7   -8.40   22.60
  -7   3   7   43.50   30.80
  -7   3   7   50.79   26.60
   7   3  -7   16.20   22.30
  -7   3   7    4.10   29.50
  -7   3   7   39.40   23.50
   7  -3   7   68.79   32.80
   7  -3   7   15.20   36.30
   7  -3   7   10.00   13.90
   7   3  -7   24.10   15.00
   7  -3  -7   -6.20   13.80
  -7   3  -7    9.00    6.50
   7   3   7    3.20   10.40
  -7  -3   7   95.99   30.10
  -7  -3   7  -37.30   36.30
   7   3   7   11.10    9.90
  -7  -3   7   26.80   21.90
  -7  -3   7    2.50   25.80
  -8  -3   0  383.76   38.00
  -8   3   0  352.26   40.20
   8  -3   0  416.16   34.30
   8   3   0  353.36   50.69
   8   3   0  378.96   44.80
   8  -3   0  401.76   31.70
  -8   3   0  367.16   42.00
  -8   3   0  356.86   33.10
  -8   3   0  407.16   44.70
   8  -3   0  365.66   45.70
   8  -3   0  410.06   36.60
  -8  -3   0  351.86   42.70
   8  -3   0  342.67   42.60
  -8  -3   0  350.76   46.60
   8   3   0  400.76   36.50
   8   3   0  354.46   38.30
  -8  -3   0  419.76   47.10
  -8  -3   0  415.06   35.90
   8  -3   0  410.16   48.30
   8   3   0  350.16   44.40
  -8   3   0  320.47   32.90
  -8   3   1  274.97   44.00
   8   3  -1  226.88   45.00
  -8  -3  -1  346.57   43.20
  -8  -3  -1  225.08   27.10
   8   3  -1  221.28   33.70
  -8  -3  -1  292.17   43.50
   8  -3   1  255.17   32.30
  -8   3   1  243.68   34.00
   8  -3   1  265.27   34.40
   8  -3   1  215.18   25.00
   8   3  -1  192.18   29.30
  -8  -3  -1  240.48   32.90
   8  -3   1  225.28   30.00
  -8   3   1  242.78   37.80
  -8   3   1  276.47   34.20
   8   3  -1  301.77   39.70
  -8   3   1  306.67   35.20
   8  -3   1  240.48   40.70
   8  -3   1  246.58   41.30
  -8  -3  -1  251.97   39.40
   8   3  -1  261.97   41.60
   8  -3  -1  249.48   32.20
   8  -3  -1  308.07   35.80
   8   3   1  237.88   28.50
  -8  -3   1  294.67   41.70
  -8   3  -1  291.07   38.40
  -8  -3   1  237.98   32.20
  -8  -3   1  252.07   38.50
   8   3   1  261.97   41.50
   8   3   1  270.37   34.80
   8   3   1  284.17   38.60
   8  -3  -1  260.27   43.70
   8  -3  -1  241.78   26.20
  -8   3  -1  251.47   28.40
   8  -3  -1  234.38   40.70
  -8  -3   1  236.08   28.80
   8   3   1  282.67   47.00
  -8   3  -1  233.78   33.20
  -8   3  -1  282.37   42.20
   8  -3  -1  279.57   38.50
  -8  -3   1  262.07   42.20
  -8   3  -1  265.27   37.90
  -8   3   2  399.46   33.40
  -8  -3  -2  456.45   45.30
   8   3  -2  406.96   48.10
   8   3  -2  417.46   56.59
  -8   3   2  398.96   45.40
  -8  -3  -2  455.55   47.20
   8  -3   2  410.06   41.80
   8  -3   2  350.76   46.00
   8  -3   2  441.56   48.70
  -8   3   2  467.75   41.30
  -8   3   2  415.06   48.30
   8  -3   2  411.36   36.70
  -8   3   2  435.96   44.10
  -8  -3  -2  368.26   35.70
  -8   3   2  407.66   39.10
   8   3  -2  428.16   32.10
   8   3  -2  403.06   41.90
  -8  -3  -2  388.76   43.90
   8   3  -2  351.36   36.50
   8   3  -2  434.46   43.80
   8   3   2  408.26   51.49
  -8  -3   2  333.27   38.50
   8   3   2  406.26   41.30
  -8  -3   2  418.16   49.40
  -8   3  -2  411.16   49.50
   8  -3  -2  431.06   51.89
  -8  -3   2  350.06   45.50
  -8   3  -2  428.26   25.80
  -8   3  -2  445.06   43.70
  -8   3  -2  423.46   42.80
   8  -3  -2  392.66   35.80
  -8  -3   2  404.66   48.30
   8   3   2  357.36   43.90
  -8  -3   2  412.36   37.80
  -8   3  -2  428.46   38.60
   8  -3  -2  404.36   40.70
   8  -3  -2  390.46   41.60
   8   3   2  429.56   39.30
   8   3   2  414.16   34.00
   8  -3  -2  405.66   49.99
   8  -3  -2  396.76   39.70
   8   3  -3  -10.50   11.60
  -8   3   3    0.10   22.30
   8  -3   3    0.20   18.00
  -8  -3  -3   17.40   25.90
   8  -3   3   -6.20   17.70
   8   3  -3   10.90   25.20
  -8   3   3    1.40   17.60
  -8   3   3   -6.50   14.20
   8  -3   3  -19.70   20.40
  -8   3   3   -2.30   19.70
  -8  -3  -3  -10.30   17.20
  -8  -3  -3   -8.50   19.30
   8  -3   3    5.20   24.10
  -8   3   3    9.60   18.00
   8   3  -3    2.90   12.90
   8   3  -3    3.10   20.30
  -8   3   3    2.00   22.50
  -8  -3  -3   10.00   14.40
   8   3  -3   10.80   25.30
   8  -3   3   -5.20   16.50
   8   3   3   -3.40   18.50
  -8  -3   3   -5.70   23.70
  -8   3  -3    4.50   19.20
  -8  -3   3   -4.50   13.30
  -8   3  -3    7.00   16.60
  -8  -3   3   -9.70   23.40
  -8  -3   3  -10.80   17.30
  -8   3  -3  -12.70   26.90
   8   3   3   -1.90   17.70
  -8  -3   3    4.60   26.80
   8   3   3  -13.00   12.70
  -8   3  -3   -3.80   20.30
   8  -3  -3    5.60   13.40
   8  -3  -3   -4.70   25.10
   8   3   3   -7.00   26.00
   8  -3  -3   11.20   20.40
   8   3   3    6.30   23.30
   8  -3  -3   -8.00   32.00
   8  -3   4  110.79   24.90
  -8  -3  -4  141.69   27.80
  -8  -3  -4  120.69   27.50
  -8   3   4  144.79   27.30
   8   3  -4   97.99   20.20
  -8   3   4  144.89   28.30
  -8   3   4  142.49   36.30
  -8  -3  -4  223.88   39.10
  -8   3   4  152.98   39.20
   8   3  -4  142.99   33.80
   8   3  -4  108.19   31.40
  -8  -3  -4  187.18   26.60
  -8   3   4  120.59   32.50
   8  -3   4  114.09   25.90
   8   3  -4   99.99   29.30
   8  -3   4  135.59   34.10
   8   3  -4  127.19   52.49
  -8   3   4  132.39   28.90
   8  -3   4  131.69   36.50
   8   3  -4  137.99   34.00
   8  -3  -4  122.39   37.40
   8   3   4  116.89   39.80
  -8   3  -4  149.19   25.90
  -8  -3   4  140.89   29.00
  -8   3  -4  140.39   24.50
   8   3   4  139.49   26.80
  -8  -3   4  166.48   38.60
   8   3   4  139.19   27.10
  -8  -3   4  131.39   30.20
   8   3   4  124.09   21.40
   8  -3  -4  116.39   25.90
   8  -3  -4  181.08   52.09
  -8   3  -4  164.38   33.40
   8   3   4  101.89   32.30
  -8  -3   4  139.39   40.10
  -8  -3   4  132.99   33.60
   8  -3  -4  117.39   28.20
   8   3  -5   68.29   23.60
  -8   3   5   63.79   29.90
  -8   3   5   37.70   20.40
   8   3  -5   43.40   38.50
   8  -3   5   45.50   31.80
   8  -3   5   54.89   20.90
  -8   3   5   56.99   33.00
   8  -3   5   58.59   30.60
  -8   3   5   42.20   28.40
   8   3  -5   66.49   18.10
   8  -3   5   61.79   21.60
  -8   3   5   46.70   22.00
  -8  -3  -5   66.09   18.30
  -8   3   5   29.80   22.00
  -8  -3   5   47.80   26.90
  -8  -3   5   41.40   27.20
  -8  -3   5   43.80   38.70
   8   3   5   36.80   32.60
   8   3   5   24.80   16.80
   8  -3  -5   51.89   21.90
  -8  -3   5   46.20   22.00
   8   3   5   24.30   17.70
  -8   3  -5   41.40   16.70
   8  -3  -5   59.59   22.10
   8   3   5   53.69   21.60
  -8  -3   5   81.69   34.40
   8   3   5   36.10   26.30
   8  -3   6  149.39   38.50
   8   3  -6   82.69   24.70
  -8   3   6  119.69   38.70
  -8  -3  -6   79.59   16.10
  -8   3   6  126.89   37.50
  -8   3   6   91.99   27.80
   8  -3   6   90.79   23.70
  -8   3   6   52.89   27.40
   8   3  -6   66.19   25.10
  -8   3   6  128.09   44.00
   8  -3   6  115.59   24.10
   8  -3   6  103.59   34.10
  -8  -3   6   89.49   29.10
   8   3   6  110.49   29.70
   8  -3  -6   67.79   23.00
   8   3   6  121.89   42.40
   8   3   6   73.59   21.90
  -8   3  -6   67.89   18.20
   8   3   6   41.70   18.10
  -8  -3   6  154.68   38.70
  -8  -3   6   68.89   31.40
   8   3   6   55.59   20.30
   8  -3  -6   97.89   23.60
  -8  -3   6  108.49   48.60
  -8   3   7  -52.39   22.10
   8   3  -7   48.90   27.30
  -8   3   7   31.80   25.60
  -8   3   7   17.80   34.50
  -8   3   7   63.39   36.90
   8   3  -7   32.70   17.80
   8  -3   7   12.60   16.90
  -8  -3   7   10.20   29.50
  -8   3  -7   14.70    9.30
   8  -3  -7    8.10   16.40
  -8  -3   7   37.90   26.20
   8   3   7   24.80   15.00
   9   3   0  323.87   40.40
   9  -3   0  293.27   31.70
   9  -3   0  306.27   45.50
  -9   3   0  314.87   43.10
   9   3   0  280.47   50.19
   9  -3   0  301.57   48.50
  -9  -3   0  307.87   43.00
   9   3   0  278.77   42.30
  -9   3   0  261.97   31.70
   9  -3   0  264.57   33.70
  -9  -3   0  295.57   33.30
   9   3   0  276.27   34.10
  -9   3   0  266.07   39.40
   9  -3   0  292.97   38.00
  -9  -3   0  325.07   35.20
  -9  -3   0  324.37   49.99
  -9   3   0  290.57   36.10
   9  -3   0  303.07   38.40
  -9   3   0  325.67   47.40
   9   3   0  272.37   34.70
  -9  -3   0  338.27   47.10
  -9  -3  -1  432.76   60.39
  -9  -3  -1  320.17   48.40
   9  -3   1  364.26   50.19
  -9  -3  -1  316.47   42.00
  -9  -3  -1  321.77   34.10
   9  -3   1  296.27   30.90
   9   3  -1  371.06   48.70
  -9   3   1  346.57   48.20
   9   3  -1  324.67   32.10
  -9   3   1  316.77   42.70
   9  -3   1  319.17   40.30
   9  -3   1  280.97   45.70
  -9   3   1  353.46   39.90
  -9   3   1  386.76   42.00
   9   3  -1  311.17   39.20
  -9   3   1  364.46   46.10
   9  -3   1  337.57   32.40
   9   3  -1  340.47   56.99
   9   3  -1  303.37   35.70
   9   3  -1  333.07   48.00
   9  -3   1  373.96   45.10
  -9  -3  -1  353.16   34.00
   9  -3  -1  372.36   50.29
   9  -3  -1  322.37   40.90
  -9  -3   1  353.16   40.00
  -9   3  -1  325.37   43.40
   9  -3  -1  344.67   52.39
   9  -3  -1  363.96   40.90
   9   3   1  374.26   41.10
   9   3   1  395.46   41.70
  -9  -3   1  312.97   49.30
   9   3   1  361.56   35.80
  -9  -3   1  392.36   39.90
   9  -3  -1  305.97   33.50
   9   3   1  350.66   47.10
  -9  -3   1  386.66   52.29
  -9   3  -1  376.96   31.80
  -9   3  -1  364.76   48.50
   9   3   1  358.26   54.89
  -9   3  -1  338.07   45.00
  -9  -3   1  314.07   43.40
   9  -3  -1  353.46   38.40
  -9   3  -1  300.97   33.50
  -9  -3  -2  235.38   48.00
  -9   3   2  154.58   37.40
   9  -3   2  112.89   36.20
   9  -3   2  134.99   28.50
   9  -3   2  147.89   28.40
   9   3  -2  155.98   36.50
  -9   3   2  197.38   31.80
   9   3  -2  128.19   29.50
  -9   3   2  168.38   31.80
   9   3  -2  133.39   24.50
  -9   3   2  181.88   41.50
  -9  -3  -2  154.58   29.30
  -9  -3  -2  216.58   40.80
  -9   3   2  165.98   27.90
  -9   3   2  203.48   36.60
  -9  -3  -2  193.48   39.40
   9   3  -2  175.38   40.10
   9   3  -2  127.49   30.80
   9  -3   2  171.38   39.60
   9   3  -2  171.28   47.30
   9  -3  -2  170.38   28.50
  -9   3  -2  164.18   20.90
   9   3   2  160.48   37.90
  -9   3  -2  210.08   44.90
   9  -3  -2  158.78   43.50
   9  -3  -2  201.58   37.30
  -9   3  -2  214.18   36.20
  -9   3  -2  165.58   30.00
  -9  -3   2  183.28   40.30
   9   3   2  114.29   22.10
  -9  -3   2  202.48   41.70
   9   3   2  166.78   34.30
   9  -3  -2  151.98   31.30
  -9  -3   2  148.19   28.60
  -9  -3   2  238.38   45.80
  -9  -3   2  173.18   29.70
   9   3   2  179.48   31.60
   9  -3  -2  179.48   39.60
  -9   3  -2  176.08   35.80
   9   3   2  195.68   44.00
   9  -3  -2  139.39   30.00
   9   3  -3  241.18   29.40
   9   3  -3  163.08   38.20
  -9   3   3  205.08   34.00
  -9   3   3  221.78   37.70
  -9  -3  -3  338.67   50.09
  -9   3   3  238.28   32.10
   9   3  -3  229.48   37.00
   9  -3   3  208.68   33.50
   9  -3   3  234.18   45.60
   9  -3   3  271.57   38.20
   9  -3   3  221.98   43.40
   9   3  -3  215.98   44.30
  -9  -3  -3  278.97   40.90
  -9   3   3  219.08   46.00
  -9  -3  -3  220.58   32.20
   9   3  -3  315.37   59.09
  -9  -3  -3  236.38   38.60
  -9   3   3  226.08   39.20
  -9   3   3  263.87   44.30
   9   3  -3  252.17   45.30
  -9   3  -3  257.87   37.80
   9   3   3  168.38   35.10
  -9  -3   3  262.37   38.60
   9  -3  -3  219.38   38.40
   9   3   3  201.78   33.40
  -9   3  -3  258.07   40.90
  -9  -3   3  241.58   49.50
   9  -3  -3  349.37   57.79
   9  -3  -3  242.28   44.40
  -9   3  -3  223.48   33.60
   9   3   3  258.17   43.30
   9   3   3  232.78   30.20
  -9  -3   3  206.98   42.90
  -9  -3   3  179.58   35.00
  -9  -3   3  295.97   48.00
  -9   3  -3  349.67   52.49
   9  -3  -3  203.28   29.70
   9   3   3  271.87   52.89
  -9   3   4  212.98   50.29
   9  -3   4  244.58   49.50
   9  -3   4  112.69   28.50
   9   3  -4  182.78   39.90
  -9  -3  -4  185.48   32.50
  -9   3   4  204.58   69.49
   9   3  -4  179.98   25.40
  -9   3   4  153.58   31.60
  -9   3   4  211.38   34.30
   9   3  -4  259.67   68.09
  -9  -3  -4  177.68   29.20
   9  -3   4  157.88   38.80
  -9   3   4  177.78   45.90
   9   3  -4  155.48   38.20
   9   3  -4  133.49   32.00
   9  -3  -4  177.08   30.00
   9   3   4  133.09   29.30
   9  -3  -4  262.07   48.00
   9   3   4  142.69   36.40
   9   3   4  168.08   25.00
  -9   3  -4  277.77   45.00
  -9  -3   4  172.18   31.50
  -9   3  -4  175.58   31.80
  -9  -3   4  178.38   48.10
   9  -3  -4  204.08   35.10
   9  -3  -4  236.48   62.79
  -9  -3   4  169.58   47.20
   9   3   4  197.38   46.70
  -9  -3   4  186.28   66.09
   9   3  -5   52.59   41.10
  -9   3   5   47.30   24.00
  -9  -3  -5   45.00   17.70
   9  -3   5   96.29   41.30
  -9   3   5   81.69   34.40
  -9   3   5   83.89   40.80
  -9   3   5   61.39   25.20
  -9  -3  -5   36.60   16.30
   9  -3   5   39.20   22.20
   9   3  -5   10.60   23.90
   9   3  -5   69.89   23.20
   9  -3   5   52.99   22.50
   9   3  -5   40.10   15.50
   9  -3   5   64.49   32.30
  -9   3   5   54.19   29.40
  -9   3   5   41.90   28.10
   9   3  -5   41.40   21.80
   9   3   5   35.20   17.00
   9  -3  -5   98.59   34.30
  -9  -3   5   51.69   29.40
   9  -3  -5   13.60   19.30
  -9  -3   5   32.80   21.20
  -9   3  -5   46.40   19.30
  -9  -3   5   39.90   41.30
   9   3   5   53.19   40.30
   9   3   5   50.49   27.70
   9   3   5   37.10   20.00
  -9   3  -5   20.90   16.00
   9   3   5   61.29   25.30
  -9  -3   5    5.60   29.70
  -9  -3   5   31.00   24.90
  -9   3   6  117.89   35.20
   9  -3   6  170.08   40.20
  -9   3   6   57.99   25.70
  -9   3   6   45.20   27.70
   9   3  -6   55.19   25.40
   9  -3   6   62.69   23.00
  -9   3   6  176.08   79.99
   9   3  -6   94.79   23.60
  -9   3   6   52.39   30.30
  -9  -3  -6   68.09   17.20
  -9  -3   6   85.29   33.40
   9   3   6   91.89   32.80
  -9   3  -6   47.40   17.90
   9  -3  -6   39.00   20.20
  -9  -3   6   78.29   51.99
  -9  -3   6   89.59   35.50
   9   3   6   85.49   46.80
   9   3   6   31.30   20.80
  -9  -3   6  125.29   37.20
 -10  -3   0   63.79   37.20
  10  -3   0   46.00   34.70
  10  -3   0   41.20   21.90
  10   3   0   49.90   29.60
  10  -3   0   60.59   31.70
 -10   3   0   76.89   31.40
  10   3   0   65.89   29.60
 -10  -3   0   75.69   22.50
 -10  -3   0   99.89   33.20
 -10  -3   0  142.19   40.30
  10  -3   0   35.80   21.20
 -10   3   0   31.20   19.70
 -10   3   0   68.09   29.30
  10   3   0   45.00   40.40
  10   3   0   45.60   21.90
 -10   3   0   60.49   23.30
  10   3   0   89.39   29.80
 -10   3   0   51.49   34.20
  10  -3   0   23.30   19.90
  10  -3   0   64.29   32.60
 -10  -3   0   56.09   25.60
 -10  -3  -1  292.57   36.80
  10  -3   1  349.67   56.99
 -10  -3  -1  254.67   39.30
  10   3  -1  290.07   29.90
  10   3  -1  371.26   52.49
 -10   3   1  298.97   43.60
 -10  -3  -1  350.66   55.69
 -10  -3  -1  392.56   60.19
  10  -3   1  245.98   35.00
  10  -3   1  289.87   42.30
  10   3  -1  307.27   59.39
  10   3  -1  313.97   37.00
 -10   3   1  343.27   46.70
  10  -3   1  293.47   44.80
 -10   3   1  312.77   45.70
  10  -3   1  255.57   49.50
 -10   3   1  317.57   47.00
  10   3  -1  295.77   49.70
 -10  -3  -1  312.47   47.50
 -10   3   1  327.87   43.70
  10   3  -1  359.36   45.80
  10  -3   1  302.27   34.90
  10  -3  -1  318.67   36.60
 -10  -3   1  282.97   41.40
 -10   3  -1  385.96   57.99
 -10   3  -1  365.06   34.70
  10   3   1  319.17   56.49
 -10  -3   1  397.76   56.99
  10  -3  -1  268.87   42.30
  10   3   1  292.27   49.40
  10   3   1  342.57   49.00
  10   3   1  297.17   37.10
  10  -3  -1  305.47   47.10
 -10  -3   1  353.06   56.39
 -10   3  -1  264.57   44.00
 -10  -3   1  300.27   43.00
  10  -3  -1  334.97   56.69
  10  -3  -1  237.68   35.40
  10   3   1  304.07   36.90
 -10  -3   1  273.67   44.10
 -10   3  -1  358.66   49.40
  10  -3  -1  277.57   49.10
 -10   3  -1  293.57   35.50
 -10   3   2  343.57   43.50
  10  -3   2  314.07   34.80
  10   3  -2  380.16   41.70
 -10  -3  -2  350.06   47.20
 -10  -3  -2  330.37   40.50
  10  -3   2  379.36   55.29
 -10   3   2  425.36   51.29
  10   3  -2  299.77   50.39
  10   3  -2  340.77   34.60
 -10   3   2  449.95   59.79
  10   3  -2  310.67   45.20
  10   3  -2  507.15   65.09
  10  -3   2  407.16   50.49
 -10  -3  -2  408.46   54.99
 -10   3   2  356.66   49.20
 -10  -3  -2  364.56   61.19
  10  -3   2  401.26   58.19
  10   3  -2  454.85   70.39
 -10  -3   2  399.76   52.79
  10   3   2  342.47   38.70
  10  -3  -2  327.17   45.00
 -10  -3   2  413.56   62.49
  10   3   2  316.57   38.00
 -10   3  -2  417.26   58.59
 -10  -3   2  353.56   44.50
  10  -3  -2  293.27   36.40
 -10   3  -2  343.27   46.90
  10   3   2  408.26   51.79
 -10   3  -2  384.96   30.20
  10  -3  -2  314.57   43.80
  10   3   2  323.67   50.99
  10   3   2  345.87   59.99
  10  -3  -2  436.46   62.49
 -10   3  -2  376.86   42.20
  10  -3  -2  356.66   53.29
  10  -3  -2  424.96   54.49
 -10   3  -2  314.57   46.50
 -10  -3   2  348.67   47.90
  10   3  -3  424.96   52.89
 -10  -3  -3  549.15   58.09
  10   3  -3  597.44   79.29
 -10   3   3  536.05   54.79
 -10  -3  -3  518.75   50.89
 -10  -3  -3  537.25   48.00
  10   3  -3  500.45   50.89
 -10   3   3  437.96   47.50
  10   3  -3  465.75   41.30
 -10   3   3  570.14   58.19
 -10  -3  -3  519.35   55.29
  10  -3   3  548.55   53.69
  10  -3   3  485.75   63.89
  10   3  -3  482.75   63.69
 -10   3   3  467.05   54.99
 -10   3   3  488.05   64.39
  10   3  -3  530.15   59.89
  10  -3   3  552.84   47.20
  10  -3   3  501.25   69.49
  10   3   3  585.34   69.59
 -10   3  -3  578.14   52.39
 -10  -3   3  575.24   69.19
 -10  -3   3  436.46   56.69
  10   3   3  518.05   56.49
 -10  -3   3  449.26   48.90
 -10   3  -3  427.86   44.30
  10   3   3  550.64   50.09
 -10  -3   3  452.85   64.59
 -10  -3   3  553.84   56.39
  10   3   3  459.95   54.79
  10  -3  -3  526.95   62.49
  10  -3  -3  695.23  106.19
 -10   3  -3  526.25   56.79
  10  -3  -3  509.45   78.29
  10   3   3  524.55   43.10
 -10   3  -3  523.45   52.99
 -10   3   4  136.59   40.10
 -10   3   4  177.28   50.59
 -10   3   4  112.99   29.80
  10  -3   4  111.59   40.30
 -10  -3  -4  180.88   35.20
 -10  -3  -4  113.99   24.40
  10   3  -4  115.59   24.10
  10  -3   4   89.79   29.10
  10   3  -4  118.29   34.50
  10  -3   4  103.99   30.50
  10   3  -4  144.79   64.09
  10   3  -4   87.99   30.20
  10   3  -4   92.29   37.90
  10  -3   4  100.59   30.00
 -10   3   4   94.39   36.00
 -10   3   4  134.09   30.90
  10  -3   4  134.29   44.50
 -10   3   4  139.09   35.40
 -10  -3   4  145.39   33.00
  10   3   4   61.29   25.70
  10   3   4   96.19   21.60
  10   3   4  102.49   44.20
  10   3   4   94.89   32.10
  10  -3  -4  172.68   33.50
 -10   3  -4  121.09   25.30
 -10   3  -4  118.99   43.40
 -10  -3   4  102.79   34.00
  10  -3  -4  102.19   27.50
  10  -3  -4  124.39   41.10
  10  -3  -4  -31.30   61.99
 -10   3  -4  104.19   27.80
 -10  -3   4   92.69   42.50
 -10  -3   4  113.89   37.10
  10  -3   5   61.29   34.90
  10   3  -5   17.00   22.00
  10   3  -5   21.80   26.70
 -10   3   5   12.20   29.10
  10   3  -5   46.20   15.50
  10  -3   5   84.29   41.60
 -10   3   5   44.70   28.70
 -10  -3  -5   15.50   16.60
  10  -3   5   31.60   25.00
 -10   3   5   58.09   38.30
 -10   3   5   23.50   23.90
 -10   3   5   62.69   45.70
  10   3   5   33.40   28.50
 -10   3  -5    2.70   16.50
 -10  -3   5   47.10   29.20
  10   3   5   27.00   37.50
  10  -3  -5   29.40   23.00
  10   3   5   18.40   16.10
 -10  -3   5   14.10   25.60
 -10  -3   5   21.00   47.00
 -10  -3   5  -16.60   35.80
  10   3   5   25.30   26.50
  10   3  -6   43.80   29.70
 -10   3   6   97.89   29.80
 -10   3   6  -24.60   38.10
  10  -3   6   48.90   30.20
 -10  -3  -6   26.00   15.50
  10   3  -6   10.90   20.00
  10  -3   6   40.20   22.80
 -10   3   6   93.19   44.90
 -10   3   6  -22.40   30.30
 -10   3   6   35.00   24.00
 -10  -3   6   -0.50   29.60
 -10  -3   6   37.00   38.30
  10   3   6  -15.60   41.90
  10   3   6   90.89   33.60
  10  -3  -6    8.30   18.90
 -10  -3   6   10.10   51.39
 -10   3  -6   33.10   16.90
  10  -3  -6   -2.00   20.40
  10   3   6   26.10   23.60
 -10  -3   6  114.09   31.10
  11   3   0 1619.74  112.79
  11  -3   0 1839.72   97.19
  11  -3   0 1624.54   91.69
 -11  -3   0 1733.03  104.69
 -11  -3   0 1387.56   86.29
 -11   3   0 1334.87   87.49
 -11  -3   0 1322.27  106.19
 -11   3   0 1423.46   97.99
  11  -3   0 1609.94  109.09
  11  -3   0 1463.35   83.89
  11   3   0 1543.85   88.59
 -11   3   0 1652.83   86.79
 -11  -3   0 1641.04   88.29
 -11   3   0 1627.54   99.79
  11   3   0 1325.57   87.19
 -11  -3   0 1444.66  104.79
 -11   3   0 1594.34   96.29
  11   3   0 1697.63  104.19
 -11  -3  -1   63.49   22.90
  11  -3   1   50.09   22.50
  11   3  -1   59.29   26.20
 -11  -3  -1   21.70   24.10
  11   3  -1   35.40   46.80
  11  -3   1   50.09   31.70
  11  -3   1   39.90   28.70
 -11  -3  -1   75.69   31.40
 -11   3   1   71.79   29.30
  11  -3   1   54.49   20.40
  11   3  -1   50.79   17.00
  11   3  -1   44.80   32.00
 -11   3   1   43.20   26.80
  11  -3   1   64.69   38.60
 -11  -3  -1   73.49   46.10
 -11  -3  -1   93.79   45.10
 -11   3   1   86.39   40.00
  11   3  -1   74.79   39.30
  11   3  -1   54.89   25.50
  11  -3   1   71.19   42.00
 -11   3   1   83.29   34.90
  11   3   1   82.39   41.20
 -11  -3   1   32.10   45.60
  11  -3  -1   36.00   22.40
 -11  -3   1   36.90   25.50
 -11  -3   1   74.99   41.30
 -11   3  -1   54.39   28.80
 -11   3  -1   57.49   18.50
  11   3   1   60.19   22.60
 -11   3  -1   25.30   23.80
 -11  -3   1   51.69   25.00
  11  -3  -1   59.09   25.10
  11  -3  -1   47.00   23.60
  11   3   1   99.09   37.00
 -11   3  -1   44.80   43.20
 -11  -3   1   56.89   35.70
  11   3   1   74.89   29.90
  11  -3  -1   49.50   33.80
 -11   3  -1   69.89   29.40
  11  -3  -1   93.09   34.10
  11   3   1   68.39   45.90
  11  -3  -1   66.19   43.70
 -11   3   2  837.32  128.59
  11   3  -2  745.83   51.39
  11  -3   2  770.72   67.19
 -11   3   2  797.72   71.59
  11   3  -2  812.12   73.89
 -11   3   2  758.92   61.99
 -11  -3  -2  713.93   63.59
  11  -3   2  698.63   56.29
 -11  -3  -2  795.62   60.79
 -11  -3  -2  829.72  131.69
 -11   3   2  790.72   69.89
  11  -3   2  827.12   79.59
 -11   3   2  851.21   72.09
  11   3  -2  840.22   91.19
  11   3  -2  686.83   76.09
 -11  -3  -2  700.63   77.79
  11   3  -2  817.42   65.89
  11   3  -2  737.63   64.49
  11  -3   2  692.23   71.09
  11   3   2  723.53   81.19
  11  -3  -2  610.94   69.79
 -11  -3   2  763.22   79.79
  11  -3  -2  725.13   55.19
 -11   3  -2  807.62   46.70
  11   3   2  763.82   71.49
  11  -3  -2  782.02   63.69
 -11  -3   2  816.52   63.09
  11  -3  -2  612.44   67.99
  11   3   2  727.93   70.99
 -11   3  -2  858.81   76.59
  11   3   2  721.23   53.59
  11  -3  -2  754.72   81.19
 -11   3  -2  726.63   59.39
 -11   3  -2  834.62   66.99
  11   3   2  768.52   62.59
 -11  -3   2  869.21   69.59
 -11   3  -2  779.52   67.59
 -11  -3  -3  158.28   33.20
 -11   3   3  286.47   51.79
  11  -3   3  263.57   44.20
  11   3  -3  262.37   50.29
 -11   3   3  232.58   40.20
  11   3  -3  219.68   31.60
  11   3  -3  310.37   68.29
  11  -3   3  189.18   32.00
 -11   3   3  322.67   64.99
 -11   3   3  259.07   54.89
  11   3  -3  160.88   44.40
  11   3  -3  196.58   41.00
 -11  -3  -3  243.28   49.90
  11  -3   3  181.78   48.50
  11   3  -3  166.38   34.90
 -11  -3  -3  340.27   67.79
  11  -3   3  307.37   63.19
 -11   3   3  262.77   49.60
 -11  -3  -3  249.48   43.80
 -11  -3   3  232.68   47.30
 -11   3  -3  190.88   36.50
  11   3   3  249.48   34.50
  11   3   3  210.08   36.80
 -11   3  -3  378.26   65.59
 -11   3  -3  180.18   34.90
  11  -3  -3  305.27   49.40
  11   3   3  270.07   59.89
 -11  -3   3  275.57   45.60
 -11  -3   3  262.97   61.69
  11  -3  -3  164.68   30.60
 -11  -3   3  199.98   38.90
  11   3   3  257.17   48.00
  11  -3  -3  229.48   70.89
  11   3   3  199.18   46.20
 -11   3  -3  313.07   42.60
  11  -3  -3  161.18   45.80
  11   3  -4   59.99   18.50
 -11  -3  -4  124.89   32.60
  11  -3   4  125.39   50.29
 -11   3   4   83.29   40.40
  11  -3   4   52.19   26.60
  11   3  -4   22.40   27.40
 -11   3   4   42.60   26.50
 -11   3   4   96.09   50.29
  11   3  -4    5.60   19.20
  11  -3   4   84.79   37.90
  11   3  -4   80.89   29.60
 -11   3   4   92.69   35.90
  11  -3   4   19.10   24.90
  11   3  -4  -92.99   55.29
 -11   3   4   46.30   39.10
  11  -3   4   59.29   27.20
  11   3   4   10.20   32.80
  11  -3  -4  103.79   31.10
 -11  -3   4  -27.50   45.40
 -11   3  -4   38.00   17.80
 -11   3  -4   82.29   39.60
 -11  -3   4   62.89   29.40
  11  -3  -4  -63.79   68.29
 -11  -3   4   73.39   34.20
 -11  -3   4   77.49   52.69
  11   3   4   57.79   26.20
  11   3   4   90.89   35.50
  11   3   4   53.79   20.30
 -11  -3   4   96.69   35.20
  11  -3   5  120.99   40.90
  11  -3   5  252.17   55.99
 -11   3   5  258.67   59.79
 -11  -3  -5  120.49   26.20
 -11   3   5  145.79   40.60
 -11   3   5  189.28   50.49
 -11   3   5  180.18   60.49
  11   3  -5   98.49   34.10
  11   3  -5   84.59   28.90
  11  -3   5  183.48   38.50
  11  -3   5  181.18   36.40
 -11   3   5  117.99   32.30
  11  -3  -5   71.99   27.40
 -11   3  -5  137.39   28.40
 -11  -3   5   82.79   36.70
  11   3   5  166.18   43.90
 -11  -3   5  190.68   60.79
  11   3   5  129.19   59.39
  11   3   5   74.09   36.80
 -11  -3   5  147.09   41.00
 -11  -3   5   92.59   64.49
  12   3   0  378.66   64.99
 -12   3   0  333.77   66.69
  12  -3   0  251.47   37.20
 -12   3   0  315.37   47.60
 -12   3   0  322.47   43.30
  12   3   0  250.27   38.10
 -12  -3   0  272.37   44.00
  12   3   0  287.87   70.39
 -12   3   0  394.66   56.59
  12  -3   0  304.57   55.69
 -12  -3   0  462.05   78.89
 -12  -3   0  406.46   75.99
  12  -3   0  361.16   64.19
  12   3   0  341.77   50.19
  12  -3   0  240.78   45.10
 -12  -3   0  321.77   43.80
 -12  -3  -1   41.20   24.40
  12   3  -1   43.40   37.20
 -12   3   1   42.40   41.10
  12   3  -1   50.19   21.60
 -12   3   1   45.50   35.40
 -12  -3  -1  102.49   34.20
  12  -3   1   31.90   20.70
 -12  -3  -1  115.79   31.70
  12  -3   1   88.09   32.80
  12  -3   1  111.79   38.20
  12   3  -1   52.59   31.00
 -12  -3  -1   52.79   59.59
 -12   3   1   63.69   26.40
  12   3  -1   97.99   30.40
  12  -3   1  102.99   45.20
  12   3  -1   -9.90   56.19
 -12   3   1   73.39   30.50
 -12  -3  -1  103.09   48.00
 -12  -3   1   47.10   23.40
 -12  -3   1   88.09   53.89
  12   3   1   43.50   46.30
  12  -3  -1   52.39   25.10
  12   3   1   37.80   49.00
  12  -3  -1   78.49   33.60
 -12   3  -1   85.99   36.40
 -12   3  -1   38.50   20.70
  12   3   1   82.99   32.90
  12  -3  -1  123.39   44.60
  12   3   1   72.29   25.00
 -12   3  -1   50.49   28.70
  12   3   1   78.89   39.90
 -12   3  -1  100.89   35.80
  12  -3  -1  122.79   35.70
 -12  -3   1   65.49   30.10
 -12  -3   1   16.70   52.89
  12  -3   2   76.69   36.60
 -12  -3  -2    0.10   56.29
  12  -3   2  102.29   48.20
 -12  -3  -2   78.29   52.99
  12   3  -2   31.60   46.50
  12   3  -2   74.59   32.10
  12   3  -2   29.20   19.10
 -12  -3  -2   84.69   28.70
 -12   3   2   42.00   68.49
  12   3  -2   90.79   62.79
 -12   3   2  124.59   43.70
 -12   3   2   34.10   26.60
  12   3  -2   49.30   31.30
  12  -3   2   83.99   42.10
 -12  -3  -2  104.69   47.60
  12  -3   2   61.19   28.10
 -12   3   2  105.19   49.60
 -12   3  -2   64.79   28.00
 -12  -3   2   66.19   34.20
  12  -3  -2   63.09   36.40
  12   3   2   29.40   40.60
 -12  -3   2   53.59   49.99
  12   3   2   52.39   36.10
 -12  -3   2   59.79   30.30
 -12   3  -2   62.99   32.30
 -12   3  -2   55.29   17.20
  12   3   2   75.79   30.40
  12  -3  -2   77.69   53.09
  12   3   2   40.80   23.90
  12  -3  -2   60.79   27.00
  12  -3  -2   99.09   35.20
 -12   3  -2   22.60   25.70
 -12  -3   2   66.19   58.39
 -12   3  -2   90.79   58.19
  12   3   2   37.90   50.69
 -12   3   3  330.47   60.59
  12   3  -3  200.88   41.20
 -12  -3  -3  257.07   40.70
  12  -3   3  172.58   49.00
  12   3  -3  304.87   34.60
 -12   3   3  219.58   41.20
 -12  -3  -3  342.87   64.49
  12  -3   3  324.77   65.79
 -12  -3  -3  309.67   51.19
 -12   3   3  287.07   67.39
  12  -3   3  309.07   50.59
  12   3  -3  209.68   41.60
 -12   3   3  357.46   65.19
  12  -3   3  241.08   38.20
 -12   3   3  243.78   50.79
  12   3  -3  249.58   57.49
 -12  -3   3  183.28   39.60
  12  -3  -3  168.28   32.90
  12   3   3  170.48   58.89
 -12  -3   3  268.37   51.19
  12   3   3  241.98   57.79
 -12   3  -3  323.67   43.80
 -12  -3   3  196.38   45.70
 -12   3  -3  279.57   63.69
  12  -3  -3  171.98   75.39
 -12  -3   3  210.98   71.49
  12   3   3  178.28   46.80
  12   3   3  195.48   38.70
  12   3   3  186.18   30.40
  12  -3  -3  253.37   46.10
 -12  -3   3  312.67   72.09
  12  -3  -3  205.68   46.80
 -12   3  -3  192.98   38.40
  12   3  -4  114.19   31.80
 -12   3   4  189.28   61.39
 -12   3   4  134.89   40.90
  12  -3   4  155.38   46.40
  12  -3   4  297.47   63.89
  12   3  -4  146.99   36.80
  12  -3   4  112.79   33.40
  12   3  -4  121.29   22.10
 -12   3   4  115.59   48.40
 -12   3   4  254.87   66.99
  12  -3   4  167.78   41.80
 -12  -3  -4  104.59   27.00
  12   3   4   46.70   52.69
  12   3   4   94.99   24.00
 -12  -3   4   75.79   63.69
 -12  -3   4  140.19   45.80
  12  -3  -4  115.99   29.60
 -12   3  -4  150.08   33.10
  12   3   4  147.39   44.10
  12   3   4   55.09   44.80
 -12  -3   4  196.88   75.69
 -12  -3   4  191.68   44.90
  12  -3  -4   33.40   81.49
  13  -3   0   26.00   29.60
  13   3   0   55.59   32.60
  13  -3   0   82.69   41.40
  13  -3   0    5.70   17.10
 -13   3   0   41.20   27.60
 -13  -3   0   81.69   34.50
  13   3   0  -31.20   50.89
  13   3   0   24.80   22.50
 -13   3   0   44.50   31.10
 -13   3   0   35.00   24.40
  13  -3   0   48.10   23.80
 -13   3   0   64.49   32.10
  13   3   0    3.80   24.40
  13  -3   0   64.09   41.60
 -13  -3   0   -7.10   60.99
 -13  -3   0   18.30   26.70
  13  -3   0   27.80   25.70
 -13   3   0   83.69   54.49
 -13  -3   0   94.89   49.10
  13   3   0   39.70   20.40
 -13  -3   0    3.30   45.40
  13   3   0  -30.10   37.30
  13   3  -1  -60.39   60.89
 -13   3   1   52.99   51.69
  13  -3   1   37.90   32.20
  13   3  -1  -19.60   46.70
 -13   3   1   44.70   29.90
 -13   3   1   21.30   29.70
 -13  -3  -1    6.00   23.50
  13   3  -1   71.09   40.30
  13  -3   1   23.50   43.00
 -13   3   1    9.30   26.00
 -13  -3  -1   10.60   21.40
  13   3  -1   30.40   34.10
  13   3  -1    9.50   24.60
 -13  -3  -1  -30.10   59.09
  13  -3   1   40.60   40.30
  13  -3   1   14.40   21.10
 -13   3   1  -27.50   21.60
 -13  -3  -1   -9.40   51.89
 -13  -3   1  -23.40   38.70
 -13  -3   1  -82.59   55.19
 -13   3  -1   37.80   27.10
  13  -3  -1   22.60   25.00
 -13  -3   1   49.99   30.70
 -13  -3   1   30.60   28.70
  13  -3  -1    7.10   45.00
  13  -3  -1   56.09   37.10
 -13   3  -1   -2.20   15.20
 -13   3  -1   62.69   26.50
 -13   3  -1    9.10   29.30
  13   3   1  -16.50   19.10
  13   3   1  -11.40   26.90
  13   3   1  -69.99   33.90
  13  -3  -1    3.80   21.40
  13  -3  -1    7.40   30.00
  13   3   1  -88.79   49.60
 -13   3  -1   15.70   51.79
  13   3   1    7.20   19.60
 -13  -3   1  -18.10   27.70
  13  -3  -1   15.10   28.80
 -13   3   2   72.99   43.30
 -13   3   2   85.99   53.99
 -13  -3  -2   80.29   30.00
 -13  -3  -2  173.98   40.10
 -13  -3  -2   82.39   45.90
  13  -3   2   63.19   29.00
  13   3  -2   59.39   30.30
  13  -3   2   60.59   38.90
  13   3  -2  -85.09   41.00
  13   3  -2   48.70   34.00
 -13   3   2   79.59   32.40
 -13   3   2  110.99   46.90
 -13   3   2   88.29   34.30
  13   3  -2   55.19   31.20
  13  -3   2  114.59   52.79
  13  -3   2   98.19   42.90
  13   3  -2   38.60   70.39
 -13  -3  -2  -26.40   62.89
 -13  -3   2  104.49   34.40
  13   3   2  -24.40   53.39
  13  -3  -2   47.60   29.00
  13   3   2   68.19   27.00
 -13   3  -2   23.80   13.50
 -13   3  -2   64.89   27.40
  13  -3  -2   87.09   37.70
 -13  -3   2   70.19   68.29
  13   3   2   48.30   29.30
  13  -3  -2  111.59   38.60
  13   3   2  -51.79   52.99
 -13   3  -2  200.98   65.99
 -13  -3   2  108.59   35.60
 -13  -3   2   57.59   57.69
 -13   3  -2   98.79   27.90
  13  -3  -2   31.50   24.40
  13   3   2   44.00   38.10
 -13  -3   2   22.80   35.10
  13  -3  -2  105.49   57.69
  13  -3   3  157.68   48.00
 -13   3   3  105.39   36.60
  13   3  -3  140.79   45.70
 -13   3   3  129.99   53.69
  13   3  -3  140.09   38.70
  13  -3   3   75.79   30.70
 -13  -3  -3   90.29   30.50
  13   3  -3   65.99   31.50
 -13   3   3  192.18   67.59
 -13   3   3  103.79   34.40
  13  -3   3   93.39   45.00
  13  -3   3  248.28   61.09
 -13   3   3  208.68   58.19
 -13  -3   3  135.19   43.10
 -13  -3   3  140.69   68.69
  13  -3  -3   70.79   28.10
  13   3   3   70.59   59.09
  13   3   3   17.80   59.59
 -13  -3   3   90.79   28.30
  13  -3  -3 -131.99   75.49
 -13  -3   3   85.29   72.69
  13   3   3   82.79   25.80
  13   3   3  169.38   47.00
 -13   3  -3   87.29   31.20
 -13  -3   3  135.79   49.00
  13  -3  -3  139.29   39.50
 -13   3   4  340.07   77.69
 -13   3   4  418.16   91.09
 -13   3   4  378.86   56.39
  13  -3   4  361.96   61.99
  13  -3   4  437.66   64.69
 -13   3   4  385.16   75.99
  13  -3   4  230.58   43.10
  13  -3   4  497.05   73.59
 -13  -3   4  250.67   81.69
  13  -3  -4   86.79   88.19
  13   3   4  211.78   67.39
 -13  -3   4  287.87   90.79
 -13  -3   4  402.36   54.39
 -13  -3   4  245.08   62.29
  13   3   4  281.47   56.69
  14  -3   0   15.50   23.40
 -14   3   0    1.30   22.00
  14  -3   0  -19.80   25.60
 -14   3   0   10.30   52.59
  14   3   0    9.00   22.60
 -14   3   0  -10.90   25.00
 -14  -3   0   88.19   32.30
  14   3   0    8.00   22.20
  14   3   0 -101.19   55.69
 -14   3   0  103.39   32.60
  14   3   0   33.40   31.50
  14  -3   0   37.10   44.30
 -14  -3   0  -94.19   70.09
 -14  -3   0   12.00   21.80
 -14  -3   0  -37.20   26.50
 -14   3   0   -5.20   15.30
  14   3   0   62.59   37.90
  14  -3   0   -0.60   30.40
 -14  -3  -1   49.00   28.50
 -14   3   1  159.78   58.09
 -14   3   1  108.09   34.90
  14   3  -1   25.40   29.50
  14  -3   1   26.80   37.40
  14   3  -1   19.20   19.20
  14   3  -1   99.19   37.70
 -14  -3  -1   46.70   31.60
  14   3  -1 -126.39   69.49
 -14   3   1   79.49   44.30
 -14  -3  -1  -54.49   69.79
 -14   3   1   37.20   25.30
  14  -3   1  105.59   41.00
  14   3  -1   46.50   30.00
  14   3  -1 -113.99   49.60
  14  -3   1  163.48   51.79
  14  -3   1   45.60   22.90
 -14   3   1   70.29   37.00
  14  -3  -1  157.68   41.00
  14  -3  -1   73.89   38.60
 -14  -3   1   49.40   30.20
 -14  -3   1  101.39   34.60
  14   3   1   51.89   32.00
 -14   3  -1   47.50   27.10
 -14  -3   1 -205.68   86.99
 -14  -3   1  -77.19   66.09
  14   3   1   66.49   38.00
 -14   3  -1   99.79   31.50
 -14  -3   1   32.10   36.30
  14   3   1    9.30   25.20
  14  -3  -1   32.20   55.69
  14  -3  -1   45.20   27.00
  14   3   1  -31.20   66.49
 -14   3  -1   57.99   15.50
  14   3   1   52.89   27.50
  14   3   1  -31.80   49.00
  14  -3  -1   53.69   27.70
 -14   3  -1  124.49   65.99
 -14  -3  -2   24.00   25.60
  14  -3   2  118.39   48.30
  14   3  -2   -2.30   23.80
 -14   3   2   14.40   21.90
 -14  -3  -2   92.69   56.29
 -14   3   2   53.99   30.20
  14   3  -2   -6.10   25.90
  14   3  -2   25.90   18.90
 -14   3   2   71.89   58.49
  14  -3   2   32.10   28.40
  14   3  -2  -35.80   78.69
 -14   3   2   49.80   39.80
  14  -3   2   39.40   39.30
  14  -3   2  119.49   45.70
 -14   3   2   42.00   31.40
  14  -3  -2   10.70   23.80
 -14  -3   2    3.50   39.70
 -14   3  -2   19.80   27.10
  14  -3  -2  -70.19   65.69
 -14  -3   2 -114.59   59.39
  14   3   2   32.20   24.50
 -14  -3   2   61.39   27.70
 -14  -3   2   23.10   27.00
 -14  -3   2 -116.69   56.79
 -14   3  -2  176.38   56.89
  14   3   2   26.50   35.90
   0  -4  -1    0.90   13.50
   0   4   1   -5.10   12.20
   0  -4  -1    0.40   11.80
   0   4   1    9.70   12.80
   0   4  -1   17.10   18.00
   0  -4  -1   -3.20   17.80
   0   4  -1    4.10   16.10
   0   4   1    1.00   11.80
   0   4  -1   -4.50    6.70
   0   4  -1   -0.70   12.60
   0  -4   1    3.50    7.60
   0  -4   1    0.90   13.00
   0   4  -1   -7.30   11.90
   0  -4  -1   10.50   13.90
   0  -4   1   -3.00   12.40
   0  -4   1   17.90   17.30
   0   4   1  -10.90   11.40
   0   4  -1    2.50    8.10
   0  -4   1    5.70   14.80
   0  -4  -1    6.50   10.90
   0   4   1    8.90   16.00
   0   4  -2 3503.45  144.79
   0   4  -2 3817.92  143.69
   0   4   2 3616.94  144.29
   0  -4  -2 3522.75  143.19
   0  -4   2 3791.22  140.19
   0  -4  -2 3496.15  140.29
   0   4   2 3576.04  140.89
   0  -4   2 3505.25  147.69
   0   4  -2 3629.44  143.59
   0  -4  -2 3743.03  141.49
   0  -4   2 3739.43  142.99
   0  -4   2 3448.85  144.99
   0   4  -3    0.30   10.80
   0   4  -3    2.70   10.30
   0   4   3   -7.30    8.90
   0   4   3   -9.50    9.90
   0  -4   3   -3.10    8.00
   0   4  -3    2.60   11.00
   0  -4  -3   -1.30    8.70
   0  -4   3  -12.30   10.60
   0  -4  -3   -5.00    9.20
   0  -4   3    2.00    3.00
   0   4   3  -13.80   14.30
   0  -4   3   -2.80   21.90
   0  -4   3   -7.30   10.20
   0  -4   3    2.80   13.30
   0   4   3   -0.60    8.90
   0  -4   3   -2.10    2.70
   0   4  -3    4.20   11.80
   0   4   3  -11.80   11.40
   0   4  -3   -3.10   10.50
   0   4   4 1633.64   68.49
   0   4  -4 1729.63   71.79
   0   4   4 1582.74   67.79
   0  -4   4 1655.53   78.69
   0   4   4 1598.14   72.69
   0  -4   4 1628.84   75.99
   0   4   4 1657.13   79.09
   0   4  -4 1606.04   75.09
   0  -4   4 1675.53   72.39
   0  -4   4 1545.15   71.39
   0   4   4 1599.84   70.59
   0   4  -4 1562.84   71.19
   0  -4  -4 1624.44   66.69
   0  -4   4 1734.13   62.89
   0   4   5    2.10    9.70
   0  -4   5   10.50   16.00
   0  -4   5    8.30    6.60
   0  -4   5    5.00   11.10
   0   4  -5   -5.50   11.40
   0   4  -5   -1.30    9.60
   0  -4   5   -5.40    9.80
   0   4   5    0.70   11.70
   0   4  -5    3.60    9.00
   0   4   5   -1.60    6.30
   0   4   5    2.60   18.10
   0  -4   5    2.60   13.50
   0  -4   5    4.90   12.60
   0   4   5    3.90    7.20
   0  -4   6   70.89   14.40
   0   4   6  102.99   28.30
   0   4   6  112.49   27.60
   0   4   6  101.09   16.50
   0   4  -6   72.19   10.70
   0   4   6  102.09   18.00
   0  -4   6  111.59   23.10
   0  -4   6   84.39   12.20
   0  -4   6   94.79   15.10
   0  -4   6   91.09   30.00
   0  -4   6   92.59   23.50
   0  -4   7   30.10   20.20
   0   4   7    8.20   22.50
   0  -4   7   -5.50    8.80
   0  -4   7    2.60    5.70
   0  -4   7   -7.00   17.50
   0   4   7   -2.80   21.60
   0  -4   7    2.40    5.30
   0  -4   7    6.20   17.20
   0   4   7    2.80   12.50
   0  -4   8   41.40   23.20
   0   4   8   35.20   28.60
   0   4   8   43.80   27.80
  -1   4   0  262.27   30.90
   1   4   0  254.57   22.10
   1  -4   0  251.87   25.20
  -1   4   0  301.87   22.30
   1   4   0  286.97   20.10
   1   4   0  276.87   25.60
  -1  -4   0  253.47   23.80
  -1   4   0  221.28   26.70
   1  -4   0  262.57   33.60
  -1  -4   0  259.37   32.80
   1  -4   0  262.77   21.10
   1  -4   0  258.57   27.80
   1  -4   0  256.97   21.90
  -1   4   0  251.87   24.40
   1   4   0  271.67   31.00
  -1  -4   0  287.77   26.50
  -1   4   0  284.27   20.90
  -1  -4   0  263.17   24.70
   1   4   0  261.37   24.70
   1  -4   1  735.83   43.20
   1  -4   1  744.53   41.20
   1   4  -1  740.53   47.60
  -1   4   1  732.43   42.30
  -1  -4  -1  810.92   42.40
  -1  -4  -1  761.62   40.10
   1  -4   1  752.92   46.60
  -1   4   1  715.83   39.80
  -1   4   1  737.83   40.00
  -1   4   1  736.93   44.90
   1   4  -1  798.12   33.00
   1   4  -1  804.92   42.00
   1   4  -1  821.42   45.50
  -1   4   1  739.13   38.40
   1   4  -1  755.22   40.10
   1  -4   1  814.52   34.50
   1   4  -1  761.22   38.60
   1  -4   1  759.02   41.20
  -1  -4   1  776.02   39.00
   1   4   1  759.32   42.90
  -1  -4   1  761.32   44.30
   1   4   1  771.22   40.00
  -1   4  -1  783.52   41.20
  -1   4  -1  767.92   46.40
  -1  -4   1  778.72   42.10
  -1  -4   1  695.93   40.50
  -1  -4   1  747.53   47.50
   1   4   1  788.72   40.80
   1  -4  -1  811.82   45.10
   1   4   1  796.82   45.80
  -1   4  -1  714.73   33.90
  -1   4  -1  770.02   44.20
   1  -4  -1  761.62   42.70
   1  -4  -1  759.62   40.60
  -1   4  -1  788.42   41.20
   1   4   1  780.62   40.30
   1  -4  -1  746.13   47.80
  -1  -4  -2  494.95   28.70
   1   4  -2  482.15   34.80
   1   4  -2  468.15   36.60
  -1   4   2  458.25   29.10
  -1  -4  -2  449.86   29.60
  -1   4   2  464.05   32.10
  -1   4   2  451.45   28.90
   1  -4   2  379.16   40.40
  -1   4   2  410.06   29.70
  -1   4   2  456.65   33.70
   1  -4   2  465.25   22.30
   1  -4   2  436.76   29.60
  -1  -4  -2  411.96   27.70
  -1  -4  -2  442.46   28.50
   1  -4   2  401.26   31.30
   1  -4   2  456.05   29.80
   1   4  -2  431.86   30.20
   1   4   2  485.45   32.80
  -1  -4   2  494.25   57.99
   1   4   2  451.15   30.50
   1  -4  -2  448.66   32.30
  -1   4  -2  485.45   32.70
  -1  -4   2  472.05   31.20
   1  -4  -2  446.76   29.10
   1  -4  -2  460.45   29.90
   1   4   2  451.35   28.60
  -1   4  -2  461.85   24.60
  -1   4  -2  442.86   33.90
  -1  -4   2  492.05   30.70
   1   4   2  450.95   32.80
   1  -4  -2  426.56   33.20
  -1   4  -2  476.25   29.80
  -1  -4   2  435.26   32.60
  -1  -4   2  500.95   29.60
   1   4   2  455.35   28.20
  -1   4   3  224.08   20.80
  -1   4   3  224.48   20.10
   1  -4   3  225.38   14.60
  -1   4   3  221.48   24.80
   1  -4   3  200.48   21.40
   1   4  -3  205.48   22.70
  -1  -4  -3  251.17   19.90
  -1   4   3  191.88   22.20
   1   4  -3  221.68   25.50
   1  -4   3  232.98   24.60
   1   4  -3  250.27   23.70
   1  -4   3  271.17   19.60
  -1  -4  -3  225.98   18.90
   1   4  -3  211.98   22.90
   1  -4   3  248.18   23.00
   1  -4   3  242.58   32.10
   1   4  -3  229.78   23.90
  -1   4   3  218.18   22.60
  -1  -4   3  235.48   29.40
  -1   4  -3  219.08   19.80
   1   4   3  245.28   27.60
  -1  -4   3  211.48   23.60
   1  -4  -3  204.88   20.70
  -1   4  -3  221.88   22.00
  -1   4  -3  263.27   21.60
   1  -4  -3  245.78   20.60
  -1  -4   3  214.08   22.70
  -1   4  -3  207.48   20.10
   1   4   3  200.98   19.90
   1   4   3  216.58   23.40
  -1  -4   3  184.08   25.60
   1   4   3  237.98   20.00
   1  -4  -3  212.18   22.70
   1   4   3  206.48   21.00
  -1   4  -3  206.08   21.10
  -1  -4   3  244.48   26.50
   1  -4   4   22.50   14.50
   1  -4   4   28.70   10.60
   1  -4   4   21.30   12.40
  -1   4   4   28.50   12.80
  -1   4   4   -3.10   15.60
   1  -4   4   21.90   15.90
   1   4  -4   27.00   12.40
   1  -4   4   28.50   12.20
  -1   4   4   25.50   14.20
  -1   4   4    8.40   10.10
   1   4  -4   21.30   13.00
   1   4  -4   26.90   12.90
  -1  -4  -4   26.40    9.00
  -1  -4   4   22.30   16.10
   1   4   4   13.00   17.50
  -1  -4   4   34.20   15.20
   1  -4  -4   24.80    9.90
   1   4   4   19.30   12.70
  -1   4  -4   16.90   11.20
   1   4   4   14.20   10.20
  -1  -4   4   25.10   12.40
  -1  -4   4   23.70   12.90
   1   4   4    8.00    8.80
   1  -4  -4   29.80   10.10
  -1   4  -4   26.70   11.80
   1   4   4   19.40    9.70
  -1  -4   4   28.30   17.50
   1  -4   5   28.50   12.20
  -1   4   5   22.30    9.70
   1  -4   5   22.00   11.30
   1  -4   5   14.10   15.80
  -1   4   5   14.20   13.30
  -1   4   5   34.90   20.50
   1   4  -5   18.20   15.80
   1  -4   5   17.80   14.30
   1  -4   5   33.80   13.20
  -1   4   5   17.20   18.20
  -1   4   5   31.80    9.70
   1  -4   5   23.80   10.00
   1   4  -5   15.10   11.00
  -1   4  -5   30.40   10.60
   1   4   5   25.50   10.80
  -1  -4   5   24.90   12.70
   1  -4  -5   28.60    7.40
   1   4   5   26.90   12.90
  -1  -4   5   21.10   17.70
   1   4   5   27.30   20.60
  -1  -4   5   16.50    5.00
  -1  -4   5   27.10   13.50
   1   4   5   24.30    7.90
  -1  -4   5   38.60   17.20
   1  -4  -5   29.90    7.20
   1  -4   6  211.38   19.70
   1  -4   6  210.58   21.20
   1  -4   6  281.17   30.10
   1   4  -6  191.08   18.10
   1  -4   6  192.98   20.80
  -1   4   6  187.58   10.60
  -1   4   6  200.28   25.70
   1  -4   6  216.88   30.90
  -1   4   6  220.88   24.40
  -1   4   6  258.97   35.90
   1   4  -6  218.78   29.60
   1   4  -6  199.18   18.20
  -1   4   6  199.28   11.20
  -1   4   6  236.58   38.50
   1   4   6  215.88   20.20
   1   4   6  184.98   22.60
   1   4   6  225.08   35.70
  -1  -4   6  194.28   22.20
  -1   4  -6  188.28   14.20
  -1  -4   6  232.08   22.50
   1   4   6  214.08   34.70
  -1  -4   6  211.98   31.10
  -1  -4   6  185.38   13.90
  -1   4  -6  182.38   14.70
  -1  -4   6  185.18   30.70
  -1  -4   6  193.18   28.40
   1  -4   7    0.50   11.70
  -1   4   7   43.60   14.50
  -1   4   7   46.30   28.80
   1  -4   7   57.49   19.50
   1  -4   7   31.40   18.10
  -1   4   7   50.49   27.20
  -1   4   7   32.30   16.10
   1  -4   7   36.10   20.60
  -1  -4   7   27.70   21.00
   1   4   7   26.60   11.70
  -1  -4   7   19.60   19.40
  -1  -4   7   30.40   10.10
   1   4   7   29.10   25.20
   1   4   7   22.80   13.90
   1   4   7   32.20   27.50
  -1  -4   7   36.20   23.40
  -1  -4   7   18.00    9.10
  -1  -4   7   12.90    7.40
  -1   4   8   58.99   30.80
  -1   4   8   31.30   30.20
  -1  -4   8   24.60   23.60
   1   4   8   50.69   30.30
   1   4   8    6.20   24.40
   2   4   0   37.90   17.40
   2  -4   0   41.00   13.40
  -2   4   0   31.30   18.50
   2   4   0   28.30   15.10
  -2   4   0   22.00   12.00
   2  -4   0   52.69   18.10
  -2  -4   0   60.59   17.10
   2  -4   0   39.20   15.00
   2   4   0   44.00   16.70
   2  -4   0   21.30   12.60
  -2   4   0   45.40   15.70
  -2  -4   0   46.60   18.10
  -2  -4   0   40.00   13.40
  -2   4   0   32.00   12.40
  -2  -4  -1  109.09   22.00
   2   4  -1  108.59   24.60
  -2  -4  -1  119.09   18.70
  -2  -4  -1  120.59   19.40
  -2  -4  -1   81.29   16.10
  -2   4   1   81.19   16.40
   2  -4   1   88.39   17.00
   2  -4   1   92.69   19.80
  -2   4   1  113.89   23.90
   2  -4   1  116.89   14.00
   2   4  -1   94.19   17.80
  -2   4   1  127.49   24.90
  -2   4   1  127.09   18.70
  -2   4   1   93.19   15.40
   2  -4   1   80.29   22.60
   2   4  -1   72.59   12.70
   2  -4   1  118.29   18.60
   2  -4  -1   84.09   20.50
   2  -4  -1  120.79   19.20
   2  -4  -1  113.79   18.00
  -2   4  -1   98.39   16.90
  -2   4  -1  103.09   21.30
  -2  -4   1   89.09   14.70
  -2   4  -1   84.09   17.20
  -2  -4   1   95.29   24.00
  -2   4  -1   81.69   19.10
   2   4   1  112.39   20.90
   2   4   1  115.79   17.40
   2   4   1  124.79   18.60
  -2  -4   1   81.49   17.70
  -2   4  -1   88.59   12.50
   2  -4  -1  104.49   23.50
  -2  -4   1  117.79   18.00
   2  -4  -1   77.49   16.60
  -2  -4   1   91.19   20.90
  -2  -4  -2  645.54   35.00
   2  -4   2  628.14   31.30
   2  -4   2  670.03   44.40
   2  -4   2  681.33   37.40
   2   4  -2  637.54   36.40
   2   4  -2  654.93   43.40
   2   4  -2  630.44   42.50
   2   4  -2  663.23   38.20
  -2   4   2  609.44   36.70
  -2  -4  -2  619.14   35.90
  -2  -4  -2  633.84   35.40
   2  -4   2  615.24   36.60
  -2   4   2  665.23   36.30
   2  -4   2  624.44   39.00
  -2   4   2  694.93   39.30
   2   4  -2  662.73   38.80
  -2   4   2  638.64   40.70
  -2   4   2  710.63   45.10
  -2  -4   2  628.14   41.10
   2  -4  -2  598.64   38.60
   2   4   2  609.54   35.30
   2   4   2  655.83   38.60
   2  -4  -2  629.64   38.90
  -2   4  -2  616.84   40.90
  -2  -4   2  626.14   37.80
  -2   4  -2  639.64   28.70
  -2   4  -2  640.24   38.50
  -2  -4   2  617.44   40.90
   2  -4  -2  637.34   36.20
  -2  -4   2  628.54   44.10
   2   4   2  637.84   35.80
  -2   4  -2  594.54   36.10
   2  -4  -2  612.44   41.40
  -2  -4   2  617.04   38.60
   2   4  -3   17.10   17.70
   2   4  -3   28.10   14.30
   2  -4   3   20.00   12.90
   2  -4   3    6.50    8.70
   2  -4   3   23.80   14.60
  -2   4   3   37.00   12.20
  -2   4   3   23.30   15.30
   2   4  -3   33.90   14.70
  -2   4   3   19.40   14.10
   2   4  -3   24.00   15.20
  -2   4   3   14.40   14.40
   2  -4   3   34.70    7.30
   2  -4   3   29.50   13.40
   2  -4   3   23.20   16.20
  -2  -4  -3   31.80   11.30
  -2  -4  -3   24.50   11.30
   2   4  -3   30.10   14.80
   2  -4  -3   28.40   12.30
   2   4   3   33.00   11.50
   2  -4  -3   25.90   17.20
   2   4   3   22.00   11.50
  -2  -4   3   29.10   14.80
  -2  -4   3   28.30   13.90
  -2   4  -3    2.50   18.60
  -2   4  -3   35.10   12.90
  -2  -4   3   10.60   12.40
   2  -4  -3   19.80   12.00
  -2  -4   3   26.30   17.30
  -2  -4   3   28.00   16.10
  -2   4  -3   19.00   11.70
   2  -4  -3   31.00   12.90
   2   4   3   27.30   15.30
  -2   4  -3   20.30    7.40
   2   4   3   30.40   13.00
   2  -4  -3   21.70   11.00
  -2   4  -3   18.00   11.80
   2   4   3   13.90   17.30
  -2  -4  -4 1250.67   56.69
  -2   4   4 1320.07   61.39
   2  -4   4 1295.87   61.79
   2   4  -4 1348.86   63.89
   2   4  -4 1363.26   64.09
   2  -4   4 1417.06   62.79
  -2   4   4 1270.17   66.19
   2  -4   4 1418.96   58.19
  -2   4   4 1280.57   67.79
  -2   4   4 1408.46   76.89
   2   4  -4 1273.47   68.99
  -2   4   4 1338.57   60.89
   2  -4   4 1371.66   68.69
  -2   4   4 1330.47   64.69
   2  -4   4 1413.06   66.49
  -2   4  -4 1434.96   62.19
  -2  -4   4 1288.27   70.69
   2  -4  -4 1389.56   60.79
   2  -4  -4 1267.67   60.09
  -2  -4   4 1406.76   77.19
  -2  -4   4 1381.56   64.89
   2  -4  -4 1381.86   68.89
   2   4   4 1381.36   64.39
   2   4   4 1287.67   58.89
   2   4   4 1397.76   70.49
  -2  -4   4 1394.56   69.49
   2   4   4 1345.07   58.49
  -2  -4   4 1339.07   63.99
   2   4   4 1308.77   61.19
   2   4  -5  472.25   32.40
   2  -4   5  512.25   31.90
  -2   4   5  473.65   48.20
  -2   4   5  479.05   30.80
   2   4  -5  490.05   40.90
   2  -4   5  484.05   31.00
  -2   4   5  464.95   34.40
  -2   4   5  516.85   40.90
   2   4  -5  496.15   33.10
   2  -4   5  506.95   37.60
   2  -4   5  547.25   32.20
   2  -4   5  451.25   37.80
  -2   4   5  493.95   37.50
  -2   4   5  458.15   29.60
  -2  -4   5  444.46   33.40
  -2  -4   5  474.25   40.90
   2   4   5  509.25   42.20
   2  -4  -5  482.35   27.90
   2   4   5  437.46   29.90
  -2  -4   5  508.75   41.60
  -2   4  -5  498.05   29.70
   2   4   5  537.25   25.90
  -2  -4   5  558.64   43.40
   2  -4  -5  496.95   28.10
  -2  -4   5  502.95   33.90
  -2   4  -5  474.35   29.50
   2   4   5  467.25   25.00
  -2   4   6  779.92   53.29
  -2   4   6  633.64   45.20
   2   4  -6  692.13   52.99
  -2   4   6  799.72   63.89
   2   4  -6  650.53   37.00
   2  -4   6  720.73   36.40
  -2   4   6  676.43   43.20
   2  -4   6  812.52   44.80
  -2   4   6  681.93   34.90
  -2   4   6  661.23   34.40
   2  -4   6  707.43   48.60
   2  -4   6  683.53   46.80
   2  -4   6  742.13   37.50
   2   4  -6  649.74   36.70
   2   4   6  766.12   55.09
  -2  -4   6  734.43   54.49
  -2  -4   6  688.73   50.79
   2   4   6  679.03   38.30
  -2   4  -6  578.24   31.20
  -2   4  -6  707.73   31.90
  -2  -4   6  671.93   40.50
  -2  -4   6  642.64   40.50
   2   4  -7   93.79    8.30
   2  -4   7  104.39   24.50
  -2   4   7   91.49   20.10
  -2   4   7   70.89   36.10
   2  -4   7   69.79   20.70
  -2   4   7  131.69   31.70
   2  -4   7   84.09   20.40
  -2   4   7   87.99   29.80
   2  -4   7   80.89   17.90
  -2  -4   7  105.39   16.00
   2   4   7  101.49   18.90
   2   4   7   93.99   30.30
  -2  -4   7   70.89   26.90
  -2  -4   7  104.69   27.80
   2   4   7  110.29   31.40
  -2   4   8   70.99   27.10
  -2   4   8   32.80   31.30
  -2  -4   8   11.70   24.80
   2   4   8   15.00   25.00
   2   4   8   27.60   42.80
  -3   4   0   60.69   16.60
  -3  -4   0   69.99   20.00
   3   4   0  100.29   20.00
   3  -4   0  111.59   26.90
   3   4   0   92.09   15.50
  -3   4   0   80.09   13.40
   3   4   0   89.59   23.70
  -3  -4   0   71.79   20.60
   3  -4   0   74.89   18.30
  -3   4   0   73.29   15.40
   3   4   0   73.29   18.80
  -3   4   0   75.99   21.10
  -3   4   0   61.09   21.20
  -3  -4   0   77.49   15.90
   3  -4   0   88.59   16.40
  -3  -4   0   74.49   18.40
   3  -4   0   92.49   21.50
   3  -4   0  101.79   16.20
  -3   4   1 2179.08   96.79
  -3  -4  -1 2068.99   91.89
   3   4  -1 2104.59   89.99
  -3  -4  -1 2049.09   89.39
   3   4  -1 2052.19   95.09
   3   4  -1 2089.09   99.49
   3   4  -1 2199.48   92.59
  -3  -4  -1 2399.66  104.69
  -3  -4  -1 2006.10   90.09
   3   4  -1 2011.90   90.99
  -3   4   1 1874.31   90.89
   3  -4   1 2046.20   96.59
   3  -4   1 2213.48   94.89
   3  -4   1 2174.08   90.69
  -3   4   1 2014.70   93.39
  -3   4   1 2150.88   90.49
   3  -4   1 2046.70   90.29
   3  -4  -1 1995.80   87.99
   3   4   1 2091.09   95.99
  -3   4  -1 1948.91   84.59
  -3   4  -1 1977.00   92.29
   3  -4  -1 2138.09   93.99
   3  -4  -1 2055.69   96.69
   3   4   1 2023.10   93.39
  -3  -4   1 2140.89   92.29
  -3   4  -1 2199.68   90.79
   3  -4  -1 2093.29   90.39
  -3   4  -1 2051.99   95.39
  -3   4  -1 2201.68   90.99
   3  -4  -1 2016.80   90.09
   3   4   1 2119.39   95.29
  -3  -4   1 1985.50   90.39
   3   4   1 2034.70   90.09
  -3  -4   1 2257.87   98.69
   3   4  -2  922.71   54.79
  -3  -4  -2  831.82   45.90
   3  -4   2  774.62   47.60
   3   4  -2  843.32   47.10
  -3  -4  -2  814.02   44.40
   3  -4   2  826.02   45.60
  -3   4   2  806.72   48.50
   3  -4   2  869.81   45.80
  -3   4   2  833.72   45.20
   3   4  -2  856.41   51.39
  -3   4   2  851.21   46.20
  -3   4   2  835.92   50.49
   3   4  -2  829.62   47.60
  -3  -4  -2  832.42   44.40
   3  -4   2  810.22   51.19
   3   4  -2  849.02   48.00
   3   4   2  885.41   44.60
  -3  -4   2  832.32   47.20
   3   4   2  822.42   49.70
  -3   4  -2  863.31   46.20
   3   4   2  899.61   46.20
   3  -4  -2  822.42   45.50
   3  -4  -2  826.12   44.80
  -3   4  -2  736.93   61.29
   3   4   2  831.82   48.30
   3  -4  -2  861.91   45.80
  -3  -4   2  909.41   47.50
  -3   4  -2  834.52   49.70
  -3  -4   2  789.72   47.40
   3  -4  -2  860.01   49.99
  -3  -4   2  791.72   50.49
  -3   4  -2  839.62   33.60
  -3   4  -2  863.51   45.40
   3  -4   3   13.50   13.30
  -3   4   3   18.30   16.30
   3  -4   3   26.80   15.00
   3   4  -3   15.40    5.60
   3  -4   3   10.70   11.00
  -3  -4  -3   36.40   12.80
  -3   4   3   15.50   15.20
   3  -4   3   21.60   17.40
   3  -4   3   11.10   13.10
   3   4  -3   13.00   14.50
  -3   4   3   15.10   11.90
   3   4  -3   14.50   15.30
  -3   4   3   33.90   19.50
  -3  -4  -3   12.70   11.90
  -3   4   3   11.10   11.30
  -3  -4  -3   17.60    5.40
  -3   4   3   12.70   13.80
   3   4  -3   57.09   22.20
   3  -4  -3   22.00   12.50
   3  -4  -3   26.60   16.40
   3   4   3    8.80   11.60
   3  -4  -3    7.30   14.60
  -3   4  -3   15.10   11.20
  -3  -4   3    7.30   13.80
  -3   4  -3   22.10   13.00
   3   4   3   21.00   13.00
  -3  -4   3   36.50   15.60
  -3   4  -3   37.90   16.00
  -3  -4   3   31.40   18.70
   3  -4  -3   38.30   14.60
   3   4   3   31.20   18.00
   3  -4  -3   18.30   16.90
  -3  -4   3   10.20   14.10
   3   4   3   25.10   14.60
   3  -4   4  544.15   34.10
  -3  -4  -4  521.95   29.50
   3   4  -4  510.25   36.20
  -3   4   4  466.35   36.90
   3  -4   4  523.05   40.20
  -3   4   4  560.44   47.80
   3  -4   4  594.64   35.50
  -3   4   4  539.65   39.00
   3   4  -4  578.74   37.20
   3   4  -4  514.65   31.70
  -3  -4  -4  489.75   30.00
  -3   4   4  516.85   33.90
   3   4  -4  501.55   33.00
   3   4  -4  505.85   41.10
  -3   4   4  560.84   34.70
  -3  -4   4  527.05   36.80
   3   4   4  541.65   31.30
  -3  -4   4  458.65   36.50
   3   4   4  549.74   38.50
   3  -4  -4  485.75   38.20
  -3  -4   4  531.25   42.80
  -3   4  -4  493.85   33.30
   3   4   4  520.75   31.90
  -3  -4   4  587.64   42.40
   3  -4  -4  507.35   33.50
   3   4   4  515.75   38.10
  -3   4  -4  491.25   33.00
   3  -4  -4  561.74   33.90
   3  -4   5   85.59   21.30
  -3   4   5   88.09   23.40
   3   4  -5   72.39   21.70
   3   4  -5   66.69   16.10
  -3   4   5   86.99   25.60
  -3   4   5   91.79   17.10
   3   4  -5   74.29   17.00
   3  -4   5  100.19   16.60
  -3   4   5  101.79   23.20
   3  -4   5   97.49   17.20
   3  -4   5   93.39   22.60
  -3  -4  -5   85.19   11.40
  -3  -4  -5   99.79   10.90
   3  -4   5   71.19   10.80
  -3   4   5   96.49   16.90
  -3   4   5   99.89   21.30
  -3   4  -5   87.69   14.80
  -3  -4   5  118.39   20.00
   3   4   5   94.89   21.30
   3   4   5  107.39   19.20
   3   4   5  127.29   27.40
  -3  -4   5   97.49   19.40
   3   4   5  107.69   13.70
   3   4   5   85.89   12.80
   3  -4  -5  118.89   16.40
  -3  -4   5   74.29   24.40
   3  -4  -5   91.59   24.90
  -3   4  -5   70.39   14.80
  -3  -4   5  126.19   25.60
   3  -4  -5   91.79   16.10
   3  -4   6   20.30   11.70
   3  -4   6   57.99   20.30
  -3   4   6   33.90   24.80
  -3   4   6   36.00   23.40
   3  -4   6   17.50   11.70
   3   4  -6   11.70   11.50
  -3   4   6   26.30   12.80
  -3   4   6   40.80   13.90
   3  -4   6   29.60   11.00
  -3   4   6   54.19   19.20
   3  -4   6   24.20   19.40
  -3   4   6   40.00   20.70
   3   4  -6    9.70   16.30
  -3  -4   6   27.30   23.30
  -3  -4   6   39.10   24.30
   3   4   6   28.10   18.10
  -3  -4   6   31.10   15.60
  -3  -4   6   32.00   17.40
  -3   4  -6   18.30    8.90
   3  -4  -6   25.20    9.10
  -3   4  -6   20.30    8.60
   3  -4  -6   27.30   10.50
   3   4   6   43.80   15.70
   3   4   6   44.70   25.00
  -3  -4   6   32.50   21.60
  -3   4   7   31.60    9.90
  -3   4   7   66.59   19.60
   3   4  -7   59.09   10.60
   3   4  -7   56.19   12.10
  -3   4   7   58.89   23.60
  -3   4   7   67.89   28.00
  -3   4   7   58.89   10.10
   3  -4   7   45.60   21.70
   3  -4   7   77.89   22.70
  -3   4   7   26.50   26.60
   3  -4   7   62.09    8.60
   3  -4   7   51.89    9.00
   3  -4   7   56.59   19.00
   3   4   7   42.80   16.40
  -3  -4   7   67.49   26.90
   3   4   7   80.89   29.30
  -3  -4   7   56.69   27.90
  -3  -4   7   15.30   25.40
  -3  -4   7   68.29   17.20
   3   4   7   34.60   24.00
  -3  -4   7   65.99   16.70
  -3   4   8   44.40   32.80
  -3   4   8   23.00   24.50
  -3  -4   8   62.39   30.40
  -3  -4   8   48.70   10.80
  -3  -4   8   30.30    9.40
   3   4   8   10.90   23.20
   3   4   8   15.00   29.90
  -4   4   0  348.37   33.90
  -4   4   0  333.07   24.10
  -4  -4   0  378.06   38.40
  -4   4   0  355.76   32.10
   4  -4   0  269.77   37.20
   4  -4   0  328.17   26.70
   4   4   0  313.57   38.30
   4  -4   0  385.76   31.90
   4  -4   0  325.27   32.30
   4  -4   0  348.07   35.00
  -4  -4   0  323.67   30.70
   4   4   0  359.46   29.50
  -4   4   0  323.87   27.20
  -4  -4   0  347.97   33.70
   4   4   0  335.27   31.60
  -4   4   0  317.37   36.10
   4   4   0  343.37   28.80
  -4  -4   0  308.77   33.30
  -4  -4   0  305.27   27.20
   4   4   0  403.06   33.10
  -4  -4  -1 1795.92   85.79
  -4   4   1 1932.61   92.59
  -4  -4  -1 1951.20   85.29
   4  -4   1 1886.21   81.09
  -4  -4  -1 1604.34  109.59
   4  -4   1 2031.90   85.79
   4  -4   1 1823.72   85.49
   4  -4   1 1876.41   92.79
  -4  -4  -1 1692.33   88.09
   4   4  -1 1983.70   92.59
  -4   4   1 1954.50   86.79
   4   4  -1 2017.80   88.39
   4   4  -1 1761.92   86.29
  -4   4   1 1903.51   90.29
  -4   4   1 1703.83   83.39
   4  -4   1 2058.49   91.89
   4   4  -1 1962.10   85.19
  -4   4   1 1839.62   86.09
  -4   4   1 1901.31   83.29
  -4  -4   1 1847.62   91.09
  -4   4  -1 1998.10   89.79
  -4   4  -1 2034.70   77.89
  -4   4  -1 1775.32   83.99
   4   4   1 1850.11   85.49
  -4   4  -1 2164.58   88.19
   4  -4  -1 1870.31   86.39
  -4   4  -1 1937.41   85.59
  -4   4  -1 2009.20   91.59
   4  -4  -1 1906.41   90.89
  -4  -4   1 2014.90   86.09
   4  -4  -1 1762.72   82.49
   4  -4  -1 1937.71   86.59
   4  -4  -1 1874.51   92.89
   4   4   1 1897.71   86.09
  -4  -4   1 1824.52   85.89
  -4  -4   1 1904.21   93.79
   4   4   1 1879.51   92.49
   4   4   1 2011.90   84.29
   4   4   1 1917.71   90.49
   4  -4   2    3.40   11.40
   4  -4   2   22.40   18.80
   4  -4   2   15.30   18.50
   4  -4   2   26.70   15.10
  -4   4   2   17.80   13.70
  -4  -4  -2    7.70   10.70
  -4   4   2   17.60   16.70
   4   4  -2    2.10   16.30
   4   4  -2   36.00   24.40
  -4   4   2   18.00   18.50
   4   4  -2   18.10   19.70
  -4  -4  -2    8.60   13.50
   4  -4   2   15.90   14.80
   4   4  -2   25.80    9.10
  -4   4   2   28.50   14.70
  -4  -4  -2   20.90   15.60
   4   4  -2   16.50   17.10
  -4   4   2   14.50   15.50
   4   4  -2   31.70   15.80
  -4   4   2   28.50   16.30
   4  -4  -2   11.80   15.80
   4   4   2   38.70   15.80
  -4   4  -2   23.60   17.90
   4   4   2   23.40   24.20
  -4  -4   2   43.00   17.70
  -4   4  -2   14.50    3.40
   4  -4  -2    4.70   18.60
  -4   4  -2   21.70   14.20
  -4   4  -2   14.80   14.80
   4   4   2   31.10   18.80
   4  -4  -2   20.70   15.70
   4  -4  -2   11.70   22.40
  -4  -4   2    7.90   18.40
  -4  -4   2    9.50   14.00
  -4  -4   2   13.30   20.90
  -4  -4   2   14.60   16.90
   4  -4  -2   17.90   14.10
   4   4   2   13.30   14.70
   4   4  -3  880.71   49.90
  -4  -4  -3  763.02   40.40
   4   4  -3  837.82   49.20
  -4   4   3  879.91   49.20
  -4   4   3  783.62   47.30
   4   4  -3  834.02   52.39
  -4  -4  -3  833.42   44.80
  -4   4   3  774.82   51.39
  -4   4   3  840.32   53.39
   4  -4   3  829.42   46.50
   4  -4   3  882.41   47.60
  -4   4   3  777.72   52.59
  -4  -4  -3  875.81   46.60
   4   4  -3  752.32   51.39
   4   4  -3  909.81   57.49
  -4   4   3  844.22   47.70
  -4  -4  -3  824.32   40.50
   4   4  -3  848.72   36.90
   4  -4   3  824.02   50.59
   4  -4   3  847.12   44.20
   4  -4   3  714.23   52.19
   4  -4  -3  848.22   47.10
  -4  -4   3  837.92   50.89
   4   4   3  784.32   45.10
  -4   4  -3  768.92   44.10
   4   4   3  885.11   50.59
   4   4   3  891.31   46.50
  -4  -4   3  901.01   52.79
  -4   4  -3  925.41   49.40
  -4  -4   3  777.92   54.79
  -4   4  -3  830.92   46.90
   4  -4  -3  828.02   51.09
   4  -4  -3  808.92   48.80
  -4  -4   3  811.12   55.99
  -4  -4   3  822.72   49.70
  -4   4   4   67.69   17.40
  -4   4   4   93.09   21.20
   4   4  -4  100.29   19.80
   4   4  -4  132.69   27.00
   4  -4   4   95.59   18.90
   4   4  -4   84.29   19.40
   4   4  -4   76.49   10.60
  -4   4   4   74.29   22.30
  -4   4   4   76.39   23.90
  -4   4   4   70.39   17.60
   4  -4   4   76.79   17.50
   4  -4   4   88.79   23.20
   4   4  -4   65.29   21.00
   4   4  -4   78.59   22.40
   4  -4   4  104.29   22.60
  -4  -4  -4   81.99   14.40
  -4  -4  -4   74.29   15.00
  -4   4   4   91.89   22.00
   4   4   4   87.49   16.00
   4  -4  -4   89.29   18.10
   4  -4  -4   91.79   15.70
  -4  -4   4   86.89   19.00
  -4  -4   4  113.89   27.50
  -4  -4   4   89.89   26.40
  -4  -4   4   64.89   20.40
  -4   4  -4   84.49   17.40
  -4  -4   4   49.99   17.90
   4   4   4  100.39   26.60
   4   4   4  104.39   21.20
   4  -4  -4   32.50   18.00
   4  -4  -4   75.49   17.80
   4  -4  -4  110.89   16.80
   4   4   4   74.69   15.70
  -4   4  -4   75.39   16.30
  -4   4   5   63.09   17.10
  -4  -4  -5   48.70   11.10
   4   4  -5   76.59   23.10
  -4   4   5   59.79   21.40
  -4   4   5   58.79   24.20
   4  -4   5   67.29   17.20
  -4   4   5   60.99   20.80
   4   4  -5   32.60   15.60
   4  -4   5   73.09   22.20
  -4   4   5   28.80   23.70
   4  -4   5   49.90   21.30
   4   4  -5   51.99   17.20
  -4   4   5   80.29   17.90
  -4  -4  -5   59.29   11.20
   4  -4   5   77.29   16.40
  -4  -4   5   68.59   27.30
   4   4   5   64.99   19.30
  -4   4  -5   51.39   13.90
   4  -4  -5   65.09   21.00
   4  -4  -5   77.29   16.50
  -4  -4   5   52.79   25.70
   4   4   5   55.39   13.50
   4  -4  -5   38.30   14.50
  -4  -4   5   71.09   20.20
  -4  -4   5   62.89   19.10
   4   4   5   52.49   25.60
  -4  -4   5   46.60   21.40
  -4   4   6   41.70   20.80
  -4   4   6   67.49   23.20
  -4   4   6   31.20   14.80
  -4   4   6   39.20   15.30
   4   4  -6   28.10   19.20
   4  -4   6   21.70   12.60
   4   4  -6   57.49   16.00
  -4   4   6   35.40   22.80
   4  -4   6   33.60   13.30
  -4   4   6   16.00   25.40
   4   4  -6   41.60   14.80
   4  -4   6   53.19   21.50
   4  -4   6   34.40   20.60
   4   4   6   25.60   17.90
  -4   4  -6   30.30    9.90
   4  -4  -6   31.90   19.60
  -4  -4   6   52.89   17.50
  -4  -4   6   23.90   26.10
  -4  -4   6   19.60   16.10
   4  -4  -6   31.00   15.10
  -4   4  -6   17.60   10.40
   4   4   6   30.00    8.50
   4   4   6   28.70    8.30
   4   4   6   26.90   23.60
  -4  -4   6   30.60   23.80
   4  -4  -6   38.60   12.90
  -4  -4   6   -0.10   26.10
  -4   4   7   88.69   28.00
   4  -4   7   89.39   12.90
  -4   4   7   55.49   25.70
  -4   4   7   88.39   18.00
  -4   4   7  114.59   25.90
   4  -4   7   97.19   22.70
   4  -4   7  136.89   28.10
   4   4  -7   58.29   23.30
   4  -4   7   72.99   25.10
  -4   4   7   56.09   30.90
  -4   4   7   72.69   16.20
  -4  -4   7   -2.40   31.30
   4   4   7   59.49   20.50
  -4  -4   7   77.19   32.90
   4   4   7   66.19   25.80
  -4  -4   7  115.89   21.80
  -4  -4   7   80.29   19.10
  -4  -4   7   52.79   50.99
   4  -4  -7   92.59    9.10
   4   4   7   95.59   32.40
   4  -4  -7   88.39   12.10
   5  -4   0  218.28   28.50
  -5   4   0  181.68   26.30
  -5  -4   0  159.08   23.60
   5   4   0  170.18   30.10
  -5   4   0  203.28   22.70
  -5  -4   0  193.68   31.50
  -5   4   0  219.68   32.90
  -5   4   0  162.98   21.10
  -5  -4   0  198.08   26.50
   5   4   0  172.38   30.10
   5  -4   0  185.68   32.80
  -5  -4   0  200.28   25.10
   5  -4   0  172.68   27.20
   5  -4   0  145.59   30.20
   5  -4   0  151.78   19.30
   5   4   0  181.78   31.10
   5   4   0  151.08   22.40
  -5   4   0  197.48   30.10
  -5  -4   0  171.08   31.70
  -5   4   0  156.58   26.80
  -5   4   1 1693.43   80.79
  -5  -4  -1 1601.84   76.99
   5  -4   1 1683.33   80.49
  -5   4   1 1563.54   75.59
  -5  -4  -1 1606.64   82.19
   5  -4   1 1648.73   79.59
   5   4  -1 1718.23   87.69
   5   4  -1 1731.93   82.69
  -5  -4  -1 1574.44   79.89
   5  -4   1 1721.83   88.09
   5   4  -1 1691.53   89.79
   5   4  -1 1653.83   81.39
   5  -4   1 1597.74   84.69
  -5  -4  -1 1751.62   84.89
  -5   4   1 1634.84   79.09
  -5   4   1 1540.65   78.69
   5  -4   1 1698.73   74.29
  -5   4   1 1567.04   82.19
  -5   4   1 1651.73   86.69
   5   4  -1 1587.94   77.79
  -5   4  -1 1700.53   70.39
  -5   4  -1 1606.44   85.19
  -5  -4   1 1815.12   89.89
   5  -4  -1 1640.14   85.59
  -5  -4   1 1604.14   84.79
   5   4   1 1721.33   77.29
   5   4   1 1754.62   79.19
  -5   4  -1 1614.74   82.79
   5   4   1 1727.23   88.49
  -5  -4   1 1709.23   78.09
   5  -4  -1 1626.34   74.99
   5  -4  -1 1727.13   79.19
  -5   4  -1 1625.74   78.79
   5  -4  -1 1628.54   87.39
  -5  -4   1 1584.44   79.79
   5   4   1 1729.53   85.29
  -5   4  -1 1729.13   79.49
   5  -4  -1 1590.54   80.59
   5   4   1 1692.73   80.19
  -5  -4   1 1678.63   86.19
  -5  -4  -2 1496.45   75.59
  -5   4   2 1492.55   74.49
  -5   4   2 1520.95   81.69
   5  -4   2 1517.95   79.79
  -5   4   2 1462.85   78.09
   5  -4   2 1516.45   69.89
   5   4  -2 1743.63   79.59
   5   4  -2 1559.14   82.29
   5   4  -2 1535.15   76.79
  -5  -4  -2 1430.26   73.29
   5  -4   2 1457.05   73.79
   5   4  -2 1410.86   75.39
   5   4  -2 1539.55   77.49
   5  -4   2 1635.34   75.49
  -5  -4  -2 1512.65   75.49
   5   4  -2 1482.35   84.19
   5  -4   2 1527.65   81.49
  -5   4   2 1508.85   72.79
  -5   4   2 1530.45   79.59
  -5   4   2 1496.95   74.09
  -5  -4  -2 1484.65   72.99
   5  -4  -2 1466.45   74.39
   5  -4  -2 1498.35   81.29
  -5   4  -2 1439.86   72.79
   5  -4  -2 1478.75   75.39
   5   4   2 1567.14   74.09
   5  -4  -2 1433.16   70.89
   5   4   2 1531.95   79.79
   5   4   2 1551.44   72.19
  -5  -4   2 1460.05   81.09
  -5   4  -2 1612.14   80.49
  -5   4  -2 1524.55   76.39
  -5  -4   2 1483.75   83.59
  -5  -4   2 1700.73   79.19
   5   4   2 1441.36   80.79
  -5  -4   2 1535.05   75.19
   5   4   2 1536.85   73.49
  -5  -4   2 1510.75   75.59
  -5   4  -2 1627.64   75.99
  -5   4  -2 1615.74   58.09
   5  -4  -2 1552.64   80.69
   5   4  -3  705.73   46.70
   5  -4   3  686.73   51.69
  -5   4   3  704.23   50.39
  -5   4   3  671.93   44.40
   5  -4   3  733.53   49.70
   5   4  -3  732.13   49.80
   5  -4   3  703.53   40.80
  -5   4   3  638.24   43.00
   5   4  -3  667.83   46.90
  -5  -4  -3  683.23   40.80
   5  -4   3  625.44   42.70
   5  -4   3  674.33   43.60
  -5   4   3  711.03   44.70
  -5  -4  -3  686.73   41.60
  -5  -4  -3  688.53   40.10
  -5  -4  -3  683.03   43.20
   5   4  -3  681.23   49.40
  -5   4   3  674.73   51.79
  -5   4   3  709.93   53.19
   5   4  -3  744.53   35.00
   5   4  -3  737.93   57.09
   5   4   3  723.03   52.69
   5   4   3  699.83   48.50
  -5  -4   3  680.33   48.70
   5  -4  -3  642.94   44.20
   5  -4  -3  696.23   51.09
  -5   4  -3  685.63   42.30
  -5  -4   3  619.34   46.60
  -5  -4   3  736.23   53.39
  -5  -4   3  705.73   45.50
   5  -4  -3  725.53   50.79
  -5  -4   3  692.03   56.29
   5  -4  -3  657.83   44.60
  -5   4  -3  661.23   43.30
   5   4   3  671.83   42.20
   5   4   3  679.93   43.10
   5  -4  -3  744.73   45.70
   5   4  -4   61.79   21.50
  -5  -4  -4   63.79   15.20
   5   4  -4   54.89   17.80
  -5   4   4   80.59   25.70
   5  -4   4   72.99   23.80
  -5  -4  -4   86.29   17.90
   5   4  -4  102.79   25.90
  -5   4   4   95.89   25.80
   5   4  -4  147.29   33.30
   5  -4   4  107.39   26.50
   5  -4   4   93.09   19.80
   5   4  -4   67.39   11.90
  -5   4   4   74.59   19.40
  -5   4   4   98.39   20.30
  -5   4   4   89.29   25.50
   5  -4   4   93.49   18.80
  -5   4   4   86.09   20.90
  -5  -4   4  120.09   29.80
   5   4   4   82.09   18.60
   5   4   4   87.69   18.40
  -5  -4   4   78.89   20.20
   5  -4  -4   76.59   19.30
  -5   4  -4   79.09   12.90
  -5  -4   4   84.49   21.60
   5   4   4  100.19   23.60
   5  -4  -4   73.29   17.90
  -5   4  -4   87.89   19.20
  -5  -4   4   60.39   29.60
   5  -4  -4   86.49   22.10
  -5   4  -4  104.19   16.40
   5   4   4   90.49   26.80
   5  -4  -4  115.29   23.90
  -5   4  -4   93.09   19.00
   5  -4  -4  117.39   26.60
  -5  -4   4   86.89   23.20
   5   4  -5   16.80   11.20
   5   4  -5   25.20   10.10
  -5  -4  -5   21.30   10.30
   5  -4   5   22.20   21.20
  -5   4   5    9.80   22.10
   5   4  -5   11.00   19.00
   5   4  -5   36.30   16.20
   5   4  -5   35.90   17.10
   5  -4   5   45.30   23.60
   5  -4   5   32.60   16.00
   5  -4   5   37.60   15.70
  -5  -4  -5   28.10   12.40
  -5   4   5   20.80   15.70
  -5   4   5   13.10   18.70
  -5   4   5   24.70   23.80
  -5   4   5   40.40   16.90
  -5   4   5   37.60   22.00
   5   4  -5   29.60   16.90
   5   4   5   28.80   25.70
  -5  -4   5   29.20   18.90
  -5   4  -5    5.80   13.50
  -5  -4   5   23.10   26.50
  -5  -4   5   33.70   21.40
   5  -4  -5   18.50   15.30
   5  -4  -5   24.10   20.10
   5   4   5   43.00   15.20
   5   4   5   23.80   13.50
  -5  -4   5    8.60   27.70
  -5  -4   5    8.40   17.20
  -5   4  -5   23.60   12.90
   5  -4  -5   21.20   14.30
   5   4   5   27.10   20.30
  -5  -4  -6   11.40    5.80
  -5   4   6    6.00   17.20
   5  -4   6   11.90   14.30
  -5   4   6   37.10   21.80
   5  -4   6   13.90   20.40
   5  -4   6   26.50   14.10
   5  -4   6    5.60   21.30
  -5   4   6   11.90   24.30
   5   4  -6   15.70   19.50
  -5   4   6   19.70   16.20
  -5   4   6   12.10   20.30
  -5   4   6    9.40   22.80
  -5  -4  -6   13.00    4.80
   5  -4  -6   17.00   18.70
   5   4   6   29.20   26.60
  -5  -4   6  -23.90   27.30
   5   4   6   12.90   10.40
   5   4   6    4.70   10.00
   5  -4  -6   16.10   12.50
  -5   4  -6   14.60   10.10
  -5  -4   6  -16.10   26.40
  -5  -4   6    9.90   16.80
   5   4   6  -15.10   16.50
  -5   4  -6    3.90    9.60
   5   4   6  -12.60   25.50
   5  -4  -6    0.70   12.60
  -5  -4   6   11.20   17.10
  -5  -4   6    6.80   22.20
   5  -4   7    6.30   11.00
  -5   4   7   16.20   23.90
  -5   4   7   16.30   25.00
  -5   4   7   -9.50   15.20
   5   4  -7    5.90   11.40
   5  -4   7    4.10   20.20
  -5   4   7  -13.60   27.30
  -5   4   7   11.80   18.60
   5  -4   7    7.30   20.30
  -5   4   7    2.70   14.70
   5  -4   7   12.00   11.60
  -5  -4   7  -59.09   27.90
  -5  -4   7  -50.39   26.60
   5   4   7   -5.40   25.50
  -5  -4   7   -8.70   25.20
   5  -4  -7   -3.60   16.30
   5   4   7  -37.80   25.00
   5   4   7   12.10   22.20
  -5  -4   7   -8.60   16.10
  -5  -4   7   13.40   19.40
   6   4   0  195.08   38.80
  -6   4   0  231.18   34.60
   6   4   0  267.97   31.00
  -6  -4   0  205.28   30.50
  -6  -4   0  213.98   26.10
  -6   4   0  192.88   27.60
   6  -4   0  181.18   28.90
   6   4   0  215.98   24.10
  -6  -4   0  176.28   34.10
  -6   4   0  185.18   27.50
   6   4   0  256.67   32.50
   6  -4   0  229.28   26.70
  -6  -4   0  240.58   33.30
  -6   4   0  229.28   32.70
  -6  -4   0  230.48   27.00
   6  -4   0  243.48   39.60
  -6   4   0  224.18   36.10
   6  -4   0  196.28   34.20
   6  -4   0  249.48   32.70
   6   4   0  222.98   27.40
  -6   4   0  205.68   26.00
  -6  -4  -1  468.95   42.00
   6  -4   1  479.65   46.50
   6   4  -1  413.46   48.80
   6   4  -1  433.16   43.70
  -6   4   1  438.76   39.10
   6   4  -1  435.46   34.90
   6  -4   1  479.65   41.20
   6  -4   1  479.35   34.70
  -6   4   1  456.15   35.30
   6   4  -1  466.45   40.50
  -6   4   1  488.15   37.80
  -6  -4  -1  514.35   44.50
   6  -4   1  454.05   38.90
   6  -4   1  487.65   44.30
   6   4  -1  452.75   45.00
  -6  -4  -1  484.75   43.50
  -6   4   1  465.95   45.30
  -6   4   1  452.65   37.50
  -6  -4  -1  461.85   35.00
  -6   4   1  469.85   35.50
  -6  -4   1  520.65   38.60
   6   4   1  450.15   34.90
   6   4   1  496.65   49.40
   6   4   1  439.86   39.00
   6  -4  -1  418.26   44.60
   6   4   1  461.75   44.10
  -6   4  -1  449.95   29.70
  -6  -4   1  412.46   35.20
  -6  -4   1  466.75   45.60
   6  -4  -1  461.25   46.80
  -6   4  -1  432.06   43.90
   6   4   1  489.15   40.90
   6  -4  -1  441.86   39.00
   6  -4  -1  452.85   42.60
  -6  -4   1  482.45   47.40
  -6   4  -1  470.85   38.00
  -6   4  -1  442.36   42.10
  -6  -4   1  430.06   43.30
   6  -4  -1  434.16   34.90
  -6   4  -1  410.66   40.00
   6   4  -2  657.13   35.80
  -6  -4  -2  580.24   46.30
   6   4  -2  600.34   52.39
   6  -4   2  533.15   48.80
  -6   4   2  581.34   44.40
  -6   4   2  623.44   39.60
  -6  -4  -2  666.93   45.70
   6  -4   2  605.14   43.50
   6   4  -2  620.24   45.60
   6  -4   2  694.13   45.50
  -6   4   2  544.55   41.50
   6  -4   2  593.44   39.20
   6  -4   2  534.25   47.50
  -6  -4  -2  596.34   45.10
  -6  -4  -2  612.54   41.30
   6   4  -2  567.94   45.00
  -6   4   2  592.74   46.60
  -6   4   2  583.14   49.70
   6   4  -2  570.74   47.10
  -6   4   2  634.24   49.20
   6  -4  -2  560.64   38.50
   6   4   2  621.74   43.00
   6  -4  -2  595.14   43.40
  -6   4  -2  553.84   47.40
   6   4   2  632.74   43.80
   6  -4  -2  618.84   46.50
  -6   4  -2  654.13   27.40
   6  -4  -2  650.63   52.49
  -6   4  -2  644.24   46.10
  -6   4  -2  571.24   45.00
  -6   4  -2  604.54   42.20
   6  -4  -2  600.94   51.09
  -6  -4   2  575.94   41.80
  -6  -4   2  612.44   51.69
  -6  -4   2  650.13   54.09
   6   4   2  594.74   39.90
   6   4   2  611.04   49.90
   6   4   2  650.53   53.39
  -6  -4   2  601.04   44.60
  -6  -4   2  596.44   44.30
   6  -4   3   70.09   18.50
   6   4  -3   55.09   22.20
  -6  -4  -3  114.59   39.70
   6   4  -3   53.59   20.40
   6   4  -3   46.80   20.70
   6  -4   3   82.29   26.30
   6   4  -3   82.99   14.90
  -6   4   3  109.09   22.70
  -6   4   3   69.19   25.30
   6  -4   3   45.20   19.40
  -6   4   3   53.79   19.20
  -6  -4  -3  126.39   23.40
  -6   4   3   60.39   19.50
  -6  -4  -3   60.09   16.60
   6   4  -3   82.99   35.90
   6  -4   3   74.09   24.70
  -6   4   3   91.09   26.20
   6   4  -3   76.09   26.40
   6  -4   3   55.29   18.90
  -6   4   3  106.39   23.80
  -6   4  -3   76.29   20.80
  -6  -4   3   63.09   21.20
   6   4   3   68.69   16.80
   6   4   3   74.09   20.00
   6   4   3   61.99   19.40
  -6   4  -3  108.99   29.30
   6  -4  -3   53.39   19.70
   6  -4  -3   85.49   28.20
   6  -4  -3   71.59   22.50
  -6  -4   3   88.29   22.20
  -6  -4   3   62.49   30.00
   6   4   3  101.99   26.80
   6  -4  -3   69.59   19.80
  -6   4  -3  104.99   24.20
  -6  -4   3   93.29   28.30
  -6  -4   3   65.09   22.90
   6   4   3  103.59   29.70
  -6   4  -3   69.79   19.10
   6  -4  -3  113.29   31.70
  -6   4   4   42.70   26.30
   6  -4   4   49.60   18.00
  -6   4   4   29.30   22.30
  -6  -4  -4   42.50   16.40
  -6   4   4   23.30   16.70
  -6   4   4   30.30   17.50
   6  -4   4   42.50   22.70
   6   4  -4   21.00   20.00
  -6   4   4   33.80   18.30
   6   4  -4   44.00   18.00
   6  -4   4   14.40   15.20
   6  -4   4   43.30   24.20
   6   4  -4   11.60   22.50
  -6  -4  -4   21.30   13.60
   6   4  -4   38.40   19.70
   6   4  -4   18.70   12.50
  -6   4   4   20.00   20.90
   6   4  -4   27.00   32.50
  -6  -4   4   23.80   26.90
  -6   4  -4   42.40   16.20
   6   4   4   62.49   28.20
  -6  -4   4   26.00   16.30
   6  -4  -4   47.70   23.30
  -6  -4   4   16.40   16.70
   6  -4  -4   19.50   15.50
  -6   4  -4    9.30   17.30
   6   4   4   33.40   16.50
   6  -4  -4   49.70   29.40
  -6   4  -4   21.90   14.10
  -6  -4   4   23.20   20.30
   6  -4  -4   63.89   20.40
   6   4   4   31.20   15.80
  -6  -4   4   -0.60   26.10
   6   4   4    8.30   20.70
  -6   4  -4   23.10   17.20
   6   4  -5   25.00   16.90
  -6   4   5    9.70   24.70
   6  -4   5   23.90   22.90
   6   4  -5   35.20   19.10
   6  -4   5   15.00   15.90
  -6   4   5    9.10   18.40
   6  -4   5   25.60   17.30
   6  -4   5   33.70   24.10
   6   4  -5   21.30   25.40
  -6   4   5   20.00   21.30
  -6   4   5   21.70   20.20
   6   4  -5   10.50   10.50
   6   4  -5   20.20   20.50
  -6  -4  -5    8.30   12.00
   6   4  -5   11.50   29.70
  -6   4   5    4.90   15.90
  -6   4   5   13.40   16.10
  -6  -4  -5   15.80   10.90
  -6  -4   5   17.50   26.90
  -6   4  -5    5.70   13.10
   6   4   5   28.00   16.20
  -6  -4   5   20.30   21.20
  -6  -4   5   16.30   19.60
   6   4   5    8.80   14.60
   6   4   5   17.80   20.50
  -6  -4   5   28.10   29.80
   6  -4  -5   22.10   16.50
  -6  -4   5   17.40   18.10
   6   4   5   17.10   28.70
   6  -4  -5   53.09   22.00
  -6   4  -5   14.20   15.20
   6  -4  -5   -7.50   13.10
  -6   4   6   53.79   27.90
  -6   4   6   72.09   21.00
  -6  -4  -6   26.80    9.50
  -6   4   6   46.60   24.40
   6   4  -6   31.60   15.00
  -6  -4  -6   34.90    9.70
   6   4  -6   -1.40   19.70
  -6   4   6   37.20   21.90
   6  -4   6   60.69   28.60
  -6   4   6   45.60   20.00
  -6   4   6   23.10   27.10
   6  -4   6   54.09   25.30
   6  -4   6   32.50   16.50
   6  -4   6   37.20   25.00
   6  -4  -6   50.79   21.40
   6   4   6   41.90   22.40
   6   4   6   24.00   32.00
   6  -4  -6   47.00   18.00
   6   4   6   29.60   14.10
  -6  -4   6   -1.00   30.20
  -6  -4   6   35.20   24.10
  -6  -4   6   35.70   20.10
  -6   4  -6   30.50   10.80
  -6  -4   6   24.90   33.80
  -6  -4   6   33.20   21.10
   6   4  -7    9.70   12.60
   6  -4   7   33.20   24.60
  -6   4   7   25.30   30.60
  -6   4   7   -4.60   17.50
   6  -4   7   40.60   25.90
  -6   4   7   40.30   22.80
   6  -4   7   -0.90   12.60
   6  -4   7   17.60   13.50
   6   4  -7   28.80   23.80
  -6   4   7   13.40   27.90
  -6  -4   7    5.60   18.00
   6   4   7    8.70    5.40
  -6  -4   7    4.90   28.90
   6   4   7   16.10    7.50
   6  -4  -7   49.90   20.20
   6   4   7   21.20   30.60
   6  -4  -7   25.90   13.50
  -6  -4   7  -39.20   32.20
  -6  -4   7   -0.20   26.10
   7  -4   0  636.04   41.60
   7  -4   0  623.34   50.89
  -7   4   0  707.73   55.89
  -7   4   0  674.13   51.29
  -7  -4   0  590.84   46.70
  -7   4   0  628.74   52.69
   7  -4   0  682.63   52.29
   7   4   0  795.02   50.99
  -7   4   0  723.33   48.70
   7   4   0  697.73   60.49
   7   4   0  668.83   55.89
  -7  -4   0  708.43   50.39
  -7   4   0  719.63   44.40
  -7  -4   0  711.93   52.39
  -7  -4   0  696.93   55.59
   7   4   0  637.74   45.50
  -7  -4   0  724.73   45.80
   7   4   0  759.12   51.29
   7  -4   0  715.53   57.99
  -7  -4  -1   83.49   28.00
  -7   4   1   44.40   17.00
   7  -4   1   32.40   14.50
   7  -4   1   49.90   21.40
   7   4  -1   59.99   26.90
  -7   4   1   55.29   22.70
  -7   4   1   43.90   23.00
   7  -4   1   49.20   26.50
  -7  -4  -1   56.59   24.10
  -7   4   1   43.20   15.40
   7   4  -1   56.49   22.60
   7   4  -1   33.50   28.50
  -7   4   1   52.79   26.30
   7   4  -1   77.69   21.10
  -7  -4  -1   39.00   19.50
  -7   4   1   65.49   18.50
  -7  -4  -1   23.50   23.00
   7  -4   1   62.79   23.40
   7   4  -1   40.90   25.10
   7  -4   1   62.69   23.00
  -7  -4   1   46.80   23.90
  -7  -4   1   73.79   22.90
  -7   4  -1   39.70   12.20
   7   4   1   89.69   31.00
  -7  -4   1   56.19   26.50
   7   4   1   60.79   19.80
  -7   4  -1   48.10   17.50
  -7   4  -1   48.80   25.20
   7   4   1   71.19   19.70
   7   4   1   39.60   16.20
  -7   4  -1   48.60   23.20
  -7  -4   1   66.19   26.20
   7  -4  -1   45.60   27.20
   7  -4  -1   61.99   16.40
   7  -4  -1   57.19   27.60
  -7  -4   1   34.00   17.30
   7  -4  -1   56.39   24.20
  -7   4  -1   54.19   23.70
   7   4   1   60.09   26.90
   7  -4   2  160.48   24.70
   7   4  -2  172.98   36.00
   7   4  -2   88.09   22.80
   7   4  -2  144.89   31.60
  -7  -4  -2  190.48   33.10
  -7   4   2  166.88   35.00
   7  -4   2  115.59   22.70
   7   4  -2  120.49   19.30
   7  -4   2  147.99   33.30
  -7   4   2  129.49   24.60
   7   4  -2  156.68   29.10
  -7   4   2  141.59   26.90
  -7   4   2  107.49   24.70
  -7  -4  -2  168.88   28.90
   7  -4   2  122.19   25.40
  -7   4   2  151.68   26.30
  -7  -4  -2  117.39   23.30
   7  -4   2  137.29   32.30
  -7  -4  -2  223.38   37.30
  -7   4   2  212.18   35.50
  -7   4  -2  135.89   13.80
  -7  -4   2  150.68   35.40
   7  -4  -2  155.18   29.90
   7   4   2  175.78   37.30
  -7   4  -2  148.69   25.20
  -7  -4   2  152.48   34.30
  -7  -4   2  150.88   25.50
  -7   4  -2  135.59   27.60
   7  -4  -2  115.49   23.70
   7   4   2  166.28   24.20
   7  -4  -2  185.38   36.50
  -7  -4   2  107.39   25.00
  -7   4  -2  170.38   31.20
   7   4   2  113.59   25.60
   7   4   2  123.19   25.50
  -7   4  -2  235.88   38.40
   7   4   2  137.89   30.90
  -7  -4   2  199.08   30.70
   7  -4  -2  141.99   34.70
   7   4  -3   44.50   15.40
  -7  -4  -3   19.00   10.30
   7   4  -3   64.39   21.50
  -7  -4  -3   59.89   22.20
   7  -4   3   40.50   20.10
   7   4  -3   46.80   25.10
   7  -4   3   70.09   29.00
  -7   4   3   47.50   23.00
  -7   4   3   55.39   21.80
  -7   4   3   75.79   28.40
  -7  -4  -3   39.80   16.30
   7  -4   3   22.30   17.30
  -7   4   3   47.40   23.80
   7   4  -3   31.30   19.60
   7   4  -3   60.09   38.90
  -7   4   3   66.99   20.90
   7  -4   3   64.69   21.10
   7  -4   3   64.79   27.80
  -7   4   3   76.89   22.50
   7   4  -3   57.49   28.20
  -7  -4  -3   53.79   25.60
  -7  -4   3   62.79   29.10
  -7  -4   3   33.00   27.70
   7   4   3   68.39   33.00
  -7   4  -3   68.39   24.90
   7   4   3   67.89   20.50
  -7  -4   3   55.19   17.90
   7  -4  -3   53.69   21.10
   7  -4  -3   40.00   21.60
  -7   4  -3   63.19   19.80
   7   4   3   39.20   15.50
  -7  -4   3   23.50   18.50
  -7  -4   3   58.89   25.30
  -7   4  -3   64.59   29.90
   7  -4  -3   34.70   20.00
   7   4   3   71.69   26.40
   7   4   3   41.20   20.20
   7  -4  -3   59.99   29.70
  -7   4  -3   74.09   22.70
   7  -4  -3   69.89   32.20
   7  -4   4  193.48   36.70
   7   4  -4  292.67   54.99
   7   4  -4  208.88   23.10
  -7  -4  -4  194.98   28.10
  -7   4   4  206.98   31.10
   7  -4   4  178.78   27.50
   7   4  -4  177.68   30.10
  -7   4   4  195.88   37.00
  -7   4   4  233.28   41.50
   7  -4   4  163.18   36.90
   7  -4   4  160.48   27.40
   7  -4   4  145.79   27.70
  -7   4   4  201.48   31.20
  -7  -4  -4  188.98   25.20
  -7   4   4  205.08   29.20
   7   4  -4  124.59   26.90
   7   4  -4  169.58   32.60
  -7   4   4  138.19   33.20
   7   4  -4  222.88   40.00
  -7  -4  -4  181.38   20.60
  -7  -4  -4  161.88   21.00
  -7  -4   4  189.48   33.10
   7   4   4  179.08   28.20
  -7  -4   4  216.48   43.00
   7   4   4  186.98   35.00
   7   4   4  223.08   43.70
   7  -4  -4  198.78   37.70
   7  -4  -4  207.68   30.70
   7  -4  -4  247.68   46.80
  -7  -4   4  233.58   42.50
  -7  -4   4  144.09   28.20
  -7   4  -4  161.58   25.50
   7   4   4  181.68   26.80
  -7  -4   4  265.67   38.00
   7  -4  -4  149.39   26.60
   7   4   4  170.98   27.00
  -7   4  -4  197.88   29.70
   7  -4  -4  184.88   29.30
  -7   4  -4  191.58   29.90
   7  -4   5   20.20   18.30
   7  -4   5   30.80   28.80
  -7   4   5   34.50   23.60
  -7   4   5   36.60   31.30
  -7   4   5   40.50   22.70
  -7   4   5   28.50   28.20
   7   4  -5   14.90   21.40
   7   4  -5   49.80   21.50
   7  -4   5   31.90   26.50
   7   4  -5   55.39   34.10
  -7  -4  -5   37.80   15.10
  -7   4   5   31.40   23.20
  -7   4   5   29.60   19.10
   7   4  -5   41.60   13.80
   7   4   5   31.70   23.50
  -7  -4   5   14.90   20.00
  -7   4  -5   45.30   17.20
   7  -4  -5   39.90   22.10
   7   4   5   27.20   16.80
  -7  -4   5   28.20   30.60
   7   4   5   -6.10   33.10
   7   4   5   23.70   17.30
   7  -4  -5   14.30   21.70
  -7   4  -5   37.80   16.50
  -7  -4   5   39.60   35.40
   7  -4  -5   65.39   20.60
   7   4   5   38.80   18.10
  -7  -4   5   29.60   23.70
   7  -4  -5   32.40   20.10
  -7  -4   5   24.50   27.40
  -7   4   6   87.59   33.50
  -7   4   6  111.09   31.70
  -7   4   6   85.29   29.70
  -7   4   6  106.49   25.80
   7  -4   6  134.59   34.80
   7  -4   6  109.59   35.20
  -7  -4  -6  137.39   15.80
   7  -4   6   91.19   21.20
   7   4  -6   95.49   24.20
   7   4  -6   95.09   31.30
  -7   4   6  135.49   39.90
   7   4  -6  162.28   21.50
  -7   4   6   43.90   22.30
   7   4   6   13.40   37.80
  -7   4  -6   89.59   18.70
  -7  -4   6  119.09   27.60
   7  -4  -6  103.59   26.20
   7   4   6   73.59   19.50
  -7  -4   6   74.79   43.20
   7  -4  -6  162.08   20.30
  -7  -4   6   70.39   33.90
  -7  -4   6   95.29   32.00
  -7  -4   6  117.29   30.00
   7   4   6   81.49   19.30
   7  -4  -6   84.19   21.90
   7   4   6   92.29   29.00
  -7   4   7   81.69   39.40
   7   4  -7   63.89   19.20
  -7   4   7   70.09   36.10
  -7   4   7   71.09   36.70
   7  -4   7   52.09   16.80
   7  -4   7   81.79   32.20
   7   4  -7   47.00   25.40
   7  -4   7   98.79   51.59
  -7   4   7   67.59   25.70
  -7   4   7  153.98   34.40
  -7   4  -7   46.10   10.90
  -7  -4   7  -30.80   40.20
  -7  -4   7   68.19   26.00
   7  -4  -7   55.99   17.10
  -7  -4   7   86.29   34.10
   7   4   7   40.30   13.30
  -7  -4   7   57.99   32.90
   8  -4   0   -2.80   21.30
  -8  -4   0   -6.90   13.80
  -8  -4   0   -2.90   24.30
   8   4   0    2.10   29.20
   8  -4   0    6.00   16.90
   8   4   0   -7.90   18.40
   8   4   0   11.60   17.00
  -8   4   0   -3.50   15.60
  -8   4   0   20.00   24.60
  -8  -4   0   19.20   26.40
  -8  -4   0    5.90   18.10
   8  -4   0    0.50   17.20
   8   4   0    2.40   22.20
   8   4   0  -11.20   14.20
  -8  -4   0   -6.90   21.50
  -8   4   0    7.90   17.10
  -8   4   0   -1.90   13.30
   8  -4   0   -9.80   22.60
  -8   4   0   -2.70   12.20
  -8  -4  -1  175.28   29.90
  -8   4   1  256.97   42.10
  -8   4   1  204.78   32.10
   8   4  -1  257.47   41.80
   8  -4   1  221.08   35.60
  -8   4   1  244.38   34.30
  -8   4   1  234.38   26.70
  -8   4   1  276.87   38.70
   8  -4   1  237.78   26.20
   8   4  -1  210.78   30.60
   8   4  -1  216.38   33.20
  -8  -4  -1  305.77   41.40
   8  -4   1  237.18   41.80
   8  -4   1  250.17   43.20
   8   4  -1  241.08   46.00
   8   4  -1  235.68   39.00
  -8  -4  -1  243.88   38.20
  -8  -4  -1  288.57   43.90
  -8   4   1  213.98   35.20
   8  -4  -1  211.98   40.70
  -8   4  -1  269.77   42.70
  -8   4  -1  266.57   43.80
  -8  -4   1  173.28   27.50
   8   4   1  207.88   43.40
   8   4   1  231.18   29.30
   8  -4  -1  225.88   28.60
   8  -4  -1  218.38   34.00
  -8   4  -1  214.48   28.70
   8   4   1  200.08   32.10
  -8  -4   1  260.57   43.60
  -8  -4   1  187.58   31.40
   8   4   1  248.78   41.30
   8   4   1  218.08   35.40
  -8   4  -1  199.98   35.90
  -8   4  -1  172.18   30.10
  -8  -4   1  239.48   39.90
   8  -4  -1  228.38   42.40
  -8  -4   1  181.28   34.10
   8  -4   2    3.50   17.30
  -8   4   2    2.80   20.00
   8   4  -2    3.20   25.90
   8   4  -2    7.00   13.00
   8   4  -2   24.10   26.10
  -8   4   2   10.10   19.70
  -8  -4  -2   18.10   20.20
   8  -4   2  -19.40   19.10
  -8   4   2   21.00   20.30
   8  -4   2   -9.30   13.30
  -8   4   2   13.00   17.80
  -8   4   2   12.00   21.50
  -8  -4  -2   16.50   19.80
   8   4  -2   15.30   18.50
   8  -4   2   -5.00   24.10
  -8   4   2   15.20   19.60
  -8  -4  -2   -7.30   15.60
   8   4  -2    8.20   21.50
  -8  -4  -2    4.40   25.30
   8   4  -2   26.80   29.60
   8  -4   2   12.30   25.90
  -8  -4   2   29.30   26.00
   8  -4  -2  -10.30   16.30
  -8   4  -2   28.00   23.90
  -8  -4   2   37.90   26.50
  -8   4  -2   -2.10   25.30
   8  -4  -2   35.20   24.20
  -8  -4   2   12.90   15.20
  -8   4  -2    4.00    7.40
   8  -4  -2   33.20   30.00
   8   4   2    4.50   28.40
   8   4   2   22.20   19.80
  -8   4  -2    6.90   19.40
   8  -4  -2    8.40   25.70
  -8  -4   2  -15.70   16.10
  -8   4  -2   14.30   16.90
   8   4   2   -5.50   18.00
   8   4   2    3.40   13.80
   8   4   2    4.70   24.50
  -8  -4   2    3.40   24.50
   8   4  -3   30.50   28.90
   8   4  -3   43.70   28.80
  -8   4   3   45.40   24.00
  -8   4   3   20.60   18.70
  -8   4   3   48.60   25.90
   8   4  -3   19.20   20.70
  -8  -4  -3   36.10   17.50
  -8   4   3   31.00   23.00
   8  -4   3   58.69   31.80
   8   4  -3   26.10   37.80
  -8   4   3   16.40   26.60
   8  -4   3   17.20   25.70
   8  -4   3   17.10   19.50
  -8  -4  -3   32.30   27.50
  -8  -4  -3   37.90   23.00
   8  -4   3   45.80   22.50
  -8  -4  -3   16.70   20.30
   8   4  -3   32.90   14.80
   8   4  -3   35.40   17.40
  -8   4   3   37.00   20.60
   8  -4   3   33.00   19.60
   8   4   3   21.60   21.30
   8  -4  -3   83.49   37.70
   8  -4  -3   38.00   20.60
   8  -4  -3   23.60   23.00
   8  -4  -3   13.60   19.50
  -8  -4   3   29.70   27.30
   8   4   3   20.30   16.20
  -8   4  -3    3.40   23.40
   8   4   3   27.90   19.40
   8  -4  -3   40.60   30.50
  -8   4  -3   12.60   17.80
  -8   4  -3   33.70   22.30
   8   4   3   17.80   33.70
   8   4   3   18.60   24.40
  -8  -4   3   27.00   26.60
  -8  -4   3   40.40   21.70
  -8  -4   3   17.30   28.20
  -8   4  -3   51.99   32.90
   8   4  -4  309.87   45.30
   8  -4   4  387.76   41.30
  -8   4   4  320.17   51.29
  -8  -4  -4  229.88   39.60
   8  -4   4  389.86   51.29
   8   4  -4  550.34   74.39
   8   4  -4  393.86   32.20
   8  -4   4  280.77   35.60
  -8   4   4  321.07   47.30
  -8  -4  -4  484.65   51.19
   8   4  -4  259.17   38.60
  -8   4   4  365.56   46.00
   8   4  -4  397.46   48.50
  -8   4   4  317.87   39.80
  -8   4   4  334.57   38.30
  -8  -4  -4  312.57   34.20
   8  -4   4  365.36   50.59
  -8  -4  -4  330.57   39.50
  -8   4   4  379.06   48.70
   8   4  -4  387.56   48.30
   8  -4   4  373.66   41.90
   8  -4  -4  449.56   44.90
  -8  -4   4  352.56   56.39
   8  -4  -4  505.85   67.89
   8  -4  -4  372.66   40.10
   8  -4  -4  335.27   50.29
   8   4   4  373.66   39.50
   8   4   4  367.46   36.20
  -8  -4   4  342.07   40.20
  -8  -4   4  380.66   49.60
  -8  -4   4  340.57   49.99
   8  -4  -4  354.26   38.00
  -8   4  -4  356.16   38.50
  -8  -4   4  325.67   39.30
   8   4   4  351.86   44.00
   8   4   4  354.86   40.50
   8   4   4  332.77   54.89
  -8   4  -4  412.86   43.60
   8  -4   5  199.98   41.60
   8  -4   5  365.86   54.39
  -8   4   5  253.57   37.90
   8  -4   5  261.57   35.60
   8   4  -5  286.27   44.00
  -8  -4  -5  232.78   29.10
  -8   4   5  267.77   46.20
   8   4  -5  250.77   29.80
  -8   4   5  284.77   38.40
  -8   4   5  265.77   45.50
  -8   4   5  236.18   35.00
  -8   4   5  375.16   59.89
   8  -4   5  194.58   31.90
   8   4  -5  265.47   36.30
   8   4  -5  259.37   25.30
   8  -4   5  259.07   35.30
   8  -4  -5  228.48   41.00
  -8  -4   5  248.78   41.00
   8   4   5  219.58   31.40
   8   4   5  311.57   57.29
   8   4   5  203.68   38.80
  -8  -4   5  240.28   35.70
   8  -4  -5  262.07   42.20
  -8   4  -5  235.08   30.40
  -8  -4   5  241.18   53.49
   8   4   5  245.48   34.10
   8  -4  -5  297.27   32.60
   8   4   5  232.58   34.20
  -8  -4   5  292.97   43.40
  -8   4   6  110.29   28.40
   8  -4   6  160.08   40.20
   8  -4   6  154.18   40.80
   8   4  -6  117.39   26.80
  -8   4   6  137.59   40.90
   8   4  -6   86.39   32.60
  -8   4   6  220.88   50.79
  -8  -4  -6  125.99   19.50
   8  -4   6  128.29   25.80
  -8   4   6  159.48   36.70
   8   4   6  114.09   23.60
  -8   4  -6  113.49   22.40
   8   4   6  109.79   48.90
  -8  -4   6  161.38   35.10
  -8  -4   6  123.39   52.69
   8  -4  -6  122.79   26.70
   8   4   6  157.98   34.90
  -8  -4   6  148.29   35.50
   8   4   6   88.59   23.70
   8  -4  -6  128.09   31.40
  -8  -4   6  159.98   42.00
   8   4   6  129.99   24.50
   9   4   0  118.69   41.70
   9   4   0  188.78   38.50
  -9   4   0  168.68   39.90
  -9  -4   0  132.39   33.70
  -9  -4   0  145.09   25.80
  -9  -4   0  167.98   37.90
   9   4   0  124.09   31.50
   9   4   0  127.59   26.10
  -9   4   0  144.99   31.40
   9  -4   0  156.38   39.70
  -9  -4   0  188.18   38.00
   9  -4   0  167.88   38.80
   9  -4   0  159.08   32.50
  -9   4   0  170.08   35.90
   9  -4   0  186.18   28.70
  -9   4   0  150.18   26.80
  -9   4   0  159.88   30.80
   9   4   0  181.18   37.80
  -9  -4   0  158.08   31.10
   9   4  -1  342.77   56.19
  -9  -4  -1  339.77   45.80
  -9  -4  -1  333.67   38.80
   9   4  -1  336.77   40.70
   9  -4   1  379.06   52.09
  -9   4   1  440.76   45.10
  -9  -4  -1  409.26   54.79
   9  -4   1  385.76   48.50
   9  -4   1  355.46   36.40
   9   4  -1  327.17   46.00
   9  -4   1  292.37   42.50
   9   4  -1  314.07   41.50
   9   4  -1  483.05   56.89
  -9   4   1  387.46   48.30
  -9   4   1  352.46   43.20
  -9  -4  -1  335.37   35.60
  -9  -4  -1  344.17   50.69
  -9   4   1  340.87   43.90
  -9   4   1  309.97   35.10
   9  -4  -1  384.26   49.40
   9   4   1  314.47   35.90
   9  -4  -1  354.36   52.19
  -9  -4   1  348.57   45.00
   9   4   1  380.86   47.80
  -9   4  -1  361.36   32.70
   9   4   1  368.36   37.00
  -9   4  -1  341.97   39.10
   9   4   1  349.07   57.79
  -9  -4   1  428.66   52.69
   9  -4  -1  328.67   34.40
  -9  -4   1  328.37   50.99
  -9   4  -1  327.87   41.00
  -9  -4   1  330.57   40.20
  -9   4  -1  309.67   49.99
  -9   4  -1  320.37   43.40
   9  -4  -1  362.46   50.59
  -9  -4   1  377.56   36.70
   9   4   1  337.97   47.30
   9  -4   2  335.17   45.30
   9   4  -2  296.07   41.70
   9   4  -2  277.27   40.40
  -9  -4  -2  292.17   36.30
   9   4  -2  336.97   49.80
  -9   4   2  331.27   45.70
  -9   4   2  316.47   44.00
  -9  -4  -2  373.06   50.79
   9   4  -2  372.76   59.39
   9   4  -2  289.37   47.40
   9   4  -2  244.88   28.60
  -9   4   2  313.97   50.39
   9  -4   2  334.07   51.79
  -9   4   2  308.57   37.20
   9  -4   2  282.37   48.80
  -9   4   2  271.97   37.60
   9  -4   2  322.07   35.90
   9  -4   2  303.37   40.60
  -9   4   2  306.57   45.60
  -9  -4  -2  424.16   59.89
  -9  -4  -2  277.87   42.40
   9   4   2  294.87   52.39
  -9   4  -2  376.66   47.50
   9  -4  -2  361.46   57.19
   9  -4  -2  351.96   51.09
   9  -4  -2  324.27   46.70
   9  -4  -2  283.87   34.50
  -9   4  -2  336.77   48.80
  -9  -4   2  305.97   39.40
  -9   4  -2  308.77   25.30
  -9  -4   2  398.06   54.29
   9   4   2  325.17   39.40
  -9   4  -2  369.76   51.39
   9   4   2  309.07   46.30
  -9   4  -2  333.27   38.70
  -9  -4   2  324.17   53.79
   9   4   2  278.27   33.50
  -9  -4   2  308.47   36.50
   9   4   2  359.86   45.50
  -9  -4   2  338.17   48.30
  -9  -4  -3  194.48   43.10
  -9   4   3   69.89   26.70
   9   4  -3   43.10   26.00
  -9   4   3   75.19   25.60
   9  -4   3   86.09   28.10
  -9  -4  -3  113.29   30.60
  -9   4   3   65.19   34.60
   9  -4   3   46.10   24.20
  -9   4   3   82.99   31.00
  -9  -4  -3   90.89   30.00
   9  -4   3  102.19   36.90
  -9  -4  -3   62.49   24.90
  -9   4   3   94.59   31.50
   9   4  -3   60.09   29.00
   9  -4   3   71.39   24.20
   9  -4   3   89.09   37.80
   9   4  -3  115.69   38.30
   9   4  -3   79.79   19.20
   9   4  -3   89.39   34.20
  -9   4   3   58.59   24.40
   9  -4  -3   74.59   23.50
  -9  -4   3   91.09   35.70
   9   4   3   61.49   31.50
   9  -4  -3  103.79   31.10
  -9  -4   3   82.79   35.00
   9   4   3   71.79   29.60
   9   4   3   91.49   45.30
  -9   4  -3   95.49   27.70
  -9  -4   3   44.90   20.90
   9  -4  -3   88.29   38.10
  -9   4  -3  102.49   30.90
   9   4   3   75.79   20.70
  -9   4  -3  150.98   45.80
  -9  -4   3   79.19   38.20
   9   4   3   88.89   25.80
   9  -4  -3   35.70   43.50
  -9  -4   3   68.29   27.00
   9  -4   4   65.29   26.00
  -9   4   4   81.59   33.20
   9  -4   4  117.09   27.20
  -9   4   4  116.49   27.80
   9   4  -4  127.89   30.40
   9   4  -4   78.99   56.89
   9   4  -4  106.19   32.90
  -9   4   4   61.69   24.90
   9  -4   4   80.29   27.40
  -9  -4  -4  151.38   31.40
   9   4  -4   98.99   21.80
  -9   4   4   76.29   29.30
  -9  -4  -4  130.59   26.00
   9  -4   4  105.59   42.30
  -9   4   4  120.09   38.00
   9   4  -4  113.49   33.80
   9  -4   4   66.89   33.00
  -9   4   4   90.49   40.90
  -9  -4   4   74.69   26.20
  -9   4  -4  123.49   38.40
  -9  -4   4   88.09   29.20
   9  -4  -4   61.89   24.10
  -9  -4   4  137.89   40.20
   9   4   4   65.49   27.00
   9   4   4   50.69   30.80
  -9   4  -4  138.89   30.40
   9  -4  -4   91.99   29.00
   9   4   4   77.09   21.20
   9   4   4  108.59   44.80
   9  -4  -4   88.69   37.70
   9  -4  -4   86.19   27.40
  -9   4  -4   95.89   22.10
  -9  -4   4   65.29   41.70
   9  -4  -4   41.80   53.69
   9   4   4   61.89   23.90
   9  -4   5  168.58   45.90
  -9   4   5  152.18   50.29
   9   4  -5   83.19   30.60
  -9  -4  -5   78.09   19.30
   9  -4   5   82.19   25.50
  -9  -4  -5   73.79   19.90
   9  -4   5  101.59   27.00
  -9   4   5   98.49   36.70
  -9   4   5  111.99   35.80
   9  -4   5   80.29   26.60
   9   4  -5  142.39   47.40
   9   4  -5   82.49   16.50
  -9   4   5   53.09   24.60
  -9   4   5   68.79   28.80
   9   4   5   67.39   21.60
   9  -4  -5  128.49   45.80
   9   4   5   79.19   24.40
  -9  -4   5   75.79   27.10
  -9   4  -5   93.69   24.10
   9  -4  -5   86.49   27.00
   9   4   5   57.49   24.50
  -9  -4   5   76.09   48.20
  -9   4  -5   75.09   19.00
   9   4   5  110.29   35.30
  -9  -4   5  128.09   38.90
  -9  -4   5   99.29   35.80
  -9  -4   5   43.70   24.50
   9   4   5   72.49   50.29
   9  -4   6   37.90   21.60
   9   4  -6    3.50   24.30
  -9   4   6   28.90   39.20
   9  -4   6   31.10   24.10
   9  -4   6   69.19   35.90
  -9   4   6    8.70   23.50
   9   4  -6   25.20   21.20
  -9   4   6   -4.90   33.70
  -9  -4  -6   19.20   13.80
   9  -4   6   19.60   25.90
  -9   4   6   28.30   25.40
  -9   4   6   16.90   25.70
  -9  -4   6   56.69   30.70
   9   4   6   11.50   19.20
  -9  -4   6   32.60   31.60
   9  -4  -6   14.00   20.70
  -9  -4   6    2.40   27.10
  -9  -4   6  -50.89   43.00
  -9   4  -6   33.50   16.90
 -10  -4   0   47.70   21.70
 -10  -4   0   33.70   35.20
  10  -4   0   17.40   32.00
  10  -4   0   12.40   29.70
 -10  -4   0   61.09   40.90
 -10   4   0   26.40   26.40
 -10   4   0   24.20   24.20
 -10   4   0   35.40   19.30
  10  -4   0   18.30   27.80
 -10  -4   0   14.40   24.30
  10  -4   0   46.00   21.60
  10   4   0   59.29   27.80
  10   4   0   21.60   28.00
 -10   4   0   23.60   29.30
  10   4   0   46.40   41.60
  10   4   0   28.50   21.30
 -10  -4   0   10.80   25.40
 -10   4   0   37.80   33.90
  10   4   0   44.90   37.40
 -10   4   1  313.07   43.30
  10   4  -1  263.07   32.90
  10  -4   1  342.07   57.49
 -10  -4  -1  499.75   61.69
 -10   4   1  304.77   37.10
  10  -4   1  257.07   49.60
  10   4  -1  377.36   51.19
  10   4  -1  310.07   51.19
  10   4  -1  273.37   43.40
 -10   4   1  322.07   47.30
  10   4  -1  367.46   63.99
 -10   4   1  325.07   46.70
  10  -4   1  331.77   47.90
  10  -4   1  317.27   39.10
 -10   4   1  337.37   46.10
 -10  -4  -1  444.86   63.79
  10   4  -1  253.37   35.60
 -10  -4  -1  269.57   44.80
 -10  -4  -1  289.87   38.70
 -10  -4  -1  318.67   40.90
 -10  -4   1  350.16   58.89
  10  -4  -1  405.26   62.69
  10  -4  -1  339.27   51.79
 -10   4  -1  384.26   60.69
 -10  -4   1  387.36   45.80
 -10   4  -1  315.77   34.30
 -10  -4   1  307.07   47.70
  10  -4  -1  376.36   52.49
  10   4   1  329.67   38.80
 -10   4  -1  321.87   41.40
 -10  -4   1  523.75   66.79
  10   4   1  408.76   54.79
 -10   4  -1  404.86   52.69
 -10   4  -1  332.17   46.50
  10   4   1  310.47   42.50
  10   4   1  330.07   51.79
  10  -4  -1  326.57   38.00
  10   4   1  292.97   58.69
 -10  -4   1  312.87   42.70
  10   4  -2  408.26   69.49
 -10   4   2  332.77   43.80
 -10   4   2  336.97   46.30
 -10  -4  -2  292.07   47.50
  10  -4   2  299.17   89.79
  10   4  -2  284.47   38.20
  10  -4   2  327.37   46.80
  10  -4   2  338.77   56.09
 -10   4   2  330.17   58.29
 -10  -4  -2  301.07   46.20
  10  -4   2  283.67   41.50
  10   4  -2  310.77   49.80
  10   4  -2  334.37   50.89
 -10  -4  -2  350.86   53.29
 -10   4   2  294.17   48.50
 -10   4   2  286.17   36.30
 -10  -4  -2  399.96   62.39
  10   4  -2  224.08   31.00
 -10   4  -2  279.57   34.80
 -10  -4   2  254.67   38.90
  10   4   2  270.77   38.10
 -10  -4   2  313.67   53.59
 -10  -4   2  308.07   52.29
  10   4   2  321.27   58.69
 -10   4  -2  266.97   45.20
  10  -4  -2  267.97   46.00
  10  -4  -2  410.36   65.89
  10   4   2  317.47   48.70
 -10   4  -2  287.77   79.59
 -10  -4   2  282.77   42.10
  10   4   2  299.37   41.20
  10   4   2  305.27   50.89
 -10  -4   2  294.67   56.39
  10  -4  -2  313.97   51.89
  10   4  -3  225.48   50.09
  10   4  -3  150.28   34.10
 -10   4   3  236.58   45.90
  10  -4   3  196.88   46.10
 -10  -4  -3  151.78   31.00
 -10  -4  -3  236.88   41.00
 -10  -4  -3  262.77   42.20
 -10  -4  -3  297.57   56.49
  10  -4   3  170.98   34.50
  10  -4   3  258.17   51.19
  10   4  -3  148.49   39.80
 -10   4   3  217.98   52.09
 -10   4   3  196.18   36.70
  10   4  -3  190.38   27.70
  10  -4   3  196.68   33.70
 -10   4   3  196.88   43.50
 -10   4   3  203.08   36.30
 -10   4   3  241.08   42.80
  10  -4   3  171.08   44.00
 -10  -4   3  174.28   35.80
 -10   4  -3  215.18   35.40
  10   4   3  139.39   32.60
 -10   4  -3  214.48   40.40
  10   4   3   47.20   57.29
 -10  -4   3  213.28   53.09
  10  -4  -3  167.58   41.50
  10   4   3  235.68   33.60
 -10  -4   3  201.68   53.69
  10   4   3  204.88   55.99
  10  -4  -3  178.98   32.00
  10  -4  -3  252.67   52.09
 -10   4  -3  200.68   36.40
 -10  -4   3  226.38   47.60
  10  -4  -3  227.38   60.89
  10   4  -4  241.18   69.69
  10  -4   4  184.78   50.79
  10  -4   4  116.79   30.00
  10  -4   4  129.59   30.70
  10   4  -4   96.89   32.90
 -10   4   4  136.59   36.30
  10  -4   4  143.29   40.40
 -10   4   4  166.38   42.30
  10  -4   4  112.59   32.00
 -10   4   4  154.48   92.09
  10   4  -4  149.88   24.70
  10   4  -4  192.28   41.20
 -10   4   4  139.39   38.30
 -10   4   4  152.48   36.60
  10   4  -4  125.29   33.20
 -10  -4  -4  227.18   38.50
 -10  -4   4   90.89   32.20
  10  -4  -4   93.09   28.50
  10  -4  -4  151.18   31.30
  10  -4  -4  113.09   39.50
  10   4   4  107.79   54.89
 -10  -4   4  113.19   39.10
  10   4   4  139.29   34.70
 -10  -4   4  130.79   32.90
  10   4   4  133.59   38.80
  10   4   4  126.09   24.70
  10  -4  -4   57.49   67.29
 -10   4  -4  172.28   45.20
  10   4   4   68.79   26.50
 -10  -4   4  145.79   55.59
 -10  -4   4  103.99   43.80
 -10   4  -4  212.38   34.70
 -10   4  -4  137.39   27.60
  10  -4  -4   93.69   30.40
  10  -4   5  219.38   37.20
 -10   4   5  255.77   40.90
 -10   4   5  262.07   57.19
  10   4  -5  163.58   36.90
  10   4  -5  189.08   36.40
  10  -4   5  303.77   60.29
 -10  -4  -5  187.38   29.70
 -10   4   5  259.47   48.60
 -10   4   5  242.78   47.20
  10  -4   5  203.38   46.80
  10  -4   5  179.78   34.80
  10   4   5  137.59   55.29
  10  -4  -5  326.57   49.60
  10  -4  -5  192.38   36.50
 -10   4  -5  228.08   34.20
 -10  -4   5  230.68   44.30
 -10  -4   5  265.97   52.29
 -10  -4   5  301.77   58.79
  10   4   5  230.38   33.90
  10   4   5  217.08   39.10
  10   4   5  232.88   45.90
 -10  -4   5  300.97   70.79
 -10   4   6   79.59   30.30
  10   4  -6   44.50   28.70
  10  -4   6   30.90   30.60
  10  -4   6   51.49   23.90
  10  -4   6   33.60   25.00
 -10   4   6  180.28   51.89
 -10  -4  -6   28.50   14.30
  10  -4   6  164.28   45.90
 -10   4   6   41.80   34.20
 -10   4   6   16.20   25.50
 -10   4   6   29.10   38.10
 -10  -4   6   33.50   38.40
  10   4   6    6.70   21.40
 -10  -4   6  -25.70   27.00
 -10   4  -6   42.90   18.90
  10  -4  -6   55.99   22.90
 -10  -4   6 -111.29   49.30
  10   4   6   60.19   25.40
 -10  -4   6  102.19   36.60
 -11  -4   0   55.49   46.60
  11  -4   0   48.10   39.50
  11  -4   0   58.69   34.80
 -11  -4   0   28.60   23.00
 -11   4   0    2.80   26.60
  11   4   0   32.80   23.10
 -11   4   0    9.10   23.40
 -11  -4   0   23.80   23.10
 -11  -4   0   93.49   45.20
  11   4   0   31.50   22.40
  11   4   0   83.99   46.40
 -11   4   0   45.00   31.80
 -11   4   0   49.20   38.10
  11   4   0   16.20   43.10
 -11  -4   0   18.70   23.80
 -11   4   0   12.60   21.50
 -11  -4  -1  542.05   56.99
 -11  -4  -1  524.05   67.89
  11  -4   1  493.55   52.99
 -11   4   1  505.85   55.09
 -11  -4  -1  493.25   47.70
  11   4  -1  480.25   58.69
 -11   4   1  487.55   60.49
  11   4  -1  498.45   78.19
 -11  -4  -1  601.34   81.59
 -11  -4  -1  420.96   47.60
  11   4  -1  451.85   50.39
  11   4  -1  405.56   59.49
  11   4  -1  469.05   48.20
  11  -4   1  559.14   71.49
 -11   4   1  413.66   44.70
  11   4  -1  480.95   42.20
 -11   4   1  522.35   68.39
  11  -4   1  460.15   42.10
  11   4   1  497.35   53.49
  11   4   1  426.36   45.90
  11   4   1  501.05   60.89
 -11  -4   1  505.55   54.89
  11   4   1  531.85   68.29
 -11  -4   1  538.05   77.89
 -11   4  -1  364.56   61.89
  11   4   1  376.46   66.89
  11  -4  -1  490.45   53.89
 -11   4  -1  622.84   82.89
 -11  -4   1  420.56   48.80
 -11   4  -1  414.96   48.50
 -11   4  -1  483.95   41.10
  11  -4  -1  437.16   44.60
  11  -4  -1  565.74   71.09
 -11   4  -1  439.26   57.19
 -11  -4   1  532.95   71.79
  11  -4  -1  398.96   59.99
  11  -4   2   61.39   31.80
  11  -4   2   55.99   25.70
 -11  -4  -2   21.40   23.20
  11   4  -2   52.99   20.20
  11   4  -2  -25.30   34.30
 -11  -4  -2   25.80   25.40
 -11  -4  -2   37.30   45.50
 -11   4   2  -12.30   27.30
  11  -4   2   25.00   35.10
 -11   4   2   29.20   31.60
 -11   4   2   16.50   20.70
  11   4  -2   41.60   24.50
  11   4  -2   26.10   46.50
  11   4  -2    8.00   28.80
 -11   4   2   27.20   27.80
  11   4  -2   20.40   32.60
 -11   4   2   28.50   29.00
 -11  -4  -2   54.79   33.60
 -11   4  -2   46.10   27.30
 -11  -4   2   10.70   40.10
 -11  -4   2   15.60   20.60
 -11  -4   2    8.40   47.80
  11   4   2   -1.60   16.80
  11   4   2   13.50   30.80
  11   4   2   14.10   47.50
  11  -4  -2   45.00   24.60
  11  -4  -2   35.50   34.60
  11   4   2   17.30   26.00
  11   4   2   35.20   38.10
  11  -4  -2   57.49   47.10
 -11   4  -2    7.70   12.20
 -11   4  -2   69.79   43.20
 -11   4  -2   11.50   23.00
  11  -4  -2   38.10   30.30
 -11   4  -2    6.60   26.20
 -11  -4  -3  323.27   44.80
  11  -4   3  189.78   38.60
  11   4  -3  251.07   48.20
  11  -4   3  250.47   52.59
 -11   4   3  295.67   63.59
  11  -4   3  268.37   69.19
 -11  -4  -3  327.07   48.70
 -11   4   3  318.87   56.19
  11   4  -3  347.27   61.49
  11   4  -3  196.28   30.50
 -11  -4  -3  366.56   64.29
  11  -4   3  232.78   35.90
  11  -4   3  230.58   42.80
 -11  -4  -3  218.08   36.00
 -11   4   3  294.17   49.90
 -11   4   3  209.88   40.40
 -11   4   3  252.57   49.99
  11   4  -3  228.28   43.30
  11   4  -3  187.48   38.80
  11  -4  -3  117.29   49.60
  11   4   3  180.88   36.70
 -11  -4   3  246.38   41.70
 -11  -4   3  226.38   43.60
  11   4   3  261.57   49.99
  11  -4  -3  249.97   44.40
  11  -4  -3  368.76   69.49
 -11   4  -3  201.38   36.80
  11   4   3  238.78   33.90
 -11   4  -3  323.47   39.60
 -11  -4   3  257.27   49.99
  11   4   3  241.78   49.20
 -11  -4   3  300.37   65.19
 -11  -4   3  319.87   68.29
 -11   4  -3  273.77   41.30
 -11  -4  -4    2.30   13.40
 -11   4   4   38.40   45.60
 -11   4   4    3.60   22.70
 -11   4   4   35.40   40.10
  11  -4   4   13.20   23.00
  11   4  -4    3.60   24.30
  11   4  -4   26.40   15.60
  11  -4   4   75.39   38.10
  11  -4   4   49.40   44.10
 -11   4   4   53.19   34.60
 -11   4   4   10.30   22.50
  11  -4   4   29.60   24.50
 -11   4   4   52.09   30.60
  11   4  -4   30.30   60.89
  11   4  -4   61.19   31.80
  11   4  -4  -22.60   22.30
  11   4  -4   13.10   17.10
 -11  -4   4  -42.80   49.30
  11   4   4   25.90   28.70
 -11  -4   4  -42.30   44.10
 -11   4  -4  -18.50   17.00
 -11   4  -4   51.19   35.10
  11  -4  -4  120.69   36.00
 -11  -4   4   22.90   24.60
  11   4   4  -25.20   31.70
 -11  -4   4   18.20   27.50
  11  -4  -4    7.50   25.30
  11  -4  -4   14.70   23.90
  11   4   4   -7.20   16.20
 -11  -4   4   38.60   30.80
  11   4   4  -76.79   47.00
 -11   4   5    6.00   34.00
 -11   4   5    9.80   25.70
 -11  -4  -5   10.60   16.90
  11  -4   5   47.10   27.90
  11  -4   5    8.30   30.60
  11  -4   5   -7.20   20.70
  11   4  -5   24.70   26.20
 -11   4   5   45.60   29.10
 -11   4   5  -10.10   42.30
  11   4  -5   21.00   24.80
 -11   4   5   60.19   49.10
  11  -4   5   94.39   45.90
 -11  -4   5  -20.40   28.90
 -11  -4   5  -47.10   59.59
  11   4   5   26.00   30.40
  11   4   5  -94.29   53.09
 -11  -4   5   92.39   32.20
 -11   4  -5   -7.40   17.50
 -11  -4   5  -47.70   40.90
  11  -4  -5   37.60   27.00
  11   4   5   64.69   32.50
  11  -4  -5    3.70   21.60
 -12   4   0   81.29   32.90
  12  -4   0   81.89   41.50
  12   4   0   59.49   31.70
 -12   4   0   65.09   33.40
 -12  -4   0   93.69   55.29
  12   4   0   60.39   27.00
 -12  -4   0   72.19   31.80
  12  -4   0   75.49   38.30
  12   4   0    4.90   50.79
 -12  -4   0   76.89   28.50
 -12   4   0  158.88   33.80
 -12  -4   0   99.59   58.69
 -12   4   0  112.49   51.59
  12   4   0   83.79   52.99
 -12  -4  -1   48.80   23.60
  12  -4   1   54.99   41.90
 -12  -4  -1   23.70   64.19
  12   4  -1   63.69   23.60
  12   4  -1   28.70   24.50
  12  -4   1   65.19   38.20
 -12   4   1   29.00   25.10
  12   4  -1   33.10   53.79
 -12   4   1   22.30   40.40
  12   4  -1   49.20   31.40
 -12  -4  -1   36.70   26.80
  12   4  -1   41.10   40.30
 -12   4   1   56.79   32.40
 -12  -4  -1   87.89   32.80
 -12  -4  -1   28.10   49.70
 -12   4   1   43.60   30.60
  12  -4   1   25.30   23.50
 -12  -4   1    8.50   47.10
  12  -4  -1   62.19   39.10
  12  -4  -1   69.89   46.90
 -12  -4   1   42.80   33.80
  12   4   1   32.90   27.40
  12   4   1   -7.50   45.80
 -12   4  -1   62.89   32.30
 -12  -4   1   54.79   29.50
  12   4   1   35.00   23.80
 -12  -4   1   46.60   44.30
 -12   4  -1   52.89   32.70
 -12   4  -1   31.20   28.00
  12   4   1   16.60   32.50
  12   4   1   54.19   50.49
 -12   4  -1   50.09   20.30
 -12   4  -1   49.40   48.50
  12  -4   2  379.46   63.89
 -12   4   2  237.78   96.49
  12   4  -2  608.64   79.79
 -12  -4  -2  477.55   72.99
 -12  -4  -2  598.34   59.19
 -12  -4  -2  438.66   51.09
 -12  -4  -2  457.15   60.79
  12   4  -2  460.85   51.39
 -12   4   2  643.64   86.39
  12  -4   2  484.15   49.99
 -12   4   2  467.95   54.19
  12   4  -2  499.65   52.69
  12   4  -2  636.34   86.89
  12   4  -2  421.16   41.10
  12  -4   2  611.24   77.59
 -12   4   2  498.05   74.49
  12  -4   2  581.84   65.89
  12  -4  -2  526.35   50.19
  12   4   2  477.05   63.09
  12  -4  -2  680.83   82.59
  12   4   2  540.95   51.29
 -12   4  -2  522.05   61.09
  12   4   2  520.25   84.59
 -12  -4   2  472.35   79.99
 -12   4  -2  461.85   55.69
 -12  -4   2  706.73   94.89
 -12   4  -2  481.85   37.50
 -12   4  -2  675.03   87.19
 -12  -4   2  473.95   54.89
 -12  -4   2  533.95   56.79
  12   4   2  696.93   82.39
 -12   4  -2  454.65   51.79
  12  -4  -2  669.33   67.09
  12   4   2  518.65   55.99
  12  -4   3   21.40   28.30
 -12   4   3   62.99   35.90
 -12   4   3  194.88   55.19
  12   4  -3   50.09   29.40
 -12   4   3  140.89   42.60
  12  -4   3  113.69   43.20
 -12   4   3  125.09   53.49
  12  -4   3   79.19   30.00
 -12  -4  -3   67.39   26.80
  12   4  -3   40.30   28.00
  12   4  -3   88.99   22.60
  12  -4   3   97.89   36.70
 -12   4   3   35.60   27.90
 -12  -4  -3  217.48   55.59
  12  -4   3  183.88   55.29
  12   4  -3  109.19   42.60
 -12   4  -3  188.48   57.79
 -12  -4   3   87.19   36.90
 -12  -4   3   44.60   62.19
  12  -4  -3  109.39   30.80
  12   4   3   97.79   32.00
  12  -4  -3  129.69   64.19
  12  -4  -3   81.89   27.80
 -12   4  -3   67.49   28.20
 -12  -4   3  101.89   32.50
  12   4   3   81.39   39.10
  12   4   3   20.90   54.59
 -12  -4   3   80.79   36.80
  12   4   3   67.39   23.80
 -12  -4   3   27.10   54.19
  12   4   3   22.50   43.90
  12   4  -4  548.45   90.59
  12  -4   4  535.25   75.09
 -12   4   4  498.15   67.49
  12  -4   4  436.06   66.79
 -12  -4  -4  324.77   42.00
 -12   4   4  377.36   56.79
  12  -4   4  345.57   53.49
  12   4  -4  268.87   46.90
 -12   4   4  420.46   78.49
 -12   4   4  536.65   79.39
  12  -4   4  340.57   46.80
  12   4  -4  311.47   48.30
 -12  -4   4  448.16   90.99
  12  -4  -4  240.18   45.10
  12   4   4  376.96   60.79
  12   4   4  311.07   40.00
  12  -4  -4  259.47   41.40
  12   4   4  223.28   77.29
 -12  -4   4  390.16   84.19
 -12   4  -4  253.57   41.90
 -12  -4   4  456.35   62.29
 -12  -4   4  471.05   59.49
  12   4   4  405.36   65.69
  12  -4  -4  -38.70  136.19
 -13  -4   0  143.69   53.79
  13   4   0   56.09   27.60
 -13   4   0  194.68   66.09
 -13  -4   0  102.19   34.90
 -13  -4   0   85.39   28.80
  13  -4   0  164.18   45.20
 -13   4   0  130.19   34.40
 -13   4   0  182.18   46.60
  13  -4   0   65.19   37.30
  13   4   0  115.49   35.50
 -13   4   0  128.19   31.20
  13  -4   0   18.60   19.20
 -13  -4   0  128.99   73.49
  13   4   0   66.39   26.00
 -13  -4   0  174.78   41.30
  13   4   0   82.49   29.60
  13   4   0  169.88   56.29
  13  -4   0  212.98   59.09
  13   4   0   66.39   60.49
 -13   4   0  119.29   38.10
 -13   4   1   48.00   30.20
  13   4  -1  -46.80   57.69
  13  -4   1    9.50   19.30
  13  -4   1   39.70   35.50
 -13  -4  -1  -57.19   62.99
 -13   4   1   66.89   50.59
  13   4  -1   36.10   27.00
 -13   4   1  109.79   41.90
 -13  -4  -1   20.60   50.19
  13  -4   1   99.89   50.09
 -13   4   1  104.19   34.90
  13   4  -1   27.30   56.09
  13  -4   1  123.39   37.60
 -13   4   1   92.59   34.50
  13   4  -1   51.49   30.80
 -13  -4  -1   80.39   37.40
 -13  -4  -1   53.49   29.20
  13   4  -1   30.40   26.80
 -13  -4   1   56.09   29.80
 -13   4  -1   47.80   28.20
  13   4   1   67.19   33.50
  13  -4  -1  161.88   58.09
 -13  -4   1   56.19   52.99
  13   4   1   96.99   49.00
 -13   4  -1   15.50   27.00
  13  -4  -1  100.29   37.70
 -13  -4   1  -57.59   59.99
  13  -4  -1   60.49   28.50
  13   4   1  -66.39   51.89
  13   4   1   45.30   24.30
 -13   4  -1   89.89   35.00
 -13   4  -1   38.80   21.00
 -13  -4   1   31.00   27.40
  13  -4  -1   51.89   34.40
  13   4   1   64.49   37.90
 -13  -4   1   33.90   32.70
 -13   4  -1  131.69   59.79
 -13  -4  -2   67.29   57.39
  13  -4   2    5.40   27.10
 -13   4   2   18.20   30.60
 -13   4   2   19.90   48.30
 -13  -4  -2  -14.50   31.80
  13   4  -2   17.50   25.10
 -13   4   2   17.30   26.80
 -13  -4  -2   43.70   24.80
  13  -4   2   49.90   37.00
  13  -4   2   51.59   50.49
  13  -4   2  -18.70   31.60
 -13   4   2   21.60   40.50
  13  -4   2    6.90   19.80
  13   4  -2   28.40   29.10
 -13   4   2    4.70   27.20
  13   4  -2  -11.10   36.40
  13   4  -2   59.09   62.59
  13   4  -2   63.39   36.50
  13  -4  -2   70.09   35.30
  13   4   2   23.60   36.40
  13   4   2   21.30   29.20
  13  -4  -2   35.20   26.40
 -13   4  -2  132.99   55.19
 -13   4  -2   24.10   25.70
  13   4   2    4.50   22.20
  13  -4  -2   16.30   26.60
 -13  -4   2    6.90   33.90
 -13  -4   2    6.10   24.40
  13   4   2  -68.89   55.59
 -13  -4   2 -118.09   56.89
 -13  -4   2  -36.70   53.69
 -13  -4   2   83.89   31.40
 -13   4  -2    0.80   10.90
  13  -4  -2  190.78   61.99
  13  -4   3   75.89   45.60
 -13   4   3  169.38   59.09
  13   4  -3   89.89   34.90
  13   4  -3   82.69   33.00
  13  -4   3  139.29   43.90
  13  -4   3  122.39   34.90
 -13  -4  -3   82.79   30.10
 -13   4   3  224.38   72.59
 -13   4   3  116.09   49.40
  13  -4   3  278.47   67.89
 -13  -4   3   65.69   72.59
 -13  -4   3  175.68   39.40
 -13  -4   3  123.29   74.99
  13   4   3  157.68   48.70
  13  -4  -3  158.58   75.59
  13   4   3  -72.99   61.79
  13  -4  -3   69.49   28.50
  13   4   3   93.19   27.40
 -13  -4   3   46.90   38.20
 -13  -4   3  120.89   46.90
  13   4   3   41.00   59.19
 -13   4  -3   67.79   29.40
 -14   4   0  144.19   64.79
  14   4   0  -92.69   61.19
  14  -4   0   44.90   32.90
 -14  -4   0   27.70   31.30
 -14   4   0   77.79   25.50
  14  -4   0   87.19   39.20
  14  -4   0  135.09   54.79
  14   4   0   -4.70   21.50
 -14  -4   0  -78.29   66.39
 -14  -4   0   53.09   30.60
  14   4   0   24.70   21.50
 -14   4   0   44.20   28.20
 -14   4   0   52.19   26.50
 -14  -4   0   16.20   38.80
  14  -4   0    8.90   26.20
  14   4   0 -112.09   57.19
 -14  -4   0   53.99   29.40
  14   4   0   45.00   36.10
 -14   4   0   77.09   30.50
  14  -4   1   44.70   34.60
 -14   4   1  -26.60   27.00
  14   4  -1  -13.00   16.30
 -14   4   1  -23.60   22.40
  14   4  -1  -58.39   62.59
  14  -4   1   36.60   27.40
  14  -4   1  104.69   53.09
  14  -4   1   16.20   34.70
 -14   4   1   94.59   61.39
  14   4  -1   67.59   33.80
 -14  -4  -1   23.20   25.60
  14   4  -1    4.00   26.50
 -14   4   1   44.40   26.50
 -14   4   1   76.89   39.00
  14   4  -1   75.59   31.90
 -14  -4  -1  -26.60   67.69
 -14   4  -1   20.00   25.00
  14   4   1    3.10   29.10
 -14  -4   1   57.79   31.60
 -14  -4   1    0.70   23.20
  14   4   1   71.79   36.30
  14   4   1 -134.39   59.49
  14  -4  -1  127.69   60.59
  14  -4  -1   12.80   20.30
  14  -4  -1   74.99   37.00
 -14   4  -1   88.59   64.29
 -14  -4   1 -181.08   86.99
  14   4   1    3.80   22.30
  14  -4  -1   18.40   20.20
  14  -4   2   78.49   43.40
  14   4  -2   43.70   31.00
 -14  -4  -2   41.00   26.80
 -14   4   2  124.79   58.19
 -14   4   2   11.60   44.40
  14   4  -2   39.70   32.10
  14  -4   2  146.29   53.29
 -14   4   2  112.59   34.00
 -14   4   2   47.50   36.70
 -14   4   2   40.70   30.80
  14   4  -2  147.19   72.29
  14  -4   2   94.19   32.60
  14  -4   2   80.69   39.80
  14   4  -2   51.29   23.70
 -14  -4   2  120.89   33.00
  14  -4  -2   36.60   27.40
 -14  -4   2   21.30   44.80
 -14   4  -2   56.89   29.00
  14   4   2   45.40   40.30
 -14  -4   2  -73.29   68.19
  14  -4  -2  148.79   65.59
 -14  -4   2  -33.80   49.70
   0  -5   0 1292.07   69.49
[truncated: 685,042 more chars]
