# Supplementary material for: Synthesis, characterization and crystal structure of methyl 2-(2-oxo-2H-chromen-4-yl­amino)­benzoate
Source: Acta Crystallogr E Crystallogr Commun. 2023 Aug 29;79(Pt 9):842–6. doi: 10.1107/S2056989023007351 (PMC10483563; doi:10.1107/S2056989023007351)
Supplement: Supplementary file 2 [file e-79-00842-Isup2.hkl]

data_I                                                                          
_shelx_title ' mo_GdBTBCumaLSO_0ma_a.res in Pca2(1)'                            
_shelx_refln_list_code          4                                               
_shelx_F_calc_maximum       85.59                                               
_exptl_crystal_F_000       616.00                                               
_reflns_d_resolution_high  0.8404                                               
                                                                                
loop_                                                                           
 _space_group_symop_operation_xyz                                               
 'x, y, z'                                                                      
 '-x, -y, z+1/2'                                                                
 '-x+1/2, y, z+1/2'                                                             
 'x+1/2, -y, z'                                                                 
                                                                                
_cell_length_a    12.7698                                                       
_cell_length_b    14.9212                                                       
_cell_length_c     7.1087                                                       
_cell_angle_alpha  90.000                                                       
_cell_angle_beta   90.000                                                       
_cell_angle_gamma  90.000                                                       
                                                                                
_shelx_F_squared_multiplier     1.000                                           
                                                                                
loop_                                                                           
 _refln_index_h                                                                 
 _refln_index_k                                                                 
 _refln_index_l                                                                 
 _refln_F_squared_calc                                                          
 _refln_F_squared_meas                                                          
 _refln_F_squared_sigma                                                         
 _refln_observed_status                                                         
   6   0  -7         15.40         12.89         5.10 o                         
   4   1  -7         50.24         47.24         5.20 o                         
   5   1  -7          1.44          5.67         3.12 o                         
   6   1  -7          4.98          2.93        13.14 o                         
   7   1  -7         12.59          9.51         8.11 o                         
   8   1  -7          5.78          0.34         8.50 o                         
   4   2  -7         12.58         11.63         4.36 o                         
   5   2  -7          5.43          8.22         4.19 o                         
   6   2  -7         18.51         15.29         5.47 o                         
   7   2  -7         11.53         17.33         6.26 o                         
   8   2  -7          3.86          9.28         5.40 o                         
   3   3  -7         26.88         24.43         3.86 o                         
   4   3  -7          3.76          2.29         4.03 o                         
   5   3  -7          9.38          6.61         3.64 o                         
   6   3  -7          0.63         -0.03         3.84 o                         
   7   3  -7          5.92          5.41         3.03 o                         
   8   3  -7         10.76         12.20         4.75 o                         
   2   4  -7         50.64         52.44         4.64 o                         
   3   4  -7         34.36         32.36         4.46 o                         
   4   4  -7         51.48         49.67         4.58 o                         
   5   4  -7          1.07          1.11         5.22 o                         
   6   4  -7          7.04         14.54         4.42 o                         
   7   4  -7         29.33         29.04         4.41 o                         
   1   5  -7         14.22         11.41         4.14 o                         
   2   5  -7         34.83         33.43         6.09 o                         
   3   5  -7         27.27         28.95         4.65 o                         
   4   5  -7         14.29         12.72         3.25 o                         
   5   5  -7         25.63         23.93         5.20 o                         
   6   5  -7         15.91         16.30         3.94 o                         
   7   5  -7          2.35          5.37         4.10 o                         
   1   6  -7         11.77         17.07         3.35 o                         
   2   6  -7          7.36          8.38         5.10 o                         
   3   6  -7         41.83         43.92         4.43 o                         
   4   6  -7         67.99         66.64         7.64 o                         
   5   6  -7         16.38         15.23         3.78 o                         
   6   6  -7         14.50         12.61         5.15 o                         
   1   7  -7         16.47          5.12         6.32 o                         
   2   7  -7         39.03         36.01         6.53 o                         
   3   7  -7          0.29          3.12         4.08 o                         
   4   7  -7          0.89          6.74         4.21 o                         
   5   7  -7          9.80         12.46         3.87 o                         
   6   7  -7          8.49         14.89         4.23 o                         
   1   8  -7         14.40         -5.89         5.89 o                         
   2   8  -7         18.18          8.13         3.38 o                         
   3   8  -7         12.02          9.98         3.46 o                         
   4   8  -7         17.22         13.57         4.56 o                         
   5   8  -7          6.18          0.12         3.98 o                         
   1   9  -7          0.75         -0.63         6.44 o                         
   2   9  -7          3.09          1.70         5.68 o                         
   3   9  -7         23.77         10.83         4.80 o                         
   4   0  -6         21.59         15.10         4.39 o                         
   6   0  -6         24.49         61.32         7.93 o                         
   8   0  -6         35.65         41.21         5.14 o                         
  10   0  -6          4.77          7.13         6.52 o                         
   3   1  -6        238.49        227.15         6.55 o                         
   4   1  -6         85.47         75.37         5.65 o                         
   5   1  -6         16.56         12.72         1.99 o                         
   6   1  -6         13.44          9.07         2.24 o                         
   7   1  -6         13.24         11.53         2.44 o                         
   8   1  -6         59.17         49.37         4.39 o                         
   9   1  -6          3.56          6.67         3.42 o                         
  10   1  -6         26.30         21.50         5.15 o                         
   2   2  -6         14.79         17.00         3.24 o                         
   3   2  -6        176.45        158.56         4.98 o                         
   4   2  -6         80.04         69.55         4.26 o                         
   5   2  -6         36.41         29.56         2.73 o                         
   6   2  -6         12.53          9.87         2.19 o                         
   7   2  -6         17.18         17.52         2.65 o                         
   8   2  -6        191.06        182.45         6.46 o                         
   9   2  -6         81.66         70.78         5.88 o                         
  10   2  -6          0.12         -4.79         6.47 o                         
   1   3  -6         78.33         61.44         4.75 o                         
   2   3  -6         74.25         64.95         5.69 o                         
   3   3  -6         99.45        120.99         6.91 o                         
   4   3  -6         16.81         14.92         2.14 o                         
   5   3  -6          2.43          0.59         2.48 o                         
   6   3  -6          1.41          8.47         2.34 o                         
   7   3  -6         24.91         24.26         3.67 o                         
   8   3  -6         42.91         43.51         4.76 o                         
   9   3  -6         31.10         34.88         5.04 o                         
  10   3  -6         11.15         10.84         4.35 o                         
   0   4  -6         50.75         40.36         5.98 o                         
   1   4  -6        121.80        107.16         4.31 o                         
   2   4  -6        418.77        365.24         9.76 o                         
   3   4  -6         19.75         10.95         2.31 o                         
   4   4  -6         16.61         19.06         2.68 o                         
   5   4  -6          7.01          6.32         1.67 o                         
   6   4  -6         24.60         17.54         2.71 o                         
   7   4  -6         56.70         71.80         6.62 o                         
   8   4  -6         75.40         66.36         5.78 o                         
   9   4  -6          3.13         11.22         4.56 o                         
  10   4  -6          8.78         22.93         5.38 o                         
   0   5  -6         32.75         20.53         4.72 o                         
   1   5  -6          3.30          2.85         3.99 o                         
   2   5  -6        162.77        154.90         4.83 o                         
   3   5  -6          9.12         11.81         2.80 o                         
   4   5  -6          5.37          6.84         1.26 o                         
   5   5  -6          6.68          6.58         2.38 o                         
   6   5  -6          5.41          9.13         3.66 o                         
   7   5  -6         21.06         17.06         4.30 o                         
   8   5  -6         22.26         26.00         4.88 o                         
   9   5  -6         18.49         19.78         4.47 o                         
   0   6  -6         35.35         86.12         6.98 o                         
   1   6  -6         45.57         36.72         2.88 o                         
   2   6  -6          4.83          2.49         1.20 o                         
   3   6  -6          1.54          4.12         1.68 o                         
   4   6  -6          2.15          5.07         2.37 o                         
   5   6  -6          9.22         16.26         2.87 o                         
   6   6  -6         11.15         12.57         3.52 o                         
   7   6  -6         41.65         33.76         4.92 o                         
   8   6  -6         31.38         22.68         5.22 o                         
   9   6  -6         33.67         31.76         5.13 o                         
   0   7  -6        126.86        126.02         7.56 o                         
   1   7  -6         16.17         13.58         2.40 o                         
   2   7  -6         56.09         55.19         5.46 o                         
   3   7  -6         22.65         24.66         2.69 o                         
   4   7  -6        104.36        105.35         7.10 o                         
   5   7  -6         12.92         21.07         3.73 o                         
   6   7  -6         92.44         79.85         6.34 o                         
   7   7  -6         10.16         15.24         5.23 o                         
   8   7  -6        108.86         83.90         7.64 o                         
   0   8  -6         32.19         23.61         4.28 o                         
   1   8  -6         43.68         37.19         4.78 o                         
   2   8  -6         32.55         23.93         4.83 o                         
   3   8  -6         52.00         60.40         8.29 o                         
   4   8  -6        106.50        102.72         9.35 o                         
   5   8  -6         83.04         76.66         6.32 o                         
   6   8  -6         45.78         42.34         5.14 o                         
   7   8  -6         21.62         14.98         4.43 o                         
   8   8  -6         10.99         21.58         5.50 o                         
   0   9  -6          5.52         16.42         4.76 o                         
   1   9  -6          1.97          2.89         2.64 o                         
   2   9  -6         13.05         16.32         7.02 o                         
   3   9  -6         24.79         18.17         4.93 o                         
   4   9  -6         16.82         12.91         4.24 o                         
   5   9  -6         12.26         13.53         4.95 o                         
   6   9  -6         28.20         27.34         4.96 o                         
   7   9  -6          6.41         11.85         6.61 o                         
   0  10  -6         24.33         14.21         4.83 o                         
   1  10  -6         29.79         15.01         4.53 o                         
   2  10  -6          2.57          6.60         5.67 o                         
   3  10  -6         22.84         16.81         4.92 o                         
   4  10  -6          9.58          4.37         4.61 o                         
   5  10  -6          8.48          4.41         4.38 o                         
   6  10  -6         61.73         54.94         6.34 o                         
   0  11  -6         82.65         69.52        10.80 o                         
   1  11  -6         36.15         27.31         6.04 o                         
   2  11  -6         41.03         19.24         7.55 o                         
   3  11  -6         25.66         14.59         5.25 o                         
   4  11  -6         16.84          6.09         4.63 o                         
   5  11  -6          9.69          8.32         6.48 o                         
   0  12  -6         83.69         63.08        11.03 o                         
   1  12  -6          5.42         -4.48         5.25 o                         
   2  12  -6         20.34          4.15         9.34 o                         
   3  12  -6         18.75          0.31        12.97 o                         
   2   0  -5        280.16        272.13         8.68 o                         
   4   0  -5         96.87         79.02         4.28 o                         
   6   0  -5         75.53         59.68         4.71 o                         
   8   0  -5         59.41         67.81         6.44 o                         
  10   0  -5         23.15         16.14         4.44 o                         
  12   0  -5         30.47         33.04         9.33 o                         
   2   1  -5         49.24         40.13         2.63 o                         
   3   1  -5        234.01        213.98         6.27 o                         
   4   1  -5        301.21        291.89         5.57 o                         
   5   1  -5         66.42         65.59         3.29 o                         
   6   1  -5         45.82         42.73         3.20 o                         
   7   1  -5         59.55         62.84         3.87 o                         
   8   1  -5         13.20         13.05         3.37 o                         
   9   1  -5         62.67         56.43         5.28 o                         
  10   1  -5         17.65         19.90         3.39 o                         
  12   1  -5          1.01         16.98        10.88 o                         
   1   2  -5         48.46         37.21         3.45 o                         
   2   2  -5         21.28         17.84         2.15 o                         
   3   2  -5        124.88        131.15         5.29 o                         
   4   2  -5         48.79         54.23         2.56 o                         
   5   2  -5         94.42         87.07         3.51 o                         
   6   2  -5          3.97          7.51         2.37 o                         
   7   2  -5         11.91         12.40         2.84 o                         
   8   2  -5         98.40         86.22         5.97 o                         
   9   2  -5         20.05         23.27         3.48 o                         
  10   2  -5         43.14         48.26         7.19 o                         
  11   2  -5          4.34         10.79         5.77 o                         
   1   3  -5        154.78        142.52         5.75 o                         
   2   3  -5         69.07         64.98         3.11 o                         
   3   3  -5        191.69        164.02         4.95 o                         
   4   3  -5         27.87         28.56         2.20 o                         
   5   3  -5          3.60          3.40         2.01 o                         
   6   3  -5          4.34          1.26         2.22 o                         
   7   3  -5         60.36         60.36         3.88 o                         
   8   3  -5         23.18         32.37         4.39 o                         
   9   3  -5         20.99         22.36         3.37 o                         
  10   3  -5         13.98         12.46         4.31 o                         
  11   3  -5         66.11         60.38         7.17 o                         
   1   4  -5         17.58         14.66         2.31 o                         
   2   4  -5        254.71        272.48         6.55 o                         
   3   4  -5         48.27         50.14         2.67 o                         
   4   4  -5         30.32         31.05         2.75 o                         
   5   4  -5         14.51         12.65         2.11 o                         
   6   4  -5          8.59          8.93         2.33 o                         
   7   4  -5         19.27         21.99         3.18 o                         
   8   4  -5        147.47        144.00         6.13 o                         
   9   4  -5         49.10         48.13         4.32 o                         
  10   4  -5        130.73        119.24        10.37 o                         
  11   4  -5          1.49          7.15         4.84 o                         
   1   5  -5         22.53         18.16         2.07 o                         
   2   5  -5         64.86         60.11         3.14 o                         
   3   5  -5        116.06        109.74         4.23 o                         
   4   5  -5         39.95         42.11         3.08 o                         
   5   5  -5         38.81         36.24         3.20 o                         
   6   5  -5         17.11         18.50         2.74 o                         
   7   5  -5          5.21          5.74         2.85 o                         
   8   5  -5         16.27         24.61         4.29 o                         
   9   5  -5         40.71         34.63         9.11 o                         
  10   5  -5          6.22          6.35         4.73 o                         
  11   5  -5         22.10         19.57         5.53 o                         
   1   6  -5        124.25        115.78         4.17 o                         
   2   6  -5        158.00        151.40         4.86 o                         
   3   6  -5        172.60        171.68         5.51 o                         
   4   6  -5         34.58         26.88         2.83 o                         
   5   6  -5         85.81         84.70         4.85 o                         
   6   6  -5         44.47         44.85         3.10 o                         
   7   6  -5         92.04        101.13         4.71 o                         
   8   6  -5         13.37         17.33         3.96 o                         
   9   6  -5          4.51          6.97         4.38 o                         
  10   6  -5         19.47         28.29         5.41 o                         
  11   6  -5          3.94         14.21        10.60 o                         
   1   7  -5         63.97         58.32         3.58 o                         
   2   7  -5         72.54         61.18         3.13 o                         
   3   7  -5          4.76          5.21         2.73 o                         
   4   7  -5         97.25         93.82         5.19 o                         
   5   7  -5         57.59         57.32         4.54 o                         
   6   7  -5         18.07         22.29         3.37 o                         
   7   7  -5         57.02         62.34         7.52 o                         
   8   7  -5         97.75         91.25         6.27 o                         
   9   7  -5         17.16         11.28         4.86 o                         
  10   7  -5          0.01          8.46         4.98 o                         
   1   8  -5          8.60          9.80         2.52 o                         
   2   8  -5         15.17         15.34         2.58 o                         
   3   8  -5         46.79         47.21         3.00 o                         
   4   8  -5        121.74        117.53         5.81 o                         
   5   8  -5          2.89          8.87         3.22 o                         
   6   8  -5         95.80        112.87         8.58 o                         
   7   8  -5        150.45        160.30        14.76 o                         
   8   8  -5         43.04         40.64         5.55 o                         
   9   8  -5          3.74          8.20         4.87 o                         
  10   8  -5         36.17         23.13         9.77 o                         
   1   9  -5          3.37          4.29         2.70 o                         
   2   9  -5         91.72         85.30         6.10 o                         
   3   9  -5         55.96         54.84         4.92 o                         
   4   9  -5          8.67         10.01         4.41 o                         
   5   9  -5         33.83         48.40         6.28 o                         
   6   9  -5         35.26         46.57        10.33 o                         
   7   9  -5          8.76         45.09        19.76 o                         
   8   9  -5          1.66          2.29         4.58 o                         
   9   9  -5         63.96         52.04         6.43 o                         
   1  10  -5          1.84          5.30         3.16 o                         
   2  10  -5         15.55         12.52         3.23 o                         
   3  10  -5         42.70         41.74         5.01 o                         
   4  10  -5         58.79         78.73         8.53 o                         
   5  10  -5         18.14         18.36        10.47 o                         
   6  10  -5          2.27         12.51         7.59 o                         
   7  10  -5         23.91         19.48         5.38 o                         
   8  10  -5         10.69         12.96         5.14 o                         
   1  11  -5         53.28         53.66         4.53 o                         
   2  11  -5         12.79         16.98         4.90 o                         
   3  11  -5          2.99         -0.78         5.98 o                         
   4  11  -5         16.11          8.64         5.07 o                         
   5  11  -5         37.94         34.09         6.90 o                         
   6  11  -5          0.16          0.15         4.93 o                         
   7  11  -5          0.61          3.63         4.74 o                         
   1  12  -5         19.39         16.61         3.76 o                         
   2  12  -5         33.16         32.88         7.14 o                         
   3  12  -5         58.58         45.50         6.15 o                         
   4  12  -5          7.86          1.32         5.62 o                         
   5  12  -5         89.65         67.43         8.59 o                         
   6  12  -5         25.35         10.07         5.59 o                         
   1  13  -5         80.59         58.83         7.16 o                         
   2  13  -5         79.79         57.30         7.32 o                         
   3  13  -5         60.84         36.69         8.12 o                         
   4  13  -5         59.77         31.47         6.34 o                         
   5  13  -5          3.94         19.57        12.58 o                         
   1  14  -5         33.22        159.34         9.84 o                         
   2   0  -4       1956.97       1972.36        53.90 o                         
   4   0  -4        366.75        383.87         8.84 o                         
   6   0  -4        553.23        545.02        12.96 o                         
   8   0  -4        327.45        329.80         8.39 o                         
  10   0  -4        105.47        114.38        11.42 o                         
  12   0  -4         54.95         66.50        15.45 o                         
   1   1  -4       1002.49       1055.81        28.44 o                         
   2   1  -4       1754.29       1689.45        23.61 o                         
   3   1  -4        468.05        490.79         8.31 o                         
   4   1  -4        264.47        269.77         5.29 o                         
   5   1  -4         44.93         57.48         2.69 o                         
   6   1  -4        163.98        164.88         4.90 o                         
   7   1  -4         30.18         31.57         2.14 o                         
   8   1  -4        141.21        140.61         5.49 o                         
   9   1  -4        220.84        230.95         6.67 o                         
  10   1  -4         75.54         82.90         5.20 o                         
  11   1  -4          3.69          6.31         4.50 o                         
  12   1  -4          5.24          9.16         4.37 o                         
  13   1  -4         39.88         39.11         8.63 o                         
   0   2  -4        161.58        154.30         8.08 o                         
   1   2  -4        704.58        702.34        12.00 o                         
   2   2  -4       1032.46        996.70        16.22 o                         
   3   2  -4        326.41        332.68         5.62 o                         
   4   2  -4        195.32        202.28         4.31 o                         
   5   2  -4         24.52         31.04         2.52 o                         
   6   2  -4         65.81         69.98         4.54 o                         
   7   2  -4         57.62         67.47         3.12 o                         
   8   2  -4        153.71        165.09         6.51 o                         
   9   2  -4        205.01        203.73         6.55 o                         
  10   2  -4        128.09        149.09         7.45 o                         
  11   2  -4         16.25         26.49         5.23 o                         
  12   2  -4         73.86         71.00         6.35 o                         
  13   2  -4         32.23         21.03         8.02 o                         
   0   3  -4       1074.74       1025.32        18.67 o                         
   1   3  -4       1020.59        984.18        13.61 o                         
   2   3  -4        522.98        515.07         8.36 o                         
   3   3  -4         46.63         47.10         2.61 o                         
   4   3  -4         40.25         39.94         2.41 o                         
   5   3  -4         65.65         71.74         3.48 o                         
   6   3  -4         31.30         35.05         2.66 o                         
   7   3  -4         30.15         29.00         2.58 o                         
   8   3  -4         76.44         78.85         4.02 o                         
   9   3  -4         95.11        108.04         5.61 o                         
  10   3  -4         56.53         66.82         4.81 o                         
  11   3  -4         26.76         26.53        10.11 o                         
  12   3  -4         70.20         67.57         6.52 o                         
  13   3  -4        137.57         48.53        49.31 o                         
   0   4  -4        911.12        913.06        19.85 o                         
   1   4  -4         12.41         14.02         2.18 o                         
   2   4  -4        796.15        748.98        12.42 o                         
   3   4  -4        285.10        287.50         5.45 o                         
   4   4  -4         44.74         47.27         2.43 o                         
   5   4  -4         43.58         48.01         2.64 o                         
   6   4  -4         15.15         16.86         2.46 o                         
   7   4  -4        108.35        104.72         3.74 o                         
   8   4  -4        200.35        209.21         9.01 o                         
   9   4  -4         50.52         60.11         4.30 o                         
  10   4  -4         70.02         85.55         7.08 o                         
  11   4  -4          4.92          9.71         4.56 o                         
  12   4  -4        210.19        162.71        20.69 o                         
   0   5  -4        361.72        354.05         9.30 o                         
   1   5  -4        115.10        110.73         3.30 o                         
   2   5  -4         15.92         17.67         2.06 o                         
   3   5  -4          9.97         11.77         2.14 o                         
   4   5  -4         41.95         41.38         2.30 o                         
   5   5  -4          1.92          0.38         1.73 o                         
   6   5  -4          2.98          2.13         2.34 o                         
   7   5  -4        122.81        129.33         4.93 o                         
   8   5  -4          9.91         12.53         3.36 o                         
   9   5  -4         12.07         14.86         3.46 o                         
  10   5  -4         12.60         21.60         4.75 o                         
  11   5  -4         33.90         24.47         5.36 o                         
  12   5  -4         35.06         33.34        11.06 o                         
   0   6  -4        103.95        103.95         4.97 o                         
   1   6  -4         80.11         88.05         3.21 o                         
   2   6  -4        239.16        217.54         4.67 o                         
   3   6  -4          9.27         13.08         2.05 o                         
   4   6  -4         29.33         32.20         2.88 o                         
   5   6  -4         34.94         28.07         2.55 o                         
   6   6  -4        168.24        160.58         4.41 o                         
   7   6  -4         76.46         85.28         6.46 o                         
   8   6  -4          5.31          8.07         2.92 o                         
   9   6  -4         10.40         14.12         3.35 o                         
  10   6  -4         21.48         33.29         4.98 o                         
  11   6  -4         13.64         12.20         5.66 o                         
  12   6  -4          8.19         11.55         5.38 o                         
   0   7  -4        311.58        329.29         9.28 o                         
   1   7  -4         52.47         51.80         3.25 o                         
   2   7  -4          9.49          8.51         2.29 o                         
   3   7  -4          6.97          6.13         1.90 o                         
   4   7  -4         76.89         74.62         4.10 o                         
   5   7  -4         98.00        103.10         4.73 o                         
   6   7  -4        107.11        116.28         4.93 o                         
   7   7  -4         32.63         38.47         3.53 o                         
   8   7  -4        251.19        247.59         6.71 o                         
   9   7  -4         23.20         30.54         4.12 o                         
  10   7  -4         24.87         29.06         6.83 o                         
  11   7  -4          3.72         75.41        29.73 o                         
   0   8  -4        244.21        247.48         6.91 o                         
   1   8  -4         37.62         48.41         2.70 o                         
   2   8  -4         11.32         10.81         2.13 o                         
   3   8  -4        114.95        118.38         4.68 o                         
   4   8  -4         52.29         65.44         4.43 o                         
   5   8  -4        118.74        124.21         5.17 o                         
   6   8  -4        486.84        483.14        12.22 o                         
   7   8  -4        224.98        235.69         7.77 o                         
   8   8  -4         59.36         71.88         5.25 o                         
   9   8  -4        140.28        149.29        14.82 o                         
  10   8  -4         89.25         80.01         7.58 o                         
  11   8  -4          7.69         11.66         5.68 o                         
   0   9  -4          3.76          3.63         3.40 o                         
   1   9  -4        114.05        113.39         4.30 o                         
   2   9  -4          6.45          6.77         2.38 o                         
   3   9  -4         58.71         60.59         5.02 o                         
   4   9  -4        213.62        205.15         5.65 o                         
   5   9  -4         52.99         51.53         4.33 o                         
   6   9  -4        206.57        226.01         6.82 o                         
   7   9  -4         28.78         43.55         4.90 o                         
   8   9  -4         29.18         35.09         5.30 o                         
   9   9  -4         31.45         36.20         6.00 o                         
  10   9  -4         13.61         26.82        13.11 o                         
   0  10  -4         48.97         52.60         5.02 o                         
   1  10  -4        218.46        203.83         5.85 o                         
   2  10  -4         22.73         20.16         3.32 o                         
   3  10  -4         28.21         32.94         3.52 o                         
   4  10  -4        146.65        173.53         6.58 o                         
   5  10  -4         22.64         28.80         3.18 o                         
   6  10  -4         70.43         79.89         6.41 o                         
   7  10  -4         21.74         28.66         4.46 o                         
   8  10  -4         47.71         49.06         6.18 o                         
   9  10  -4         15.65         23.80        10.94 o                         
  10  10  -4         26.42         33.18         7.21 o                         
   0  11  -4        122.35        131.41         8.31 o                         
   1  11  -4        108.54        116.91         9.05 o                         
   2  11  -4         57.43         62.58         6.01 o                         
   3  11  -4          5.03          6.47         2.99 o                         
   4  11  -4        142.21        149.73         5.55 o                         
   5  11  -4         29.24         36.61         4.43 o                         
   6  11  -4         62.41         67.73        11.36 o                         
   7  11  -4          4.09         17.60         7.12 o                         
   8  11  -4         11.68         12.37         5.48 o                         
   9  11  -4         37.85         23.98         6.45 o                         
   0  12  -4        288.52        278.70         9.87 o                         
   1  12  -4         60.51         70.61         4.55 o                         
   2  12  -4        173.20        180.72         7.27 o                         
   3  12  -4         63.33         71.23         6.70 o                         
   4  12  -4         10.37         27.33         6.26 o                         
   5  12  -4         51.42         65.98        13.45 o                         
   6  12  -4         20.66         12.11         6.93 o                         
   7  12  -4          3.01         22.69        14.53 o                         
   0  13  -4        260.91        254.75        11.41 o                         
   1  13  -4          1.36          7.17         3.42 o                         
   2  13  -4         34.67         32.63         5.31 o                         
   3  13  -4         63.47         55.86         7.02 o                         
   4  13  -4        216.32        294.20        16.11 o                         
   5  13  -4         85.11         74.77         8.14 o                         
   6  13  -4         49.34         27.41         8.22 o                         
   7  13  -4         38.02         25.13         7.49 o                         
   0  14  -4         79.03         64.83         8.33 o                         
   1  14  -4         18.80         20.61         7.61 o                         
   2  14  -4         46.35         34.24         9.33 o                         
   3  14  -4          2.68         11.13         8.60 o                         
   4  14  -4         47.00         26.96         6.59 o                         
   5  14  -4          8.78        167.72        25.94 o                         
   1  15  -4         18.88          9.33         7.68 o                         
   2  15  -4         33.51        149.36         9.13 o                         
   3  15  -4          7.55         15.50        12.68 o                         
   2   0  -3       2634.49       2713.35        49.34 o                         
   4   0  -3       1032.02        995.09        16.68 o                         
   6   0  -3        261.27        268.31         6.81 o                         
   8   0  -3         36.05         39.18         4.17 o                         
  10   0  -3        195.72        177.56         8.37 o                         
  12   0  -3         19.55         26.26         5.00 o                         
  14   0  -3         25.53         22.07         7.47 o                         
   1   1  -3        641.73        676.46        10.23 o                         
   2   1  -3        390.18        401.88         6.03 o                         
   3   1  -3        122.60        119.99         2.92 o                         
   4   1  -3         89.20         89.30         2.98 o                         
   5   1  -3        236.52        228.89         4.27 o                         
   6   1  -3        194.90        193.48         4.34 o                         
   7   1  -3        187.20        190.73         4.69 o                         
   8   1  -3        288.59        282.71         5.60 o                         
   9   1  -3         50.53         49.19         3.46 o                         
  10   1  -3         51.03         53.94         4.10 o                         
  11   1  -3        207.58        217.84         7.75 o                         
  12   1  -3         17.66         14.39         4.91 o                         
  13   1  -3          2.55          9.04         4.33 o                         
  14   1  -3          8.14          7.10         6.21 o                         
   1   2  -3        537.85        570.09         7.52 o                         
   2   2  -3        639.30        648.78         7.85 o                         
   3   2  -3        256.22        289.51         4.49 o                         
   4   2  -3        224.82        243.47         4.42 o                         
   5   2  -3        794.67        830.55         9.51 o                         
   6   2  -3        128.18        132.70         3.85 o                         
   7   2  -3         17.26         15.60         2.40 o                         
   8   2  -3         69.79         81.63         3.73 o                         
   9   2  -3          1.11         -0.43         2.71 o                         
  10   2  -3         36.96         37.87         3.68 o                         
  11   2  -3         50.95         65.78         4.79 o                         
  12   2  -3          6.15         12.05         3.91 o                         
  13   2  -3         66.71         70.81         8.46 o                         
  14   2  -3         35.21         29.44         5.45 o                         
   1   3  -3        917.54        871.44        10.14 o                         
   2   3  -3        797.42        824.97        10.92 o                         
   3   3  -3        137.81        143.73         3.24 o                         
   4   3  -3          8.27         16.69         1.78 o                         
   5   3  -3        433.42        431.34         6.62 o                         
   6   3  -3          1.25         34.48         2.74 o                         
   7   3  -3        286.38        274.43         5.90 o                         
   8   3  -3          1.04          0.73         2.45 o                         
   9   3  -3        126.84        139.66         5.31 o                         
  10   3  -3        306.07        287.66         7.54 o                         
  11   3  -3        128.11        127.79         7.78 o                         
  12   3  -3        117.87        141.91         7.45 o                         
  13   3  -3         67.74         49.60        11.05 o                         
   1   4  -3        129.17        126.76         3.11 o                         
   2   4  -3         10.46         13.60         1.68 o                         
   3   4  -3          7.49         12.00         1.54 o                         
   4   4  -3        459.02        466.86         6.50 o                         
   5   4  -3        373.95        389.41         6.05 o                         
   6   4  -3         39.59         44.86         2.91 o                         
   7   4  -3         24.65         27.77         2.62 o                         
   8   4  -3         15.11         16.94         2.84 o                         
   9   4  -3         46.10         51.52         4.15 o                         
  10   4  -3        114.47        114.35         5.57 o                         
  11   4  -3        139.34        147.49         9.41 o                         
  12   4  -3         44.33         52.73         7.27 o                         
  13   4  -3         66.68         47.02         7.60 o                         
   1   5  -3        312.54        334.34         4.79 o                         
   2   5  -3        116.51        110.93         3.11 o                         
   3   5  -3       1376.82       1391.89        13.96 o                         
   4   5  -3        293.65        300.22         5.45 o                         
   5   5  -3        119.51        122.66         3.90 o                         
   6   5  -3         74.20         77.89         3.47 o                         
   7   5  -3        132.66        139.59         4.71 o                         
   8   5  -3         48.93         57.18         3.66 o                         
   9   5  -3        191.09        185.32         7.03 o                         
  10   5  -3         11.38         16.76         3.50 o                         
  11   5  -3         86.56        101.42         7.49 o                         
  12   5  -3         12.50         21.90         5.75 o                         
  13   5  -3         68.61         59.60         7.94 o                         
   1   6  -3        452.67        472.65         6.89 o                         
   2   6  -3        608.28        654.72         8.45 o                         
   3   6  -3        177.13        224.77         4.63 o                         
   4   6  -3        335.45        318.38         5.21 o                         
   5   6  -3        262.74        265.40         5.36 o                         
   6   6  -3         14.51         23.08         2.46 o                         
   7   6  -3         70.54         74.26         3.76 o                         
   8   6  -3        184.95        180.75         8.36 o                         
   9   6  -3         31.49         34.84         3.81 o                         
  10   6  -3         84.03         81.23         5.54 o                         
  11   6  -3         73.70         76.88         7.95 o                         
  12   6  -3         24.70         34.77         7.19 o                         
  13   6  -3          2.46         40.01        20.19 o                         
   1   7  -3        183.77        178.35         4.41 o                         
   2   7  -3        105.32        107.65         3.97 o                         
   3   7  -3        105.31        118.52         3.93 o                         
   4   7  -3        124.72        132.22         3.60 o                         
   5   7  -3         83.29         83.07         3.59 o                         
   6   7  -3         47.27         49.82         3.24 o                         
   7   7  -3         99.15        100.41         4.26 o                         
   8   7  -3         29.99         27.77         3.57 o                         
   9   7  -3         22.26         26.81         3.91 o                         
  10   7  -3          4.97         10.04         3.26 o                         
  11   7  -3         18.43         22.64         3.97 o                         
  12   7  -3         17.33         25.58         8.18 o                         
   1   8  -3        101.52        111.78         4.02 o                         
   2   8  -3        177.96        187.16         4.67 o                         
   3   8  -3         32.51         30.08         2.24 o                         
   4   8  -3        174.68        172.12         4.17 o                         
   5   8  -3         92.81        101.28         4.64 o                         
   6   8  -3        100.39         96.27         4.13 o                         
   7   8  -3        337.15        330.86         7.44 o                         
   8   8  -3         90.86         98.39         6.06 o                         
   9   8  -3         80.37         90.09         6.98 o                         
  10   8  -3        123.56        127.95         9.57 o                         
  11   8  -3         17.43         19.62         4.96 o                         
  12   8  -3         11.49         12.73        10.72 o                         
   1   9  -3        110.51        120.57         4.31 o                         
   2   9  -3         83.67         94.16         3.41 o                         
   3   9  -3         50.52         55.38         2.85 o                         
   4   9  -3        382.92        376.13         7.07 o                         
   5   9  -3        145.47        131.50         4.29 o                         
   6   9  -3        193.29        200.12         5.60 o                         
   7   9  -3        350.49        319.74         6.00 o                         
   8   9  -3          1.48         11.53         3.43 o                         
   9   9  -3        137.82        142.11         9.88 o                         
  10   9  -3         13.11         25.72         7.40 o                         
  11   9  -3         57.98         53.22         7.51 o                         
   1  10  -3         84.26         78.15         3.60 o                         
   2  10  -3         34.67         32.13         2.71 o                         
   3  10  -3        132.63        143.35         5.81 o                         
   4  10  -3        196.83        193.44         5.48 o                         
   5  10  -3         39.23         40.11         3.39 o                         
   6  10  -3         20.97         25.49         4.01 o                         
   7  10  -3          4.92          3.17         2.22 o                         
   8  10  -3         38.22         37.90         4.69 o                         
   9  10  -3         16.38         27.69         4.82 o                         
  10  10  -3          3.89          7.38         8.08 o                         
  11  10  -3         66.38         54.07         7.85 o                         
   1  11  -3        124.59        129.30         5.39 o                         
   2  11  -3         26.70         26.55         2.99 o                         
   3  11  -3         60.78         66.16         3.85 o                         
   4  11  -3        326.94        331.16         6.74 o                         
   5  11  -3         76.92         85.84         5.59 o                         
   6  11  -3         26.07         27.93         3.46 o                         
   7  11  -3         18.48         17.00         3.42 o                         
   8  11  -3         12.75         23.15         6.55 o                         
   9  11  -3          9.11         19.49         5.64 o                         
  10  11  -3         61.54         51.62         7.78 o                         
   1  12  -3        105.79        102.77         5.48 o                         
   2  12  -3         32.27         32.02         3.11 o                         
   3  12  -3        114.97        119.94         7.98 o                         
   4  12  -3         64.19         66.66         5.27 o                         
   5  12  -3        161.36        166.97         7.74 o                         
   6  12  -3         61.76         60.78         5.77 o                         
   7  12  -3         46.09         46.01         6.41 o                         
   8  12  -3          9.92         18.77         9.38 o                         
   9  12  -3          8.30         14.00         8.59 o                         
   1  13  -3        116.87        130.41         8.38 o                         
   2  13  -3        126.27        118.82         5.82 o                         
   3  13  -3         12.33         15.41         3.40 o                         
   4  13  -3        439.77        412.76        11.44 o                         
   5  13  -3        121.54        127.76         9.93 o                         
   6  13  -3        128.63        148.96        13.05 o                         
   7  13  -3         18.51         18.44         7.81 o                         
   8  13  -3         13.42         10.24        12.15 o                         
   1  14  -3        111.14        101.48         7.35 o                         
   2  14  -3         10.76         12.34         2.99 o                         
   3  14  -3         14.51         18.37         4.57 o                         
   4  14  -3         27.91         29.75         5.90 o                         
   5  14  -3         89.55         74.15        10.96 o                         
   6  14  -3          3.56         16.72         6.58 o                         
   7  14  -3         44.12         55.46        23.35 o                         
   1  15  -3          1.86         10.14         7.35 o                         
   2  15  -3          2.38          5.08         6.78 o                         
   3  15  -3          3.02          6.55         6.36 o                         
   4  15  -3         16.03         17.59        10.01 o                         
   5  15  -3          2.42          9.14         5.34 o                         
   6  15  -3          4.04        178.08        22.19 o                         
   1  16  -3          8.19          7.71         4.49 o                         
   2  16  -3          2.08         12.67         8.14 o                         
   3  16  -3         24.10         33.81        14.12 o                         
   4   0  -2       2554.04       2538.99        50.63 o                         
   6   0  -2        209.72        191.10         5.92 o                         
   8   0  -2         21.92         22.47         3.85 o                         
  10   0  -2       1406.76       1383.70        20.55 o                         
  12   0  -2        102.30        107.96         9.12 o                         
  14   0  -2         24.27         20.13         6.45 o                         
   2   1  -2       2904.43       2041.82       211.87 o                         
   3   1  -2         12.91         17.87         1.59 o                         
   4   1  -2        123.15        126.97         3.28 o                         
   5   1  -2         69.65         78.29         2.96 o                         
   6   1  -2        873.73        953.04        10.33 o                         
   7   1  -2        371.09        407.48         6.31 o                         
   8   1  -2         46.36         44.24         2.82 o                         
   9   1  -2        568.60        546.76         7.99 o                         
  10   1  -2        101.15        116.73         4.59 o                         
  11   1  -2        137.14        142.40         6.00 o                         
  12   1  -2         69.56         72.21         4.71 o                         
  13   1  -2         91.04         74.32         4.84 o                         
  14   1  -2         24.89         24.79         4.40 o                         
   1   2  -2        186.48        200.27         3.34 o                         
   2   2  -2        365.13        354.67         4.69 o                         
   3   2  -2         67.26         65.64         2.41 o                         
   4   2  -2        639.60        649.25         8.03 o                         
   5   2  -2        239.00        252.86         4.56 o                         
   6   2  -2        981.00       1005.16        10.81 o                         
   7   2  -2         68.50         70.78         3.00 o                         
   8   2  -2         59.95         65.85         3.22 o                         
   9   2  -2         29.97         31.92         2.88 o                         
  10   2  -2        384.43        366.18         7.02 o                         
  11   2  -2         46.69         40.61         3.88 o                         
  12   2  -2        642.13        552.71        12.15 o                         
  13   2  -2          6.27         11.23         3.44 o                         
  14   2  -2         40.20         45.43         9.14 o                         
   0   3  -2       3645.64       2213.24       290.05 o                         
   1   3  -2        109.50         96.35         2.35 o                         
   2   3  -2          7.87         11.65         1.29 o                         
   3   3  -2        391.54        389.01         5.39 o                         
   4   3  -2       1186.36       1201.19        13.08 o                         
   5   3  -2         76.36         80.84         3.26 o                         
   6   3  -2        138.82        159.02         3.86 o                         
   7   3  -2        267.64        273.36         5.10 o                         
   8   3  -2        242.45        231.00         4.94 o                         
   9   3  -2        102.04         94.77         4.03 o                         
  10   3  -2        211.05        203.15         5.60 o                         
  11   3  -2        454.17        425.84         8.27 o                         
  12   3  -2         27.82         33.61         4.11 o                         
  13   3  -2         42.12         35.68         6.12 o                         
  14   3  -2          0.09         11.49         8.27 o                         
   0   4  -2       2133.46       2025.68        32.60 o                         
   1   4  -2        259.92        254.89         4.38 o                         
   2   4  -2        378.56        353.97         5.21 o                         
   3   4  -2        486.60        470.89         6.29 o                         
   4   4  -2          7.32          9.18         1.39 o                         
   5   4  -2        803.61        853.47         9.41 o                         
   6   4  -2        319.08        342.77         5.51 o                         
   7   4  -2         74.34         84.05         3.85 o                         
   8   4  -2          4.91          5.75         2.25 o                         
   9   4  -2        181.78        178.05         5.34 o                         
  10   4  -2        168.18        170.05         6.79 o                         
  11   4  -2         10.28         15.82         3.32 o                         
  12   4  -2        311.57        288.38        10.52 o                         
  13   4  -2          5.88         18.92         5.65 o                         
  14   4  -2         25.86         32.08         6.77 o                         
   0   5  -2        391.86        390.21         7.57 o                         
   1   5  -2        382.22        363.46         5.21 o                         
   2   5  -2         96.26        110.97         3.03 o                         
   3   5  -2        146.47        142.92         3.66 o                         
   4   5  -2        137.28        124.58         4.18 o                         
   5   5  -2        212.85        219.93         4.54 o                         
   6   5  -2        265.85        266.05         5.19 o                         
   7   5  -2         65.54         82.52         3.48 o                         
   8   5  -2         17.86         23.69         2.67 o                         
   9   5  -2        128.80        125.18         5.68 o                         
  10   5  -2         55.08         48.67         4.14 o                         
  11   5  -2         91.14         96.96         5.86 o                         
  12   5  -2         26.10         27.31         4.05 o                         
  13   5  -2         14.22         34.71         7.90 o                         
  14   5  -2          9.50         28.54        10.64 o                         
   0   6  -2        414.63        437.77         7.57 o                         
   1   6  -2        790.80        842.17         8.78 o                         
   2   6  -2        293.72        305.66         4.61 o                         
   3   6  -2         58.82         66.36         2.92 o                         
   4   6  -2        111.95        129.44         4.11 o                         
   5   6  -2         44.45         56.67         3.00 o                         
   6   6  -2        506.76        509.29         7.56 o                         
   7   6  -2         77.98         83.18         3.74 o                         
   8   6  -2        142.32        144.88         4.98 o                         
   9   6  -2          8.89          4.22         2.91 o                         
  10   6  -2         13.09         11.23         3.67 o                         
  11   6  -2          5.75          5.29         3.01 o                         
  12   6  -2         15.03         19.12         3.64 o                         
  13   6  -2         65.29         68.52        10.96 o                         
   0   7  -2        491.76        531.52         9.07 o                         
   1   7  -2       1056.97       1145.36        11.61 o                         
   2   7  -2         49.85         49.37         2.51 o                         
   3   7  -2        101.02        108.91         3.26 o                         
   4   7  -2         88.91        105.72         3.99 o                         
   5   7  -2         19.22         18.46         2.84 o                         
   6   7  -2          9.68         11.29         2.49 o                         
   7   7  -2        244.80        242.70         5.84 o                         
   8   7  -2        177.56        180.27         5.97 o                         
   9   7  -2         69.49         66.54         4.43 o                         
  10   7  -2         23.07         24.40         4.16 o                         
  11   7  -2        127.17        121.30         6.81 o                         
  12   7  -2         19.38         28.16         5.09 o                         
  13   7  -2          0.95         25.05        13.38 o                         
   0   8  -2       1194.79       1269.52        17.35 o                         
   1   8  -2        194.16        180.93         4.09 o                         
   2   8  -2         23.03         31.40         2.31 o                         
   3   8  -2        181.50        179.15         4.17 o                         
   4   8  -2         95.28        102.87         3.99 o                         
   5   8  -2         52.39         51.47         3.67 o                         
   6   8  -2         49.86         58.57         3.70 o                         
   7   8  -2        752.53        683.73        10.19 o                         
   8   8  -2        109.82        124.67         6.07 o                         
   9   8  -2         48.73         52.45         5.35 o                         
  10   8  -2        308.80        275.48         8.67 o                         
  11   8  -2          2.10          7.53         3.12 o                         
  12   8  -2         10.63         29.29         6.11 o                         
  13   8  -2         28.88        123.03        29.16 o                         
   0   9  -2        246.31        258.50         7.04 o                         
   1   9  -2        174.93        198.15         4.51 o                         
   2   9  -2        257.95        272.33         5.13 o                         
   3   9  -2         15.61         15.10         2.31 o                         
   4   9  -2         48.04         51.59         3.33 o                         
   5   9  -2        152.51        166.57         5.24 o                         
   6   9  -2        538.22        500.79         9.49 o                         
   7   9  -2        397.94        367.11         8.42 o                         
   8   9  -2         29.31         30.12         4.57 o                         
   9   9  -2        107.86        117.10         7.02 o                         
  10   9  -2          0.55         11.16         3.61 o                         
  11   9  -2         10.32         28.48         5.89 o                         
  12   9  -2         43.34         66.25         8.74 o                         
   0  10  -2        422.64        446.42        10.65 o                         
   1  10  -2        148.37        152.09         4.47 o                         
   2  10  -2         42.22         47.42         3.06 o                         
   3  10  -2        223.17        228.17         5.37 o                         
   4  10  -2         20.52         23.40         3.05 o                         
   5  10  -2          4.57          5.01         2.99 o                         
   6  10  -2        520.46        472.54         9.71 o                         
   7  10  -2         41.58         52.45         4.81 o                         
   8  10  -2         91.38         99.31         9.00 o                         
   9  10  -2        180.52        186.46        10.30 o                         
  10  10  -2         25.16         31.50         5.88 o                         
  11  10  -2         24.09         28.76         5.93 o                         
  12  10  -2         14.14         15.95         7.49 o                         
   0  11  -2         79.71         74.74         5.28 o                         
   1  11  -2        302.86        273.22         5.87 o                         
   2  11  -2         24.96         28.79         3.02 o                         
   3  11  -2         39.13         42.63         3.38 o                         
   4  11  -2        573.99        558.43         8.80 o                         
   5  11  -2        128.58        154.38         6.36 o                         
   6  11  -2        397.52        384.87         8.37 o                         
   7  11  -2         31.53         30.74         5.01 o                         
   8  11  -2        180.68        178.65        12.40 o                         
   9  11  -2         14.95         19.49         3.78 o                         
  10  11  -2         45.48         59.85         9.84 o                         
  11  11  -2         26.11         30.28         8.44 o                         
   0  12  -2        198.07        194.51         8.21 o                         
   1  12  -2        223.20        221.41         5.86 o                         
   2  12  -2        425.06        388.68         7.30 o                         
   3  12  -2         15.80         17.24         3.31 o                         
   4  12  -2        417.96        388.38         8.57 o                         
   5  12  -2         22.09         29.33         3.97 o                         
   6  12  -2        211.92        198.53         8.57 o                         
   7  12  -2        150.38        148.23        11.30 o                         
   8  12  -2        111.80        132.27         9.76 o                         
   9  12  -2         22.34         41.71         8.35 o                         
  10  12  -2         18.64         38.67         9.86 o                         
   0  13  -2         17.58         23.36         4.72 o                         
   1  13  -2         99.51        110.72         6.33 o                         
   2  13  -2        328.87        303.80         6.99 o                         
   3  13  -2        299.61        264.41         6.62 o                         
   4  13  -2         38.85         43.28         3.88 o                         
   5  13  -2         44.59         44.48         4.51 o                         
   6  13  -2        208.27        201.61        12.21 o                         
   7  13  -2         65.24         70.29         7.43 o                         
   8  13  -2         13.88         20.23         8.13 o                         
   9  13  -2         11.45          9.85         6.54 o                         
   0  14  -2        519.81        432.47        12.30 o                         
   1  14  -2          8.01          8.41         3.54 o                         
   2  14  -2         60.21         58.23         4.69 o                         
   3  14  -2         37.17         37.36         4.03 o                         
   4  14  -2        127.45        122.71         8.67 o                         
   5  14  -2         26.59         32.62         7.13 o                         
   6  14  -2        369.82        337.32        11.52 o                         
   7  14  -2         14.59         29.69         9.19 o                         
   8  14  -2         30.12         34.42        20.47 o                         
   0  15  -2         11.94         15.67         5.06 o                         
   1  15  -2         19.91         26.56         4.16 o                         
   2  15  -2         13.15         14.58         4.12 o                         
   3  15  -2         12.59         17.31         3.68 o                         
   4  15  -2         85.39         82.40         9.09 o                         
   5  15  -2          5.17         17.26         7.06 o                         
   6  15  -2         32.31         85.34        14.07 o                         
   7  15  -2          4.09         32.06        15.80 o                         
   0  16  -2         67.81         84.93        17.96 o                         
   1  16  -2         37.36         27.47         5.95 o                         
   2  16  -2          7.47         29.45         9.52 o                         
   3  16  -2          6.66         21.24         5.65 o                         
   4  16  -2         35.46         38.39        15.70 o                         
   5  16  -2          8.70         30.50        17.40 o                         
   0  17  -2          7.90        150.42        25.44 o                         
   1  17  -2         42.79         67.99        21.55 o                         
   2  17  -2          0.96         20.24        14.92 o                         
   2   0  -1        494.08        505.07         8.17 o                         
   4   0  -1       1227.37       1243.53        17.02 o                         
   6   0  -1       1780.39       1836.97        23.33 o                         
   8   0  -1        125.40        116.75         5.27 o                         
  10   0  -1        682.81        660.73        12.72 o                         
  12   0  -1        223.19        209.15        10.19 o                         
  14   0  -1         22.13         22.64        10.30 o                         
   1   1  -1        507.14        478.67         5.02 o                         
   2   1  -1       7052.31       4665.26       316.44 o                         
   3   1  -1        102.58         89.15         2.31 o                         
   4   1  -1         84.86         75.73         2.32 o                         
   5   1  -1        866.29        865.97         8.96 o                         
   6   1  -1        316.42        325.20         4.95 o                         
   7   1  -1         58.35         56.36         2.70 o                         
   8   1  -1         44.64         55.58         2.83 o                         
   9   1  -1          7.35          6.52         2.31 o                         
  10   1  -1        243.61        223.96         5.44 o                         
  11   1  -1        243.71        220.16         6.20 o                         
  12   1  -1         29.64         35.16         3.74 o                         
  13   1  -1         14.44          9.46         3.75 o                         
  14   1  -1         15.80         12.34         4.70 o                         
  15   1  -1         33.77         39.98         8.03 o                         
   1   2  -1       7324.93       4150.95       275.17 o                         
   3   2  -1        178.70        142.77         3.16 o                         
   4   2  -1        579.93        594.35         6.92 o                         
   5   2  -1        475.93        529.69         6.49 o                         
   6   2  -1        327.50        316.96         4.91 o                         
   7   2  -1         52.23         75.57         2.98 o                         
   8   2  -1         89.21         87.58         3.29 o                         
   9   2  -1          6.50          8.17         2.38 o                         
  10   2  -1         85.22         95.73         4.02 o                         
  11   2  -1        652.02        604.23         9.09 o                         
  12   2  -1         98.70         86.02         4.75 o                         
  13   2  -1         64.63         67.44         4.99 o                         
  14   2  -1         26.31         22.41         4.44 o                         
   1   3  -1        107.39        113.02         2.56 o                         
   2   3  -1        745.58        711.38         7.53 o                         
   3   3  -1        714.27        704.90         8.74 o                         
   4   3  -1       1794.87       1867.67        19.35 o                         
   5   3  -1       1588.88       1643.69        16.60 o                         
   6   3  -1        125.09        147.18         3.95 o                         
   7   3  -1        676.16        688.03         8.45 o                         
   8   3  -1        115.05        144.29         4.31 o                         
   9   3  -1        196.23        189.24         4.83 o                         
  10   3  -1        181.64        175.33         5.12 o                         
  11   3  -1         29.22         30.69         3.26 o                         
  12   3  -1         38.81         39.97         4.21 o                         
  13   3  -1          1.64          8.05         3.57 o                         
  14   3  -1         14.91         26.25         6.35 o                         
   1   4  -1        463.02        432.75         5.59 o                         
   2   4  -1         52.55         54.26         2.40 o                         
   3   4  -1       1081.88       1166.64        11.83 o                         
   4   4  -1       1018.53       1068.07        14.17 o                         
   5   4  -1        856.15        924.90        10.40 o                         
   6   4  -1        261.65        252.05         5.15 o                         
   7   4  -1         20.20         28.89         2.82 o                         
   8   4  -1        132.70        128.33         4.73 o                         
   9   4  -1        190.45        194.72         5.57 o                         
  10   4  -1        210.87        186.44         6.36 o                         
  11   4  -1        276.06        265.44         6.82 o                         
  12   4  -1         29.56         27.37         4.25 o                         
  13   4  -1         30.70         27.59         5.04 o                         
  14   4  -1          0.00         14.59         6.61 o                         
   1   5  -1        595.41        609.58         7.02 o                         
   2   5  -1        277.81        289.29         4.80 o                         
   3   5  -1        611.73        679.10         8.24 o                         
   4   5  -1       1084.75       1160.60        12.58 o                         
   5   5  -1       3813.65       3973.29        58.99 o                         
   6   5  -1        183.82        197.37         4.86 o                         
   7   5  -1        639.02        620.57         8.70 o                         
   8   5  -1         53.66         61.52         3.62 o                         
   9   5  -1         51.92         50.23         3.82 o                         
  10   5  -1         29.42         25.09         3.80 o                         
  11   5  -1        235.07        209.41         7.01 o                         
  12   5  -1         78.87         71.40         5.32 o                         
  13   5  -1         44.20         40.74         4.24 o                         
  14   5  -1         87.49         86.45        13.26 o                         
   1   6  -1       1065.13       1161.04        11.64 o                         
   2   6  -1        119.77        116.38         3.37 o                         
   3   6  -1         66.37         82.36         3.28 o                         
   4   6  -1        856.51        911.66        10.46 o                         
   5   6  -1        140.45        156.07         4.65 o                         
   6   6  -1         77.46         86.47         3.68 o                         
   7   6  -1         81.49         97.20         4.40 o                         
   8   6  -1         96.14        104.53         4.54 o                         
   9   6  -1         10.40          4.78         3.05 o                         
  10   6  -1         27.22         19.43         3.72 o                         
  11   6  -1        107.33        119.71         6.36 o                         
  12   6  -1        138.34        129.77        10.89 o                         
  13   6  -1          2.93         16.61         5.33 o                         
  14   6  -1          9.25         25.74        10.28 o                         
   1   7  -1       1621.10       1725.52        16.36 o                         
   2   7  -1        621.78        721.86         9.03 o                         
   3   7  -1        564.40        565.89         7.63 o                         
   4   7  -1          4.58          2.58         2.30 o                         
   5   7  -1        251.76        237.95         5.44 o                         
   6   7  -1         70.07         63.95         3.41 o                         
   7   7  -1        178.59        168.51         5.25 o                         
   8   7  -1          5.56          3.41         2.86 o                         
   9   7  -1         49.48         57.83         4.50 o                         
  10   7  -1         13.54         11.58         4.05 o                         
  11   7  -1        239.22        219.43        13.73 o                         
  12   7  -1         24.18         34.87         4.35 o                         
  13   7  -1         12.13         19.54         5.92 o                         
   1   8  -1        252.86        260.18         4.89 o                         
   2   8  -1        287.75        298.23         5.38 o                         
   3   8  -1        204.80        216.79         4.97 o                         
   4   8  -1        395.36        388.23         6.81 o                         
   5   8  -1        110.40        124.71         4.50 o                         
   6   8  -1          3.71          4.22         2.86 o                         
   7   8  -1         18.51         15.14         2.93 o                         
   8   8  -1        509.39        481.36         8.66 o                         
   9   8  -1        149.22        138.16         6.33 o                         
  10   8  -1         49.66         43.02         4.99 o                         
  11   8  -1          9.18         10.35         4.05 o                         
  12   8  -1         35.83         45.69         5.20 o                         
  13   8  -1          4.21         29.16        10.83 o                         
   1   9  -1        531.87        483.21         7.07 o                         
   2   9  -1        125.58        139.78         4.34 o                         
   3   9  -1        221.50        230.20         5.10 o                         
   4   9  -1         41.24         39.51         3.04 o                         
   5   9  -1        222.64        197.90         5.68 o                         
   6   9  -1        130.84        138.06         5.36 o                         
   7   9  -1        144.07        153.01         5.42 o                         
   8   9  -1        459.44        418.78         9.26 o                         
   9   9  -1        336.16        287.95         7.67 o                         
  10   9  -1         40.01         39.24         4.60 o                         
  11   9  -1         70.78         64.54         5.93 o                         
  12   9  -1         11.27         27.90         7.15 o                         
   1  10  -1         43.58         41.60         3.05 o                         
   2  10  -1        149.43        155.58         4.79 o                         
   3  10  -1         27.89         29.14         3.03 o                         
   4  10  -1        223.48        206.20         5.45 o                         
   5  10  -1       1022.46        962.10        11.93 o                         
   6  10  -1         54.51         53.55         4.32 o                         
   7  10  -1         58.62         62.36         4.50 o                         
   8  10  -1         36.23         38.55         4.66 o                         
   9  10  -1         31.86         35.54         5.70 o                         
  10  10  -1         77.11         90.12         9.14 o                         
  11  10  -1         11.27         27.67         5.02 o                         
  12  10  -1         23.18         50.35        12.59 o                         
   1  11  -1         64.31         69.92         3.80 o                         
   2  11  -1        143.86        153.36         5.13 o                         
   3  11  -1        530.69        511.38         8.21 o                         
   4  11  -1        637.87        597.11         9.21 o                         
   5  11  -1        136.46        150.15         5.45 o                         
   6  11  -1        141.22        137.44         5.86 o                         
   7  11  -1         75.00         66.43         5.80 o                         
   8  11  -1         34.67         33.71         5.95 o                         
   9  11  -1         12.01          6.41         3.98 o                         
  10  11  -1         45.91         51.90         6.20 o                         
  11  11  -1         17.04         27.41         6.51 o                         
   1  12  -1         53.22         63.33         4.05 o                         
   2  12  -1         90.06         89.93         4.56 o                         
   3  12  -1        155.87        176.42         5.86 o                         
   4  12  -1        811.31        713.66        11.76 o                         
   5  12  -1        447.69        431.46         8.32 o                         
   6  12  -1        102.91        101.26         5.62 o                         
   7  12  -1          6.48          1.70         4.39 o                         
   8  12  -1         16.01         13.84         4.19 o                         
   9  12  -1          7.50         15.13         5.06 o                         
  10  12  -1         30.51         38.48         6.15 o                         
  11  12  -1         26.00         47.69        13.61 o                         
   1  13  -1        145.81        149.59         5.53 o                         
   2  13  -1          5.31          3.62         3.22 o                         
   3  13  -1         39.27         33.86         4.14 o                         
   4  13  -1        187.95        170.69         8.64 o                         
   5  13  -1        181.93        188.38         9.74 o                         
   6  13  -1         80.01         72.70         6.88 o                         
   7  13  -1         28.53         36.34         5.02 o                         
   8  13  -1         39.28         40.19         4.37 o                         
   9  13  -1          5.10         18.17         5.05 o                         
  10  13  -1         45.80         49.22         7.62 o                         
   1  14  -1        124.04        128.98         6.86 o                         
   2  14  -1          2.34          3.59         3.76 o                         
   3  14  -1         62.51         64.83         5.36 o                         
   4  14  -1         11.78         15.66         4.39 o                         
   5  14  -1         30.09         29.41         4.48 o                         
   6  14  -1          4.13         -0.58         4.05 o                         
   7  14  -1         14.36         17.71         5.22 o                         
   8  14  -1          0.25          5.90         6.08 o                         
   9  14  -1         37.45         52.43         9.19 o                         
   1  15  -1         23.59         26.31         4.48 o                         
   2  15  -1         13.76         15.27         4.01 o                         
   3  15  -1         24.68         26.93         4.12 o                         
   4  15  -1         21.40         18.41         4.51 o                         
   5  15  -1          8.97          9.56         4.44 o                         
   6  15  -1          3.77          7.99         4.95 o                         
   7  15  -1         16.44         21.93         7.71 o                         
   1  16  -1         30.09         26.29         4.17 o                         
   2  16  -1          1.58         10.67         3.99 o                         
   3  16  -1         25.26         30.97         4.33 o                         
   4  16  -1          2.88          6.59         4.40 o                         
   5  16  -1          9.12         16.46         7.79 o                         
   6  16  -1          8.65         32.66        14.02 o                         
   1  17  -1         41.89         50.68         8.26 o                         
   2  17  -1         53.83         63.83        10.65 o                         
   3  17  -1         20.60         18.95         7.85 o                         
   4  17  -1         31.05         35.63         9.67 o                         
   2   0   0        143.46        197.56         3.75 o                         
   4   0   0       3304.06       2446.36       367.46 o                         
   6   0   0         63.50         89.04         4.90 o                         
   8   0   0          2.67          9.54         2.83 o                         
  10   0   0       1648.13       1647.67        23.74 o                         
  12   0   0       1351.45       1233.88        21.89 o                         
  14   0   0         20.95         25.97         5.22 o                         
   1   1   0       4731.97       2604.30       259.70 o                         
   2   1   0          9.65          9.87         1.13 o                         
   3   1   0       1743.40       1695.35        66.70 o                         
   4   1   0        307.12        312.89         4.39 o                         
   5   1   0        397.17        390.92         5.49 o                         
   6   1   0        706.31        758.28         9.03 o                         
   7   1   0        453.52        439.97         6.56 o                         
   8   1   0         50.69         69.45         3.14 o                         
   9   1   0         25.59         15.53         2.44 o                         
  10   1   0          1.45          4.97         2.51 o                         
  11   1   0        463.98        456.16         8.36 o                         
  12   1   0        158.89        161.36         6.11 o                         
  13   1   0         15.88         11.51         3.55 o                         
  14   1   0         33.95         38.09         4.26 o                         
  15   1   0          1.10         12.48         6.07 o                         
   1   2   0         58.10         75.93         1.93 o                         
   2   2   0       4518.93       2960.11       234.68 o                         
   3   2   0        223.21        219.74         3.58 o                         
   4   2   0         17.49          8.06         1.66 o                         
   5   2   0         18.10         20.40         2.04 o                         
   6   2   0       2173.58       2216.15        21.24 o                         
   7   2   0         82.48        105.04         3.63 o                         
   8   2   0         58.72         70.71         3.19 o                         
   9   2   0         96.01         94.14         3.81 o                         
  10   2   0       1368.36       1264.97        15.01 o                         
  11   2   0        115.16        114.41         4.90 o                         
  12   2   0        161.80        172.87         6.26 o                         
  13   2   0         23.00         19.66         3.50 o                         
  14   2   0         45.72         37.46         4.48 o                         
  15   2   0         21.47         29.48         7.41 o                         
   0   3   0        186.13        216.31         4.42 o                         
   1   3   0        886.32        883.55         9.81 o                         
   2   3   0        383.78        404.63         5.20 o                         
   3   3   0        287.53        314.48         5.00 o                         
   4   3   0       1772.97       1757.89        17.19 o                         
   5   3   0       1083.04       1090.70        11.22 o                         
   6   3   0       2376.32       2580.59        25.80 o                         
   7   3   0        103.11        107.92         3.73 o                         
   8   3   0        222.34        212.32         4.84 o                         
   9   3   0        159.62        165.22         4.74 o                         
  10   3   0         34.79         32.95         3.29 o                         
  11   3   0        921.24        869.65        17.21 o                         
  12   3   0        202.67        177.40         7.11 o                         
  13   3   0         28.69         18.86         3.48 o                         
  14   3   0          1.35          5.05         4.76 o                         
   1   4   0        150.99        149.46         3.18 o                         
   2   4   0         23.42         21.24         2.23 o                         
   3   4   0         53.85         46.31         2.38 o                         
   4   4   0        143.00        189.81         3.92 o                         
   5   4   0         96.67        100.40         3.32 o                         
   6   4   0        122.29        123.09         3.68 o                         
   7   4   0        352.59        386.37         6.47 o                         
   8   4   0          2.95          0.14         2.27 o                         
   9   4   0        102.71         88.42         4.22 o                         
  10   4   0         20.19         17.59         3.45 o                         
  11   4   0         10.45         18.54         3.96 o                         
  12   4   0         45.27         46.55         5.51 o                         
  13   4   0         69.71         62.13         5.63 o                         
  14   4   0         20.60         19.88         6.37 o                         
   0   5   0        758.61        732.10        11.70 o                         
   1   5   0        274.73        324.33         4.79 o                         
   2   5   0          5.73         16.52         2.07 o                         
   3   5   0        220.43        226.20         4.52 o                         
   4   5   0        611.64        615.56         8.24 o                         
   5   5   0       1448.98       1540.96        15.33 o                         
   6   5   0         63.39         72.56         3.22 o                         
   7   5   0        284.26        343.22         5.93 o                         
   8   5   0          0.00         -0.30         2.38 o                         
   9   5   0        199.19        190.18         5.46 o                         
  10   5   0        349.02        318.93         7.87 o                         
  11   5   0        316.51        294.43         8.89 o                         
  12   5   0         11.53         16.01         4.69 o                         
  13   5   0          6.11          6.44         4.21 o                         
  14   5   0          6.21         16.04         4.75 o                         
   0   6   0       1232.42       1223.29        17.19 o                         
   1   6   0          0.05          0.77         1.88 o                         
   2   6   0        344.63        397.55         5.98 o                         
   3   6   0        266.17        280.70         5.35 o                         
   4   6   0        118.85        126.44         4.11 o                         
   5   6   0         66.55         82.81         3.69 o                         
   6   6   0          5.46         25.45         2.58 o                         
   7   6   0          2.33          0.44         2.24 o                         
   8   6   0          0.01         -1.18         2.32 o                         
   9   6   0         17.81         16.21         3.19 o                         
  10   6   0          4.56          1.96         3.15 o                         
  11   6   0         41.13         41.31         4.85 o                         
  12   6   0          6.04         11.47         3.94 o                         
  13   6   0         15.54         24.10         4.36 o                         
  14   6   0          0.13         13.08         5.01 o                         
   0   7   0         50.63         53.41         3.80 o                         
   1   7   0       2701.76       2952.01        36.01 o                         
   2   7   0          0.00         -1.03         1.99 o                         
   3   7   0         14.91         13.88         2.49 o                         
   4   7   0        288.03        339.07         6.09 o                         
   5   7   0          2.59          0.61         2.34 o                         
   6   7   0         93.74        115.11         4.13 o                         
   7   7   0        539.91        517.86         8.18 o                         
   8   7   0        187.46        203.08         5.81 o                         
   9   7   0         71.16         63.08         4.57 o                         
  10   7   0         44.24         37.68         4.39 o                         
  11   7   0        152.28        164.78        10.09 o                         
  12   7   0         17.97         25.80         4.17 o                         
  13   7   0         47.62         50.16         5.59 o                         
   0   8   0       3244.27       3530.28        53.32 o                         
   1   8   0        146.42        179.32         4.65 o                         
   2   8   0         29.28         37.52         2.79 o                         
   3   8   0         12.17         18.15         2.34 o                         
   4   8   0          2.64          0.91         2.21 o                         
   5   8   0         61.61         56.57         3.41 o                         
   6   8   0          1.38         -1.11         2.52 o                         
   7   8   0        807.48        770.53        10.42 o                         
   8   8   0        372.51        332.55         7.23 o                         
   9   8   0         15.35         12.07         3.58 o                         
  10   8   0        211.04        199.76         8.28 o                         
  11   8   0          9.39         21.44         4.24 o                         
  12   8   0         27.20         35.04         4.73 o                         
  13   8   0         45.20         51.63         6.06 o                         
   0   9   0       1407.38       1525.73        22.01 o                         
   1   9   0        147.58        142.04         4.39 o                         
   2   9   0        557.15        600.09         8.13 o                         
   3   9   0         22.47         39.88         2.94 o                         
   4   9   0        238.97        229.29         5.28 o                         
   5   9   0         81.41         87.28         4.16 o                         
   6   9   0         12.37         12.01         3.01 o                         
   7   9   0        285.22        247.30         6.25 o                         
   8   9   0          1.33          0.42         3.33 o                         
   9   9   0        212.11        180.12         8.61 o                         
  10   9   0          2.97          3.62         4.56 o                         
  11   9   0         39.19         38.91         4.52 o                         
  12   9   0         82.97         86.84         8.72 o                         
  13   9   0         41.02        152.50        18.13 o                         
   0  10   0        189.13        200.14         6.89 o                         
   1  10   0          0.61          0.84         2.38 o                         
   2  10   0         11.85         10.96         2.60 o                         
   3  10   0        207.95        194.59         5.20 o                         
   4  10   0        283.85        259.18         5.81 o                         
   5  10   0         82.46         95.03         4.32 o                         
   6  10   0        156.85        172.27         5.98 o                         
   7  10   0        535.13        482.77         9.09 o                         
   8  10   0        338.09        291.69         7.90 o                         
   9  10   0        110.10        105.17         6.08 o                         
  10  10   0          7.31         13.34         4.08 o                         
  11  10   0         44.76         36.27         5.41 o                         
  12  10   0          8.49         33.26         7.71 o                         
   0  11   0         20.36         36.79         4.99 o                         
   1  11   0        288.65        278.78         6.34 o                         
   2  11   0         31.03         45.70         3.40 o                         
   3  11   0        524.40        479.82         8.02 o                         
   4  11   0        159.65        156.02         5.17 o                         
   5  11   0          1.31          1.81         3.09 o                         
   6  11   0       1238.82       1126.10        15.18 o                         
   7  11   0        226.60        205.18         7.77 o                         
   8  11   0         96.54         86.71         7.19 o                         
   9  11   0         23.17         29.71         4.36 o                         
  10  11   0        111.62        111.10         7.99 o                         
  11  11   0         24.91         34.53         5.14 o                         
   0  12   0         38.72         77.30         6.28 o                         
   1  12   0        182.25        185.10         5.97 o                         
   2  12   0        922.19        818.18        11.09 o                         
   3  12   0        160.49        162.77         5.74 o                         
   4  12   0         58.52         59.94         4.64 o                         
   5  12   0          2.05          8.44         3.60 o                         
   6  12   0       1558.07       1353.72        21.87 o                         
   7  12   0        157.37        153.48         8.28 o                         
   8  12   0         28.54         39.04         4.96 o                         
   9  12   0         57.89         57.77         6.63 o                         
  10  12   0         17.69         25.52         4.35 o                         
  11  12   0          2.88         57.52        13.23 o                         
   0  13   0         32.92         69.90         7.10 o                         
   1  13   0        236.42        211.95         6.90 o                         
   2  13   0        371.48        367.37         8.18 o                         
   3  13   0        118.38        121.02         5.53 o                         
   4  13   0         33.51         44.13         4.72 o                         
   5  13   0         29.52         33.57         4.74 o                         
   6  13   0         15.54         18.90         4.95 o                         
   7  13   0         26.18         19.28         5.86 o                         
   8  13   0         18.85         18.01         4.49 o                         
   9  13   0         33.82         37.48         5.14 o                         
  10  13   0          1.40         63.94        13.60 o                         
   0  14   0        360.51        332.00        13.06 o                         
   1  14   0          9.84          6.14         3.86 o                         
   2  14   0          9.84         10.70         4.00 o                         
   3  14   0        184.07        177.24         7.65 o                         
   4  14   0        740.81        647.65        12.76 o                         
   5  14   0         10.31          7.06         3.98 o                         
   6  14   0         97.70        101.58         7.24 o                         
   7  14   0         13.94         14.52         4.60 o                         
   8  14   0         52.45         51.30         6.84 o                         
   9  14   0          3.96         53.93        11.50 o                         
   0  15   0        174.60        204.85        14.06 o                         
   1  15   0        131.92        150.00         8.30 o                         
   2  15   0          0.16          0.57         4.11 o                         
   3  15   0          6.72         14.48         4.07 o                         
   4  15   0          7.03         11.51         3.97 o                         
   5  15   0          0.02          2.97         4.69 o                         
   6  15   0         15.86         12.20         4.99 o                         
   7  15   0         12.91         14.50         5.11 o                         
   8  15   0          0.00         33.14        14.13 o                         
   0  16   0          0.00         17.99         5.49 o                         
   1  16   0         45.01         39.12         4.80 o                         
   2  16   0         35.68         36.98         4.82 o                         
   3  16   0          3.44          9.71         4.29 o                         
   4  16   0          0.01          8.01         4.38 o                         
   5  16   0          0.92         12.62         4.53 o                         
   6  16   0         90.01        101.40        11.67 o                         
   0  17   0          8.94         17.13         5.61 o                         
   1  17   0          1.46          8.62         4.68 o                         
   2  17   0          0.05          3.90         5.77 o                         
   3  17   0         20.62         28.83         4.78 o                         
   4  17   0          0.05         16.88         7.06 o                         
   2   0   1        493.57        510.47         6.87 o                         
   4   0   1       1226.85       1271.93        17.92 o                         
   6   0   1       1781.28       1821.54        26.06 o                         
   8   0   1        125.11        117.03         5.54 o                         
  10   0   1        683.11        640.24        12.59 o                         
  12   0   1        223.41        218.23        10.28 o                         
  14   0   1         22.20         29.30         5.78 o                         
   1   1   1        507.00        485.34         4.44 o                         
   2   1   1       7050.30       5224.49       295.52 o                         
   3   1   1        102.45         87.14         2.30 o                         
   4   1   1         84.71         71.43         2.38 o                         
   5   1   1        866.15        885.29         9.34 o                         
   6   1   1        316.40        324.07         5.22 o                         
   7   1   1         58.32         54.36         2.91 o                         
   8   1   1         44.57         52.31         2.93 o                         
   9   1   1          7.34         10.76         2.41 o                         
  10   1   1        243.54        226.33         5.67 o                         
  11   1   1        243.66        221.15         6.45 o                         
  12   1   1         29.56         33.19         4.14 o                         
  13   1   1         14.33         12.31         3.59 o                         
  14   1   1         15.81         25.70         3.82 o                         
  15   1   1         33.81         28.13         5.92 o                         
   1   2   1       7324.70       4641.27       253.33 o                         
   2   2   1       2523.52       1472.09       259.44 o                         
   3   2   1        178.57        151.91         3.07 o                         
   4   2   1        580.38        585.58         6.36 o                         
   5   2   1        475.10        549.20         6.50 o                         
   6   2   1        327.05        319.91         5.09 o                         
   7   2   1         52.43         70.98         3.01 o                         
   8   2   1         89.33         85.83         3.46 o                         
   9   2   1          6.46          9.23         2.45 o                         
  10   2   1         85.11         90.96         4.15 o                         
  11   2   1        652.52        605.48         9.98 o                         
  12   2   1         98.83         90.23         5.30 o                         
  13   2   1         64.46         61.84         4.59 o                         
  14   2   1         26.35         24.50         4.66 o                         
   1   3   1        107.65        109.84         2.62 o                         
   2   3   1        746.02        716.66         7.71 o                         
   3   3   1        715.84        718.30         8.28 o                         
   4   3   1       1796.08       1851.07        18.66 o                         
   5   3   1       1587.51       1652.43        15.76 o                         
   6   3   1        125.12        157.99         4.19 o                         
   7   3   1        675.59        683.88         8.67 o                         
   8   3   1        115.15        142.66         4.26 o                         
   9   3   1        196.36        195.85         5.12 o                         
  10   3   1        181.55        171.60         5.40 o                         
  11   3   1         29.23         33.97         3.80 o                         
  12   3   1         38.59         35.48         4.42 o                         
  13   3   1          1.63          0.79         4.62 o                         
  14   3   1         14.96         27.30         7.09 o                         
   1   4   1        463.47        424.05         5.18 o                         
   2   4   1         52.63         59.01         2.42 o                         
   3   4   1       1082.78       1169.60        13.46 o                         
   4   4   1       1017.30       1065.34        10.94 o                         
   5   4   1        854.54        932.76         9.95 o                         
   6   4   1        261.87        260.79         4.88 o                         
   7   4   1         20.05         30.11         2.52 o                         
   8   4   1        132.78        126.20         4.29 o                         
   9   4   1        190.46        200.22         5.54 o                         
  10   4   1        210.53        187.58         6.02 o                         
  11   4   1        276.13        268.11         7.85 o                         
  12   4   1         29.61         20.35         4.54 o                         
  13   4   1         30.71         30.02         4.81 o                         
  14   4   1          0.00          9.22         7.88 o                         
   1   5   1        596.17        600.01         7.07 o                         
   2   5   1        277.61        298.62         5.12 o                         
   3   5   1        611.48        668.19         8.43 o                         
   4   5   1       1084.97       1148.26        12.21 o                         
   5   5   1       3814.27       3959.87        54.87 o                         
   6   5   1        183.84        192.41         4.55 o                         
   7   5   1        639.15        617.97         8.21 o                         
   8   5   1         53.71         56.09         3.31 o                         
   9   5   1         52.24         45.02         3.48 o                         
  10   5   1         29.44         22.68         3.90 o                         
  11   5   1        235.42        218.96         8.68 o                         
  12   5   1         79.01         74.17         5.30 o                         
  13   5   1         44.16         34.97         4.62 o                         
  14   5   1         87.53         84.72         6.46 o                         
   1   6   1       1066.15       1157.43        12.05 o                         
   2   6   1        118.96        115.05         3.44 o                         
   3   6   1         66.03         77.69         3.14 o                         
   4   6   1        856.89        902.00        10.36 o                         
   5   6   1        141.15        159.70         4.28 o                         
   6   6   1         77.54         81.15         3.47 o                         
   7   6   1         81.94         91.39         3.72 o                         
   8   6   1         96.05         98.69         4.11 o                         
   9   6   1         10.35          6.81         2.96 o                         
  10   6   1         27.03         20.02         3.91 o                         
  11   6   1        107.38        111.80         6.65 o                         
  12   6   1        138.32        121.17         6.95 o                         
  13   6   1          2.96         14.30         4.28 o                         
  14   6   1          9.29         27.40         5.14 o                         
   1   7   1       1621.94       1692.72        16.88 o                         
   2   7   1        621.86        715.39         9.05 o                         
   3   7   1        564.22        552.68         8.28 o                         
   4   7   1          4.59         -0.08         2.04 o                         
   5   7   1        251.77        238.82         5.21 o                         
   6   7   1         70.15         64.69         3.43 o                         
   7   7   1        178.38        168.30         4.83 o                         
   8   7   1          5.48          5.94         2.87 o                         
   9   7   1         49.46         51.09         4.18 o                         
  10   7   1         13.47         15.31         4.24 o                         
  11   7   1        239.70        218.01         9.35 o                         
  12   7   1         24.14         27.39         4.18 o                         
  13   7   1         12.07         23.36         5.12 o                         
   1   8   1        252.41        251.57         5.04 o                         
   2   8   1        287.73        298.59         5.52 o                         
   3   8   1        204.78        205.32         4.92 o                         
   4   8   1        394.99        388.85         6.82 o                         
   5   8   1        110.66        113.96         4.42 o                         
   6   8   1          3.70          3.07         2.59 o                         
   7   8   1         18.66         17.19         2.86 o                         
   8   8   1        509.27        462.73         8.34 o                         
   9   8   1        149.27        142.10         6.34 o                         
  10   8   1         49.55         41.69         4.37 o                         
  11   8   1          9.10          8.15         4.10 o                         
  12   8   1         35.82         42.70         4.62 o                         
  13   8   1          4.22         27.12         6.30 o                         
   1   9   1        531.61        481.87         7.52 o                         
   2   9   1        125.76        139.25         4.46 o                         
   3   9   1        221.19        218.06         5.18 o                         
   4   9   1         41.13         43.27         3.11 o                         
   5   9   1        222.55        197.94         5.43 o                         
   6   9   1        130.67        138.53         5.23 o                         
   7   9   1        143.69        140.31         5.27 o                         
   8   9   1        459.94        420.33         9.29 o                         
   9   9   1        336.01        305.02         8.52 o                         
  10   9   1         40.10         36.89         4.55 o                         
  11   9   1         70.54         60.26         5.13 o                         
  12   9   1         11.24         26.29         6.21 o                         
   1  10   1         43.33         44.97         3.21 o                         
   2  10   1        149.56        153.63         4.89 o                         
   3  10   1         27.91         29.99         3.00 o                         
   4  10   1        223.77        210.67         5.48 o                         
   5  10   1       1022.86        934.42        11.96 o                         
   6  10   1         54.49         53.16         4.27 o                         
   7  10   1         58.49         58.04         4.41 o                         
   8  10   1         36.37         26.68         4.70 o                         
   9  10   1         31.96         32.54         4.70 o                         
  10  10   1         77.32         77.63         5.94 o                         
  11  10   1         11.20         17.06         4.17 o                         
  12  10   1         23.14         47.65         7.72 o                         
   1  11   1         64.23         65.44         3.82 o                         
   2  11   1        144.04        151.61         5.22 o                         
   3  11   1        530.78        508.17         8.56 o                         
   4  11   1        637.64        593.55         9.17 o                         
   5  11   1        136.44        140.47         5.56 o                         
   6  11   1        141.10        138.20         5.97 o                         
   7  11   1         74.99         72.39         5.53 o                         
   8  11   1         34.39         36.56         4.80 o                         
   9  11   1         12.04         11.87         4.38 o                         
  10  11   1         45.91         41.72         4.82 o                         
  11  11   1         17.07         23.62         4.39 o                         
   1  12   1         53.06         58.67         4.14 o                         
   2  12   1         90.10         93.52         4.83 o                         
   3  12   1        155.92        170.36         6.36 o                         
   4  12   1        811.35        713.20        11.38 o                         
   5  12   1        447.86        420.44         9.37 o                         
   6  12   1        102.94        100.96         6.02 o                         
   7  12   1          6.45          2.92         4.22 o                         
   8  12   1         15.96         13.54         4.34 o                         
   9  12   1          7.50         10.63         4.19 o                         
  10  12   1         30.38         32.94         5.63 o                         
  11  12   1         25.95         64.05         8.46 o                         
   1  13   1        145.91        151.29         6.05 o                         
   2  13   1          5.33         -0.46         3.64 o                         
   3  13   1         39.29         34.75         4.34 o                         
   4  13   1        187.77        179.75         7.22 o                         
   5  13   1        181.75        180.21         8.04 o                         
   6  13   1         79.98         83.53         5.74 o                         
   7  13   1         28.51         26.99         4.76 o                         
   8  13   1         39.33         31.89         4.99 o                         
   9  13   1          5.17          0.81         4.45 o                         
  10  13   1         45.87         67.28         7.44 o                         
   1  14   1        123.94        126.36         7.08 o                         
   2  14   1          2.33         -2.60         3.73 o                         
   3  14   1         62.50         53.31         5.28 o                         
   4  14   1         11.73         16.01         4.38 o                         
   5  14   1         30.14         30.78         4.99 o                         
   6  14   1          4.13          5.21         4.01 o                         
   7  14   1         14.38         12.53         5.01 o                         
   8  14   1          0.25         -2.47         4.61 o                         
   9  14   1         37.44         59.83         7.96 o                         
   1  15   1         23.52         18.12         4.73 o                         
   2  15   1         13.78         13.36         4.37 o                         
   3  15   1         24.74         24.77         4.55 o                         
   4  15   1         21.42         15.75         3.93 o                         
   5  15   1          9.00          6.21         3.98 o                         
   6  15   1          3.77          8.93         4.34 o                         
   7  15   1         16.43         29.96         5.27 o                         
   1  16   1         30.06         27.53         5.15 o                         
   2  16   1          1.58          5.35         4.33 o                         
   3  16   1         25.19         30.89         5.03 o                         
   4  16   1          2.89          3.24         4.03 o                         
   5  16   1          9.08         21.16         4.90 o                         
   6  16   1          8.66         20.77         6.61 o                         
   1  17   1         42.01         47.71         6.69 o                         
   2  17   1         53.88         74.00         7.54 o                         
   3  17   1         20.46         47.87         5.58 o                         
   4  17   1         31.07         48.70         7.08 o                         
   4   0   2       2554.40       2530.88        57.15 o                         
   6   0   2        208.82        192.99         5.79 o                         
   8   0   2         21.79         19.58         3.50 o                         
  10   0   2       1406.98       1336.09        21.78 o                         
  12   0   2        102.56        116.03         8.37 o                         
  14   0   2         24.22         29.11         5.81 o                         
   2   1   2       2904.88       2133.68       160.20 o                         
   3   1   2         12.83         17.71         1.43 o                         
   4   1   2        122.80        126.33         2.77 o                         
   5   1   2         69.57         74.98         2.65 o                         
   6   1   2        873.60        943.75        10.31 o                         
   7   1   2        371.90        408.03         6.03 o                         
   8   1   2         46.19         43.27         2.83 o                         
   9   1   2        567.45        553.29         8.26 o                         
  10   1   2        101.07        104.69         4.35 o                         
  11   1   2        137.12        144.03         5.35 o                         
  12   1   2         69.71         69.40         4.80 o                         
  13   1   2         91.03         82.83         5.03 o                         
  14   1   2         24.90         33.01         4.35 o                         
   1   2   2        186.21        198.83         2.78 o                         
   2   2   2        365.28        357.71         4.30 o                         
   3   2   2         67.52         69.59         2.51 o                         
   4   2   2        638.82        659.31         8.01 o                         
   5   2   2        238.88        257.73         4.32 o                         
   6   2   2        980.01        991.83        10.45 o                         
   7   2   2         68.46         68.83         3.05 o                         
   8   2   2         59.74         58.84         2.93 o                         
   9   2   2         29.88         26.47         2.80 o                         
  10   2   2        384.63        380.77         7.11 o                         
  11   2   2         46.71         40.12         3.74 o                         
  12   2   2        642.42        573.66        10.26 o                         
  13   2   2          6.25         11.99         3.63 o                         
  14   2   2         40.19         42.99         5.24 o                         
   0   3   2       3643.40       2144.85       368.54 o                         
   1   3   2        109.22         98.02         2.32 o                         
   2   3   2          7.73         11.88         1.67 o                         
   3   3   2        391.65        390.23         5.16 o                         
   4   3   2       1186.59       1200.28        11.94 o                         
   5   3   2         76.36         81.10         2.95 o                         
   6   3   2        139.18        159.07         4.09 o                         
   7   3   2        268.18        267.72         5.41 o                         
   8   3   2        242.36        227.10         5.22 o                         
   9   3   2        101.86         93.87         4.13 o                         
  10   3   2        211.35        205.00         6.50 o                         
  11   3   2        454.53        431.61         9.36 o                         
  12   3   2         27.97         35.50         4.94 o                         
  13   3   2         42.08         36.92         4.95 o                         
  14   3   2          0.08         17.95         5.92 o                         
   0   4   2       2133.96       2024.02        32.74 o                         
   1   4   2        259.45        254.70         3.84 o                         
   2   4   2        379.04        358.68         5.06 o                         
   3   4   2        485.77        469.05         6.64 o                         
   4   4   2          7.37         11.01         2.02 o                         
   5   4   2        803.61        853.11         9.36 o                         
   6   4   2        319.71        337.75         5.52 o                         
   7   4   2         74.27         81.80         3.40 o                         
   8   4   2          4.93          3.39         2.34 o                         
   9   4   2        181.62        176.64         5.26 o                         
  10   4   2        168.28        169.29         6.04 o                         
  11   4   2         10.24         11.50         3.85 o                         
  12   4   2        311.34        294.19        11.22 o                         
  13   4   2          5.89          5.19         4.02 o                         
  14   4   2         25.90         36.06         7.74 o                         
   0   5   2        391.94        390.57         6.67 o                         
   1   5   2        382.27        370.02         5.07 o                         
   2   5   2         96.45        105.64         3.02 o                         
   3   5   2        146.52        141.63         3.97 o                         
   4   5   2        137.56        127.67         3.64 o                         
   5   5   2        212.86        221.74         4.45 o                         
   6   5   2        266.22        269.67         5.28 o                         
   7   5   2         65.43         71.05         3.41 o                         
   8   5   2         17.78         19.26         2.88 o                         
   9   5   2        128.86        127.89         4.95 o                         
  10   5   2         55.13         49.29         4.06 o                         
  11   5   2         91.08         98.21         5.58 o                         
  12   5   2         26.06         24.00         4.44 o                         
  13   5   2         14.25         17.60         4.53 o                         
  14   5   2          9.51         13.04         7.39 o                         
   0   6   2        414.75        437.15         8.05 o                         
   1   6   2        791.23        864.27         9.25 o                         
   2   6   2        293.76        305.42         4.90 o                         
   3   6   2         58.83         62.40         2.89 o                         
   4   6   2        112.08        130.26         4.06 o                         
   5   6   2         44.40         56.04         2.87 o                         
   6   6   2        506.76        525.29         7.40 o                         
   7   6   2         77.97         82.73         3.71 o                         
   8   6   2        142.08        143.82         4.89 o                         
   9   6   2          8.97          4.12         3.07 o                         
  10   6   2         13.07         10.62         3.70 o                         
  11   6   2          5.79          4.33         3.71 o                         
  12   6   2         15.07         13.63         3.89 o                         
  13   6   2         65.21         66.34         8.76 o                         
   0   7   2        492.33        541.04         9.64 o                         
   1   7   2       1057.34       1135.20        12.20 o                         
   2   7   2         49.75         53.07         2.73 o                         
   3   7   2        101.16        108.78         3.60 o                         
   4   7   2         88.89         92.13         3.62 o                         
   5   7   2         19.22         15.30         2.53 o                         
   6   7   2          9.64         11.55         2.59 o                         
   7   7   2        245.08        237.38         5.58 o                         
   8   7   2        177.33        189.43         5.70 o                         
   9   7   2         69.50         64.48         4.27 o                         
  10   7   2         23.14         22.55         3.96 o                         
  11   7   2        127.21        121.94         6.34 o                         
  12   7   2         19.43         24.10         4.55 o                         
  13   7   2          0.98          9.02         6.90 o                         
   0   8   2       1194.85       1242.59        18.39 o                         
   1   8   2        194.14        179.37         4.69 o                         
   2   8   2         23.14         27.96         2.60 o                         
   3   8   2        181.43        177.75         4.72 o                         
   4   8   2         95.57         98.45         3.80 o                         
   5   8   2         52.30         57.05         3.53 o                         
   6   8   2         49.87         54.54         3.40 o                         
   7   8   2        752.74        683.40         9.87 o                         
   8   8   2        110.11        111.09         5.04 o                         
   9   8   2         48.47         51.57         4.87 o                         
  10   8   2        308.60        267.37         7.49 o                         
  11   8   2          2.11          2.37         3.61 o                         
  12   8   2         10.57         22.88         4.66 o                         
  13   8   2         28.96         79.17        16.97 o                         
   0   9   2        247.00        248.06         8.58 o                         
   1   9   2        174.76        194.36         4.87 o                         
   2   9   2        257.78        275.29         5.80 o                         
   3   9   2         15.61         13.79         2.70 o                         
   4   9   2         47.97         51.16         3.46 o                         
   5   9   2        152.67        161.67         5.10 o                         
   6   9   2        537.73        504.14         8.29 o                         
   7   9   2        397.74        375.00         7.62 o                         
   8   9   2         29.19         29.47         3.89 o                         
   9   9   2        107.80        107.85         5.42 o                         
  10   9   2          0.53          2.03         3.50 o                         
  11   9   2         10.31         10.97         3.87 o                         
  12   9   2         43.48         60.52         6.96 o                         
   0  10   2        422.40        413.82        10.64 o                         
   1  10   2        148.24        151.85         4.79 o                         
   2  10   2         42.16         41.28         3.28 o                         
   3  10   2        223.60        208.13         5.56 o                         
   4  10   2         20.56         18.73         3.14 o                         
   5  10   2          4.55          5.38         3.12 o                         
   6  10   2        520.58        469.46         9.45 o                         
   7  10   2         41.81         42.66         4.27 o                         
   8  10   2         91.50        102.82         5.67 o                         
   9  10   2        180.53        169.65         6.65 o                         
  10  10   2         25.26         21.20         4.10 o                         
  11  10   2         24.07         32.17         4.60 o                         
  12  10   2         14.08         34.42         7.35 o                         
   0  11   2         79.82         77.74         6.69 o                         
   1  11   2        302.64        267.10         6.49 o                         
   2  11   2         24.64         21.04         3.38 o                         
   3  11   2         39.38         45.93         3.72 o                         
   4  11   2        573.59        553.09         9.40 o                         
   5  11   2        128.59        137.94         5.41 o                         
   6  11   2        397.91        383.04         8.50 o                         
   7  11   2         31.55         26.42         4.23 o                         
   8  11   2        180.39        171.13         8.33 o                         
   9  11   2         14.88         11.15         4.27 o                         
  10  11   2         45.46         47.67         5.30 o                         
  11  11   2         26.17         42.40         5.58 o                         
   0  12   2        197.41        205.97         9.36 o                         
   1  12   2        223.20        210.35         6.43 o                         
   2  12   2        424.60        384.31         7.97 o                         
   3  12   2         15.87         14.48         3.49 o                         
   4  12   2        417.57        391.54         8.34 o                         
   5  12   2         22.05         23.83         4.05 o                         
   6  12   2        212.78        186.00         7.23 o                         
   7  12   2        150.55        141.44         6.53 o                         
   8  12   2        111.61        112.55         6.38 o                         
   9  12   2         22.35         18.08         4.98 o                         
  10  12   2         18.63         32.84         7.50 o                         
   0  13   2         17.53          9.24         5.72 o                         
   1  13   2         99.71        104.83         5.59 o                         
   2  13   2        328.81        286.11         8.07 o                         
   3  13   2        299.56        271.37         7.78 o                         
   4  13   2         38.82         37.76         4.59 o                         
   5  13   2         44.49         36.46         4.49 o                         
   6  13   2        208.23        204.86         8.80 o                         
   7  13   2         65.18         61.93         6.73 o                         
   8  13   2         13.84          9.04         5.16 o                         
   9  13   2         11.54         14.36         5.44 o                         
   0  14   2        519.87        441.43        16.14 o                         
   1  14   2          8.02          9.81         4.66 o                         
   2  14   2         59.85         50.37         4.85 o                         
   3  14   2         37.22         33.07         4.62 o                         
   4  14   2        127.69        118.60         6.65 o                         
   5  14   2         26.64         31.05         4.46 o                         
   6  14   2        369.91        330.92         8.85 o                         
   7  14   2         14.59          6.99         4.64 o                         
   8  14   2         29.96         54.92         7.04 o                         
   0  15   2         12.05          7.89         6.37 o                         
   1  15   2         19.95         10.16         4.46 o                         
   2  15   2         13.17         15.40         4.39 o                         
   3  15   2         12.46         11.79         4.42 o                         
   4  15   2         85.70         80.71         5.93 o                         
   5  15   2          5.22          7.55         4.33 o                         
   6  15   2         32.32         53.35         7.39 o                         
   7  15   2          4.07         31.32         9.67 o                         
   0  16   2         67.76         64.37         8.46 o                         
   1  16   2         37.39         43.00         5.55 o                         
   2  16   2          7.48         15.28         5.27 o                         
   3  16   2          6.62          8.78         5.16 o                         
   4  16   2         35.42         54.21         7.34 o                         
   5  16   2          8.67         43.85         7.02 o                         
   0  17   2          7.93         35.96        10.07 o                         
   1  17   2         42.81         77.58         7.70 o                         
   2  17   2          0.95         30.77         7.98 o                         
   2   0   3       2633.98       2577.92        68.16 o                         
   4   0   3       1031.70       1013.88        14.20 o                         
   6   0   3        261.24        279.82         6.31 o                         
   8   0   3         36.20         36.52         4.48 o                         
  10   0   3        196.07        176.25         7.95 o                         
  12   0   3         19.49         17.17         5.06 o                         
  14   0   3         25.66         33.74        12.33 o                         
   1   1   3        641.43        654.28         6.90 o                         
   2   1   3        389.95        403.31         4.33 o                         
   3   1   3        122.80        123.35         2.55 o                         
   4   1   3         89.24         88.71         2.83 o                         
   5   1   3        236.34        237.55         4.06 o                         
   6   1   3        194.89        189.70         4.01 o                         
   7   1   3        186.89        186.54         4.12 o                         
   8   1   3        288.61        278.85         5.36 o                         
   9   1   3         50.28         51.56         3.71 o                         
  10   1   3         51.07         54.70         3.65 o                         
  11   1   3        207.78        200.70         6.69 o                         
  12   1   3         17.66         19.14         3.51 o                         
  13   1   3          2.54          6.02         4.11 o                         
  14   1   3          8.14         14.08         8.97 o                         
   1   2   3        537.75        574.57         5.54 o                         
   2   2   3        639.28        654.15         6.42 o                         
   3   2   3        255.82        295.20         3.97 o                         
   4   2   3        224.53        239.52         4.20 o                         
   5   2   3        793.68        814.43         9.62 o                         
   6   2   3        128.25        130.65         3.83 o                         
   7   2   3         17.23         13.55         2.40 o                         
   8   2   3         69.87         73.87         3.34 o                         
   9   2   3          1.09          1.87         2.51 o                         
  10   2   3         36.93         39.23         3.76 o                         
  11   2   3         51.02         55.34         4.00 o                         
  12   2   3          6.20         12.14         4.01 o                         
  13   2   3         66.61         77.02         5.99 o                         
  14   2   3         35.28         45.60         9.49 o                         
   1   3   3        918.80        873.98         8.36 o                         
   2   3   3        797.26        820.18         8.24 o                         
   3   3   3        137.78        146.15         3.30 o                         
   4   3   3          8.27         13.01         1.97 o                         
   5   3   3        433.05        429.74         6.29 o                         
   6   3   3          1.26         29.38         2.40 o                         
   7   3   3        286.38        280.54         5.45 o                         
   8   3   3          1.01         -2.03         2.25 o                         
   9   3   3        126.80        129.12         4.84 o                         
  10   3   3        306.13        286.83         7.12 o                         
  11   3   3        128.24        136.00         5.98 o                         
  12   3   3        117.78        133.89         6.69 o                         
  13   3   3         67.60         67.70         5.97 o                         
   1   4   3        129.41        125.87         2.71 o                         
   2   4   3         10.48         13.79         1.58 o                         
   3   4   3          7.48         10.03         1.80 o                         
   4   4   3        458.92        464.61         6.37 o                         
   5   4   3        373.82        383.50         5.88 o                         
   6   4   3         39.65         42.72         2.69 o                         
   7   4   3         24.57         29.88         2.69 o                         
   8   4   3         15.06         16.32         2.84 o                         
   9   4   3         46.16         41.55         3.47 o                         
  10   4   3        114.18        112.03         5.36 o                         
  11   4   3        139.61        137.97         5.92 o                         
  12   4   3         44.39         45.90         4.90 o                         
  13   4   3         66.68         66.75         8.18 o                         
   1   5   3        313.84        342.61         4.71 o                         
   2   5   3        116.60        112.30         3.10 o                         
   3   5   3       1376.61       1419.10        15.31 o                         
   4   5   3        293.95        308.42         5.13 o                         
   5   5   3        119.32        117.10         3.75 o                         
   6   5   3         74.04         75.04         3.30 o                         
   7   5   3        132.63        128.24         4.28 o                         
   8   5   3         49.05         52.19         3.47 o                         
   9   5   3        191.41        184.74         5.74 o                         
  10   5   3         11.31          8.52         3.68 o                         
  11   5   3         86.94         85.33         4.92 o                         
  12   5   3         12.46          9.26         4.55 o                         
  13   5   3         68.70         72.60        10.22 o                         
   1   6   3        453.45        472.38         6.27 o                         
   2   6   3        607.53        663.41         7.79 o                         
   3   6   3        177.81        212.97         4.45 o                         
   4   6   3        335.42        316.13         5.47 o                         
   5   6   3        263.15        268.58         5.27 o                         
   6   6   3         14.56         18.28         2.56 o                         
   7   6   3         70.91         74.09         3.81 o                         
   8   6   3        184.72        171.27         5.30 o                         
   9   6   3         31.51         24.59         3.70 o                         
  10   6   3         84.05         73.97         4.66 o                         
  11   6   3         73.81         66.05         4.79 o                         
  12   6   3         24.67         26.27         4.94 o                         
  13   6   3          2.48         25.31         6.66 o                         
   1   7   3        183.87        184.05         3.98 o                         
   2   7   3        105.37        105.44         3.41 o                         
   3   7   3        105.06        119.06         3.71 o                         
   4   7   3        124.50        130.85         4.34 o                         
   5   7   3         82.99         80.57         3.68 o                         
   6   7   3         47.30         47.61         3.25 o                         
   7   7   3         99.06         94.74         4.14 o                         
   8   7   3         30.10         30.09         3.50 o                         
   9   7   3         22.25         18.72         3.70 o                         
  10   7   3          4.92          3.36         3.70 o                         
  11   7   3         18.47         17.41         3.90 o                         
  12   7   3         17.33         19.84         4.81 o                         
   1   8   3        101.45         98.74         3.52 o                         
   2   8   3        178.31        188.48         4.74 o                         
   3   8   3         32.54         27.42         2.66 o                         
   4   8   3        174.58        175.11         4.88 o                         
   5   8   3         93.19         96.74         4.07 o                         
   6   8   3        100.33         94.99         4.19 o                         
   7   8   3        337.78        331.92         7.12 o                         
   8   8   3         91.07         86.02         5.10 o                         
   9   8   3         80.29         85.83         4.90 o                         
  10   8   3        123.76        131.15         6.00 o                         
  11   8   3         17.47         20.27         4.46 o                         
  12   8   3         11.47         29.19         5.82 o                         
   1   9   3        110.51        112.89         4.01 o                         
   2   9   3         83.48         90.33         3.84 o                         
   3   9   3         50.34         53.18         3.27 o                         
   4   9   3        382.81        369.63         7.05 o                         
   5   9   3        145.87        125.22         4.88 o                         
   6   9   3        193.12        196.94         5.66 o                         
   7   9   3        349.83        308.44         7.31 o                         
   8   9   3          1.50          1.69         3.42 o                         
   9   9   3        137.61        130.11         6.18 o                         
  10   9   3         13.07         18.10         4.17 o                         
  11   9   3         57.91         60.57         5.86 o                         
   1  10   3         84.02         72.73         4.13 o                         
   2  10   3         34.74         33.91         3.20 o                         
   3  10   3        132.58        130.49         4.83 o                         
   4  10   3        196.59        190.49         5.85 o                         
   5  10   3         39.16         35.62         3.88 o                         
   6  10   3         20.94         20.70         3.45 o                         
   7  10   3          4.96          3.22         3.46 o                         
   8  10   3         38.15         25.64         4.02 o                         
   9  10   3         16.49         15.57         3.97 o                         
  10  10   3          3.94          7.93         4.67 o                         
  11  10   3         66.24         74.81         6.58 o                         
   1  11   3        124.48        126.70         4.85 o                         
   2  11   3         26.80         21.90         3.30 o                         
   3  11   3         60.82         67.52         4.21 o                         
   4  11   3        327.47        336.68         7.80 o                         
   5  11   3         76.87         78.00         5.25 o                         
   6  11   3         25.99         25.43         3.94 o                         
   7  11   3         18.54          9.04         3.76 o                         
   8  11   3         12.72         10.54         3.92 o                         
   9  11   3          9.10         17.05         4.81 o                         
  10  11   3         61.69         70.13         6.60 o                         
   1  12   3        105.57        111.42         5.44 o                         
   2  12   3         32.30         32.29         4.03 o                         
   3  12   3        115.04        116.52         5.85 o                         
   4  12   3         64.22         71.41         5.05 o                         
   5  12   3        161.30        167.06         7.25 o                         
   6  12   3         61.70         60.65         5.09 o                         
   7  12   3         46.10         44.79         4.66 o                         
   8  12   3          9.92         18.38         4.92 o                         
   9  12   3          8.29         13.50         5.24 o                         
   1  13   3        117.00        126.11         6.65 o                         
   2  13   3        126.18        115.08         5.60 o                         
   3  13   3         12.26         13.82         3.89 o                         
   4  13   3        439.59        402.32         9.29 o                         
   5  13   3        121.51        126.56         6.58 o                         
   6  13   3        128.53        123.69         6.67 o                         
   7  13   3         18.48         16.60         5.20 o                         
   8  13   3         13.45         11.43         5.28 o                         
   1  14   3        111.00        105.62         6.02 o                         
   2  14   3         10.77          5.88         3.87 o                         
   3  14   3         14.44          9.77         4.10 o                         
   4  14   3         27.93         24.51         4.69 o                         
   5  14   3         89.59         95.65         6.06 o                         
   6  14   3          3.56         13.27         5.14 o                         
   7  14   3         44.20         62.03         7.68 o                         
   1  15   3          1.86          0.38         4.94 o                         
   2  15   3          2.38          9.31         5.14 o                         
   3  15   3          2.99          7.19         4.63 o                         
   4  15   3         16.01         19.91         5.70 o                         
   5  15   3          2.40         14.84         5.14 o                         
   6  15   3          4.03         71.84        31.36 o                         
   1  16   3          8.18         13.55         6.08 o                         
   2  16   3          2.08         27.43         6.47 o                         
   3  16   3         24.09         41.73         7.55 o                         
   0   0   4        844.99        842.22        27.48 o                         
   2   0   4       1956.08       1966.55        24.04 o                         
   4   0   4        366.84        383.79         8.09 o                         
   6   0   4        553.28        549.71         9.45 o                         
   8   0   4        326.65        338.94         8.54 o                         
  10   0   4        105.44        107.35         6.54 o                         
  12   0   4         54.98         62.72         9.14 o                         
   0   1   4        551.89        591.64         9.45 o                         
   1   1   4       1002.78       1033.79         9.71 o                         
   2   1   4       1755.43       1740.55        15.68 o                         
   3   1   4        467.35        485.53         5.66 o                         
   4   1   4        264.24        277.10         4.24 o                         
   5   1   4         44.76         55.69         2.20 o                         
   6   1   4        163.89        175.99         3.77 o                         
   7   1   4         30.30         31.56         2.30 o                         
   8   1   4        141.00        135.97         4.14 o                         
   9   1   4        220.77        224.21         5.62 o                         
  10   1   4         75.73         71.32         4.33 o                         
  11   1   4          3.70          7.24         3.24 o                         
  12   1   4          5.19         13.22         5.84 o                         
  13   1   4         39.93         50.16         9.33 o                         
   0   2   4        161.89        157.00         4.51 o                         
   1   2   4        704.36        702.25         7.35 o                         
   2   2   4       1032.95       1027.93         9.37 o                         
   3   2   4        326.03        347.39         4.35 o                         
   4   2   4        195.05        201.51         3.57 o                         
   5   2   4         24.53         30.32         2.26 o                         
   6   2   4         65.83         68.14         3.00 o                         
   7   2   4         57.78         67.98         3.28 o                         
   8   2   4        153.40        160.46         4.89 o                         
   9   2   4        204.79        206.21         5.96 o                         
  10   2   4        128.10        149.91         6.21 o                         
  11   2   4         16.27         25.73         4.03 o                         
  12   2   4         74.03         85.70         5.91 o                         
  13   2   4         32.21         40.05         8.26 o                         
   0   3   4       1076.20       1039.33        14.38 o                         
   1   3   4       1019.98        992.05         8.97 o                         
   2   3   4        522.32        531.31         5.62 o                         
   3   3   4         46.47         48.91         1.95 o                         
   4   3   4         40.29         39.98         2.37 o                         
   5   3   4         65.83         67.74         2.94 o                         
   6   3   4         31.31         38.50         2.80 o                         
   7   3   4         30.20         26.08         2.68 o                         
   8   3   4         76.42         74.38         3.78 o                         
   9   3   4         94.97         96.22         5.25 o                         
  10   3   4         56.63         62.43         4.23 o                         
  11   3   4         26.82         33.63         4.10 o                         
  12   3   4         70.45         81.00         7.44 o                         
  13   3   4        137.60        195.58        11.45 o                         
   0   4   4        911.94        913.81        12.65 o                         
   1   4   4         12.34         11.23         1.60 o                         
   2   4   4        795.71        755.93         7.92 o                         
   3   4   4        285.26        299.01         5.16 o                         
   4   4   4         44.81         47.42         2.58 o                         
   5   4   4         43.63         49.79         2.86 o                         
   6   4   4         15.14         15.93         2.49 o                         
   7   4   4        108.11        106.00         3.93 o                         
   8   4   4        200.45        196.13         5.33 o                         
   9   4   4         50.55         47.58         3.72 o                         
  10   4   4         70.12         71.66         4.52 o                         
  11   4   4          4.89          8.41         3.89 o                         
  12   4   4        210.19        228.37         9.31 o                         
   0   5   4        361.97        366.13         7.13 o                         
   1   5   4        115.17        115.47         2.84 o                         
   2   5   4         15.81         20.00         1.84 o                         
   3   5   4          9.97         12.37         1.91 o                         
   4   5   4         42.10         42.02         2.57 o                         
   5   5   4          1.94          1.56         2.06 o                         
   6   5   4          2.94          4.10         2.30 o                         
   7   5   4        122.71        118.30         4.27 o                         
   8   5   4          9.90          6.33         2.80 o                         
   9   5   4         12.08         14.26         3.42 o                         
  10   5   4         12.60         16.61         3.57 o                         
  11   5   4         33.93         29.79         4.73 o                         
  12   5   4         35.08         39.34         6.73 o                         
   0   6   4        103.96        106.58         4.69 o                         
   1   6   4         80.19         93.38         2.82 o                         
   2   6   4        239.50        222.04         4.37 o                         
   3   6   4          9.29         11.96         2.06 o                         
   4   6   4         29.29         33.07         2.54 o                         
   5   6   4         34.89         33.91         2.81 o                         
   6   6   4        168.39        154.84         4.69 o                         
   7   6   4         76.63         82.30         3.92 o                         
   8   6   4          5.31          3.10         3.24 o                         
   9   6   4         10.39          6.95         3.35 o                         
  10   6   4         21.43         20.84         3.68 o                         
  11   6   4         13.67         10.37         4.59 o                         
  12   6   4          8.14         13.23         5.31 o                         
   0   7   4        312.30        329.64         7.70 o                         
   1   7   4         52.41         51.96         2.43 o                         
   2   7   4          9.49         11.32         2.06 o                         
   3   7   4          7.00          5.18         2.21 o                         
   4   7   4         76.82         71.21         3.32 o                         
   5   7   4         98.09         99.68         4.03 o                         
   6   7   4        107.37        112.95         4.41 o                         
   7   7   4         32.73         35.27         3.43 o                         
   8   7   4        250.93        233.46         6.57 o                         
   9   7   4         23.15         18.42         3.62 o                         
  10   7   4         24.91         23.66         4.29 o                         
  11   7   4          3.71         45.94         9.90 o                         
   0   8   4        244.21        260.94         7.74 o                         
   1   8   4         37.60         45.04         2.43 o                         
   2   8   4         11.30         10.13         2.25 o                         
   3   8   4        115.14        125.27         4.20 o                         
   4   8   4         52.28         66.28         3.56 o                         
   5   8   4        118.62        126.21         4.47 o                         
   6   8   4        487.18        479.28         8.28 o                         
   7   8   4        225.20        221.23         6.72 o                         
   8   8   4         59.13         60.48         4.29 o                         
   9   8   4        140.13        140.83         5.91 o                         
  10   8   4         89.29         96.08         6.17 o                         
  11   8   4          7.72          7.65         4.61 o                         
   0   9   4          3.72          3.08         3.65 o                         
   1   9   4        113.95        106.95         4.38 o                         
   2   9   4          6.40          4.30         2.34 o                         
   3   9   4         58.74         57.05         3.34 o                         
   4   9   4        213.39        198.23         5.65 o                         
   5   9   4         52.90         48.72         3.65 o                         
   6   9   4        206.65        207.80         6.16 o                         
   7   9   4         28.80         25.13         3.67 o                         
   8   9   4         29.13         27.29         3.81 o                         
   9   9   4         31.40         32.12         5.76 o                         
  10   9   4         13.56         17.94         5.76 o                         
   0  10   4         48.92         56.37         5.52 o                         
   1  10   4        218.61        203.51         5.76 o                         
   2  10   4         22.76         22.72         3.19 o                         
   3  10   4         28.09         25.83         3.14 o                         
   4  10   4        146.84        156.08         6.29 o                         
   5  10   4         22.69         26.67         3.52 o                         
   6  10   4         70.61         77.68         4.55 o                         
   7  10   4         21.69         16.75         3.59 o                         
   8  10   4         47.85         49.50         5.02 o                         
   9  10   4         15.67         15.34         5.42 o                         
  10  10   4         26.46         47.18         6.05 o                         
   0  11   4        122.52        132.38         9.59 o                         
   1  11   4        108.43        115.66         6.06 o                         
   2  11   4         57.21         56.19         4.39 o                         
   3  11   4          5.00          1.15         3.05 o                         
   4  11   4        142.39        139.43         5.89 o                         
   5  11   4         29.32         25.85         4.01 o                         
   6  11   4         62.13         62.39         4.51 o                         
   7  11   4          4.07          2.62         3.85 o                         
   8  11   4         11.63          5.96         4.44 o                         
   9  11   4         37.85         47.03         6.02 o                         
   0  12   4        287.96        270.50        10.43 o                         
   1  12   4         60.45         64.45         4.77 o                         
   2  12   4        172.83        165.81         5.90 o                         
   3  12   4         63.42         69.01         4.55 o                         
   4  12   4         10.35         11.04         3.92 o                         
   5  12   4         51.43         48.67         4.83 o                         
   6  12   4         20.64         25.82         5.04 o                         
   7  12   4          3.01         13.27         6.53 o                         
   8  12   4          3.18         37.86        12.16 o                         
   0  13   4        260.71        262.85        10.91 o                         
   1  13   4          1.38          3.75         3.81 o                         
   2  13   4         34.72         29.60         4.66 o                         
   3  13   4         63.63         79.11         5.30 o                         
   4  13   4        216.22        230.67         9.71 o                         
   5  13   4         85.19        104.36         6.88 o                         
   6  13   4         49.39         55.39         5.53 o                         
   7  13   4         38.14         49.79         6.56 o                         
   0  14   4         79.21         82.50        10.52 o                         
   1  14   4         18.83         31.35         5.91 o                         
   2  14   4         46.13         51.67         6.44 o                         
   3  14   4          2.67          4.39         5.31 o                         
   4  14   4         47.00         60.62         7.19 o                         
   5  14   4          8.77         76.43        37.07 o                         
   0  15   4         13.17         54.91        16.35 o                         
   1  15   4         18.82         21.72         6.11 o                         
   2  15   4         33.51         59.97        14.13 o                         
   3  15   4          7.51         21.84         6.34 o                         
   2   0   5        280.28        268.40         5.00 o                         
   4   0   5         96.77         86.71         3.93 o                         
   6   0   5         75.50         63.55         4.02 o                         
   8   0   5         59.35         65.29         5.01 o                         
  10   0   5         23.23         21.48         4.33 o                         
  12   0   5         30.54         23.16        15.16 o                         
   1   1   5         35.87         45.52         1.82 o                         
   2   1   5         49.22         46.44         2.13 o                         
   3   1   5        233.63        223.51         3.60 o                         
   4   1   5        301.12        300.96         4.33 o                         
   5   1   5         66.44         68.62         2.74 o                         
   6   1   5         45.81         48.32         2.44 o                         
   7   1   5         59.34         62.08         3.04 o                         
   8   1   5         13.23         14.45         2.77 o                         
   9   1   5         62.61         64.58         4.23 o                         
  10   1   5         17.63         14.30         3.76 o                         
  11   1   5          0.64         27.42         8.18 o                         
  12   1   5          1.00         40.23         8.35 o                         
   1   2   5         48.58         43.82         1.52 o                         
   2   2   5         21.23         22.63         1.38 o                         
   3   2   5        124.61        138.43         2.93 o                         
   4   2   5         48.65         57.29         2.44 o                         
   5   2   5         94.47         91.75         2.89 o                         
   6   2   5          3.97          2.04         2.20 o                         
   7   2   5         11.84         13.15         2.50 o                         
   8   2   5         98.48         92.95         3.98 o                         
   9   2   5         20.08         22.66         3.07 o                         
  10   2   5         43.27         52.05         4.46 o                         
  11   2   5          4.36         13.36         5.44 o                         
   1   3   5        155.14        153.93         2.92 o                         
   2   3   5         69.20         62.82         2.47 o                         
   3   3   5        191.76        173.80         3.14 o                         
   4   3   5         27.89         31.15         1.91 o                         
   5   3   5          3.59          3.08         2.06 o                         
   6   3   5          4.31          4.19         2.32 o                         
   7   3   5         60.40         61.30         3.39 o                         
   8   3   5         23.14         25.25         3.04 o                         
   9   3   5         20.97         27.15         3.29 o                         
  10   3   5         14.04         17.77         4.01 o                         
  11   3   5         66.13         88.45         6.24 o                         
   1   4   5         17.46         13.38         1.39 o                         
   2   4   5        254.57        275.03         4.24 o                         
   3   4   5         48.34         53.94         2.28 o                         
   4   4   5         30.21         35.01         2.61 o                         
   5   4   5         14.48         15.25         2.43 o                         
   6   4   5          8.60          9.93         2.49 o                         
   7   4   5         19.24         15.80         2.93 o                         
   8   4   5        147.33        142.67         4.93 o                         
   9   4   5         49.19         48.41         3.84 o                         
  10   4   5        130.75        132.74         6.35 o                         
  11   4   5          1.47          9.49         6.02 o                         
   1   5   5         22.73         21.00         1.64 o                         
   2   5   5         64.83         64.20         2.51 o                         
   3   5   5        116.08        117.17         3.65 o                         
   4   5   5         39.92         43.43         2.64 o                         
   5   5   5         38.91         43.39         2.89 o                         
   6   5   5         17.07         14.97         2.70 o                         
   7   5   5          5.20          1.92         2.62 o                         
   8   5   5         16.31         14.42         3.08 o                         
   9   5   5         40.75         41.83         3.73 o                         
  10   5   5          6.23          9.23         3.89 o                         
  11   5   5         22.20         30.29         5.72 o                         
   1   6   5        124.33        118.05         3.09 o                         
   2   6   5        158.22        163.19         3.71 o                         
   3   6   5        172.86        178.26         4.25 o                         
   4   6   5         34.43         32.97         2.65 o                         
   5   6   5         85.94         95.75         3.67 o                         
   6   6   5         44.46         43.96         3.28 o                         
   7   6   5         92.15         91.81         4.20 o                         
   8   6   5         13.41         12.15         3.12 o                         
   9   6   5          4.51          4.12         3.74 o                         
  10   6   5         19.54         16.82         4.44 o                         
  11   6   5          3.97         14.27         6.08 o                         
   1   7   5         64.11         62.89         3.09 o                         
   2   7   5         72.53         71.85         3.09 o                         
   3   7   5          4.79          4.71         2.13 o                         
   4   7   5         97.23        103.69         3.77 o                         
   5   7   5         57.45         63.18         3.87 o                         
   6   7   5         18.00         15.67         3.08 o                         
   7   7   5         56.90         64.22         4.10 o                         
   8   7   5         97.78         97.45         4.67 o                         
   9   7   5         17.16         17.91         4.17 o                         
  10   7   5          0.01          1.66         4.35 o                         
   1   8   5          8.61          6.21         2.37 o                         
   2   8   5         15.09         15.78         2.36 o                         
   3   8   5         46.92         48.10         3.41 o                         
   4   8   5        121.73        114.25         4.54 o                         
   5   8   5          2.83          4.09         2.71 o                         
   6   8   5         95.77         86.70         4.32 o                         
   7   8   5        150.72        141.95         5.52 o                         
   8   8   5         42.97         46.96         5.05 o                         
   9   8   5          3.76         12.76         4.21 o                         
  10   8   5         36.27         49.09         5.89 o                         
   1   9   5          3.38          3.45         2.81 o                         
   2   9   5         91.73         84.06         3.67 o                         
   3   9   5         55.98         50.22         3.82 o                         
   4   9   5          8.73         10.19         2.86 o                         
   5   9   5         33.73         34.96         3.44 o                         
   6   9   5         35.23         31.07         3.65 o                         
   7   9   5          8.73         23.49         5.18 o                         
   8   9   5          1.66          4.33         4.19 o                         
   9   9   5         63.89         62.46         6.52 o                         
   1  10   5          1.82          0.51         2.88 o                         
   2  10   5         15.56         12.46         3.28 o                         
   3  10   5         42.66         49.01         4.22 o                         
   4  10   5         58.83         58.80         3.90 o                         
   5  10   5         18.19         17.70         3.27 o                         
   6  10   5          2.27          6.35         5.12 o                         
   7  10   5         23.94         17.06         4.37 o                         
   8  10   5         10.68          8.43         4.48 o                         
   1  11   5         53.22         56.19         4.17 o                         
   2  11   5         12.71         10.64         3.56 o                         
   3  11   5          3.00         -0.41         3.55 o                         
   4  11   5         16.18         15.82         3.98 o                         
   5  11   5         37.87         49.99         4.76 o                         
   6  11   5          0.16          3.22         4.34 o                         
   7  11   5          0.62          5.16         4.65 o                         
   1  12   5         19.37         18.39         4.53 o                         
   2  12   5         33.15         29.24         4.90 o                         
   3  12   5         58.59         74.37         6.59 o                         
   4  12   5          7.84         16.84         5.46 o                         
   5  12   5         89.59        101.49         6.80 o                         
   6  12   5         25.31         42.47         6.05 o                         
   1  13   5         80.63         86.10         6.61 o                         
   2  13   5         79.78         77.66         6.62 o                         
   3  13   5         60.71         63.41         6.90 o                         
   4  13   5         59.80         77.26         7.30 o                         
   5  13   5          3.96         16.11         5.51 o                         
   1  14   5         33.17         82.30        33.32 o                         
   2  14   5         18.21         39.84        20.09 o                         
   0   0   6         62.62        236.90        13.53 o                         
   2   0   6        771.04        755.45        14.58 o                         
   4   0   6         21.69         22.71         3.21 o                         
   6   0   6         24.64         52.38         3.94 o                         
   8   0   6         35.59         31.63         3.59 o                         
  10   0   6          4.76         45.93        12.67 o                         
   0   1   6          5.62          5.45         1.78 o                         
   1   1   6          8.68          4.28         1.95 o                         
   2   1   6         65.26         64.49         2.10 o                         
   3   1   6        238.33        241.32         4.15 o                         
   4   1   6         85.34         79.10         2.51 o                         
   5   1   6         16.54         17.25         1.80 o                         
   6   1   6         13.48         16.11         1.79 o                         
   7   1   6         13.22         16.49         2.40 o                         
   8   1   6         59.11         53.71         3.63 o                         
   9   1   6          3.57          6.65         4.28 o                         
  10   1   6         26.29         18.78         6.95 o                         
   0   2   6          0.79         -0.14         1.88 o                         
   1   2   6         57.35         54.77         2.39 o                         
   2   2   6         14.80         16.43         1.72 o                         
   3   2   6        176.48        169.68         3.98 o                         
   4   2   6         79.93         77.87         2.77 o                         
   5   2   6         36.41         35.18         2.07 o                         
   6   2   6         12.56         13.98         2.49 o                         
   7   2   6         17.13         25.07         2.77 o                         
   8   2   6        190.90        183.89         6.33 o                         
   9   2   6         81.74         86.08         5.78 o                         
  10   2   6          0.12         15.59         6.78 o                         
   0   3   6         35.09        121.36         6.23 o                         
   1   3   6         78.38         72.80         2.32 o                         
   2   3   6         74.33         70.19         2.22 o                         
   3   3   6         99.51        143.88         3.27 o                         
   4   3   6         16.78         15.60         1.94 o                         
   5   3   6          2.44          2.71         2.25 o                         
   6   3   6          1.39          8.84         2.57 o                         
   7   3   6         24.91         28.09         2.90 o                         
   8   3   6         42.85         53.56         3.76 o                         
   9   3   6         31.10         46.88         4.94 o                         
  10   3   6         11.18         22.53         5.77 o                         
   0   4   6         50.79         52.40         3.23 o                         
   1   4   6        121.80        114.46         2.52 o                         
   2   4   6        418.78        394.48         6.16 o                         
   3   4   6         19.69         18.65         2.12 o                         
   4   4   6         16.56         17.83         2.00 o                         
   5   4   6          7.01          4.99         2.15 o                         
   6   4   6         24.55         21.70         2.96 o                         
   7   4   6         56.64         51.28         3.68 o                         
   8   4   6         75.38         77.02         4.61 o                         
   9   4   6          3.10         11.97         4.03 o                         
  10   4   6          8.82         24.31         7.11 o                         
   0   5   6         32.96         27.41         2.52 o                         
   1   5   6          3.31          3.40         1.22 o                         
   2   5   6        162.88        158.37         3.54 o                         
   3   5   6          9.10          9.92         1.79 o                         
   4   5   6          5.35          5.77         2.16 o                         
   5   5   6          6.69          7.37         2.35 o                         
   6   5   6          5.41          5.93         2.57 o                         
   7   5   6         21.04         18.77         3.19 o                         
   8   5   6         22.25         22.62         4.11 o                         
   9   5   6         18.48         23.10         4.12 o                         
   0   6   6         35.33        105.75         7.61 o                         
   1   6   6         45.59         41.32         2.59 o                         
   2   6   6          4.81          4.70         1.79 o                         
   3   6   6          1.54          2.86         2.13 o                         
   4   6   6          2.15          1.61         2.25 o                         
   5   6   6          9.21         11.74         2.53 o                         
   6   6   6         11.15         10.90         2.74 o                         
   7   6   6         41.74         40.60         3.94 o                         
   8   6   6         31.38         33.03         4.26 o                         
   9   6   6         33.59         39.47         5.87 o                         
   0   7   6        127.23        130.09         6.18 o                         
   1   7   6         16.15         14.18         2.41 o                         
   2   7   6         55.95         51.16         2.44 o                         
   3   7   6         22.63         22.57         2.76 o                         
   4   7   6        104.49        106.52         3.84 o                         
   5   7   6         12.94         14.18         2.76 o                         
   6   7   6         92.53         85.00         5.47 o                         
   7   7   6         10.16         13.47         3.80 o                         
   8   7   6        108.86        102.48         5.83 o                         
   0   8   6         32.14         27.33         4.25 o                         
   1   8   6         43.74         39.54         3.01 o                         
   2   8   6         32.53         23.77         2.97 o                         
   3   8   6         52.00         54.81         3.24 o                         
   4   8   6        106.54        108.93         4.14 o                         
   5   8   6         82.99         76.69         4.24 o                         
   6   8   6         45.88         47.14         4.21 o                         
   7   8   6         21.64         29.01         4.51 o                         
   8   8   6         11.00         20.61         5.15 o                         
   0   9   6          5.51         13.24         4.66 o                         
   1   9   6          1.98          2.92         2.93 o                         
   2   9   6         13.04          9.38         2.95 o                         
   3   9   6         24.79         25.99         3.36 o                         
   4   9   6         16.84         13.29         3.53 o                         
   5   9   6         12.25         12.03         3.77 o                         
   6   9   6         28.20         25.88         5.38 o                         
   7   9   6          6.41          6.71         5.84 o                         
   0  10   6         24.27         21.07         5.39 o                         
   1  10   6         29.77         31.46         4.26 o                         
   2  10   6          2.57          3.83         3.77 o                         
   3  10   6         22.86         21.94         4.03 o                         
   4  10   6          9.62          8.74         3.79 o                         
   5  10   6          8.47         11.23         4.20 o                         
   6  10   6         61.80         69.89         5.55 o                         
   0  11   6         82.73         94.95         8.94 o                         
   1  11   6         36.16         34.45         5.32 o                         
   2  11   6         40.97         46.84         5.60 o                         
   3  11   6         25.63         30.07         4.53 o                         
   4  11   6         16.78         26.81         4.58 o                         
   5  11   6          9.69         23.40         5.00 o                         
   0  12   6         83.53        109.35         8.92 o                         
   1  12   6          5.40         14.22         4.43 o                         
   2  12   6         20.34         35.65         5.41 o                         
   3  12   6         18.76         31.90         5.21 o                         
   2   0   7         10.62         10.78         2.31 o                         
   4   0   7         87.86         86.77         4.71 o                         
   6   0   7         15.40         22.59         4.34 o                         
   8   0   7         27.40         25.57         5.53 o                         
   1   1   7          1.04         -0.55         2.00 o                         
   2   1   7         10.82         13.02         2.41 o                         
   3   1   7         88.09         90.14         3.04 o                         
   4   1   7         50.26         43.35         2.53 o                         
   5   1   7          1.45          6.29         2.30 o                         
   6   1   7          4.99         12.54         2.24 o                         
   7   1   7         12.54         16.48         3.67 o                         
   8   1   7          5.78          7.50         5.08 o                         
   1   2   7          5.95          8.31         1.91 o                         
   2   2   7          9.90          5.90         2.13 o                         
   3   2   7          1.34          0.16         1.81 o                         
   4   2   7         12.60         13.81         2.34 o                         
   5   2   7          5.44          7.61         2.39 o                         
   6   2   7         18.50         14.85         3.06 o                         
   7   2   7         11.52         11.82         3.56 o                         
   8   2   7          3.88          9.41         7.25 o                         
   1   3   7          1.85          4.31         2.02 o                         
   2   3   7          1.17          2.62         1.76 o                         
   3   3   7         26.91         23.50         1.57 o                         
   4   3   7          3.75          2.53         2.36 o                         
   5   3   7          9.38          9.58         2.51 o                         
   6   3   7          0.63          2.29         3.57 o                         
   7   3   7          5.92         11.02         4.04 o                         
   8   3   7         10.73          8.75         4.60 o                         
   1   4   7         19.83         15.30         1.88 o                         
   2   4   7         50.71         52.99         3.44 o                         
   3   4   7         34.36         31.02         2.01 o                         
   4   4   7         51.48         47.44         3.06 o                         
   5   4   7          1.07         -1.31         2.43 o                         
   6   4   7          7.06          6.53         2.21 o                         
   7   4   7         29.33         37.94         4.06 o                         
   1   5   7         14.22         15.60         2.15 o                         
   2   5   7         34.82         32.77         2.67 o                         
   3   5   7         27.29         21.89         2.24 o                         
   4   5   7         14.30         14.85         3.24 o                         
   5   5   7         25.65         27.97         3.19 o                         
   6   5   7         15.89         19.59         3.46 o                         
   7   5   7          2.36          7.48         4.31 o                         
   1   6   7         11.77          8.88         2.50 o                         
   2   6   7          7.37          6.84         2.22 o                         
   3   6   7         41.84         48.61         3.03 o                         
   4   6   7         67.99         55.14         3.75 o                         
   5   6   7         16.40         15.94         2.55 o                         
   6   6   7         14.50         15.85         3.84 o                         
   1   7   7         16.53          8.99         1.91 o                         
   2   7   7         39.06         37.29         2.56 o                         
   3   7   7          0.30          4.19         2.24 o                         
   4   7   7          0.89          5.49         2.53 o                         
   5   7   7          9.78         17.07         3.48 o                         
   6   7   7          8.51         16.51         4.00 o                         
   1   8   7         14.40         11.05         2.64 o                         
   2   8   7         18.19         19.43         3.10 o                         
   3   8   7         12.04         14.78         2.92 o                         
   4   8   7         17.21         20.30         3.70 o                         
   5   8   7          6.19          9.32         4.12 o                         
   1   9   7          0.75          5.76         3.82 o                         
   2   9   7          3.09          2.74         3.82 o                         
   3   9   7         23.78         17.87         4.01 o                         
   0   0   8         22.55         53.00        19.01 o                         
   2   0   8         75.76         58.11         7.91 o                         
   4   0   8         52.40         44.37        11.54 o                         
   0   1   8          6.06          7.73         7.72 o                         
   1   1   8          9.20         16.12         5.41 o                         
   2   1   8         20.44         12.91         6.66 o                         
   3   1   8         66.51         61.53         8.21 o                         
   4   1   8         11.09          4.96         7.35 o                         
   0   2   8          7.70         14.26         7.95 o                         
   1   2   8          4.96         12.88         5.42 o                         
   2   2   8         19.67          9.39         6.54 o                         
   3   2   8          1.77         -0.72         6.36 o                         
   4   2   8          3.25          3.87         3.00 o                         
   0   3   8          0.43          7.42         8.06 o                         
   1   3   8          4.13          5.74         5.76 o                         
   2   3   8          0.21          4.02         6.22 o                         
   3   3   8          2.09         -1.27         5.91 o                         
   4   3   8         11.46         14.62         4.88 o                         
   0   4   8         16.01         22.51         8.45 o                         
   1   4   8         17.44         18.20         6.82 o                         
   2   4   8         14.75         17.45         7.13 o                         
   3   4   8         24.43         20.03         3.66 o                         
   0   5   8          3.62         -4.90        10.39 o                         
   1   5   8         20.21         29.50         7.63 o                         
   2   5   8         25.07         28.13         3.86 o                         
                                                                                
